# Supplementary material for: Genotype-by-environment and QTL-by-environment interactions in sweet cherry (Prunus avium L.) for flowering date
Source: Front Plant Sci. 2023 Mar 2;14:1142974. doi: 10.3389/fpls.2023.1142974 (PMC10017975; doi:10.3389/fpls.2023.1142974)
Supplement: Supplementary file 9 [file Table_1.xlsx]

## Sheet: Feuil1
Supplementary Table 1. Geographical and climate characteristics of the five experimental sites.
Location	Latitude	Longitude	Elevation (m)	Climate classification	Evaluation years
Forli (Italy)	44.22	12.02	34	Mediterranean	2018-2019-2020-2021
Maribor (Slovenia)	46.56	15.69	264	Continental	2017-2019-2021
Murcia (Spain)	37.93	-1.14	43	Mediterranean, semi-arid	2017-2018-2019-2020
Nimes (France)	43.76	4.49	37	Mediterranean	2017-2018-2019-2021
Toulenne (France)	44.58	-0.28	8	Oceanic	2016-2017-2018-2019-2021
