# Supplementary material for: Genotype-by-environment and QTL-by-environment interactions in sweet cherry (Prunus avium L.) for flowering date
Source: Front Plant Sci. 2023 Mar 2;14:1142974. doi: 10.3389/fpls.2023.1142974 (PMC10017975; doi:10.3389/fpls.2023.1142974)
Supplement: Supplementary file 10 [file Table_2.xlsx]

## Sheet: Feuil1
Supplementary Table 2. Number of replicates per genotype and total number of genotypes in each environment.
Genotype	Forli2018	Forli2019	Forli2020	Forli2021	Maribor2017	Maribor2019	Maribor2021	Murcia2017	Murcia2018	Murcia2019	Murcia2020	Nimes2017	Nimes2018	Nimes2019	Nimes2021	Toulenne2016	Toulenne2017	Toulenne2018	Toulenne2019	Toulenne2021
1	1	1	1	1	NA	NA	NA	NA	1	2	2	1	1	1	1	1	1	1	1	1
2	2	2	2	2	2	2	2	2	2	2	2	2	2	2	2	2	2	2	2	2
3	2	2	2	2	1	1	1	2	2	2	2	2	2	2	2	2	2	2	2	2
4	1	1	2	2	2	2	2	1	1	1	1	2	2	2	2	2	2	2	2	2
5	2	2	2	2	2	2	NA	1	1	1	1	2	2	2	2	2	2	2	2	2
6	1	1	1	1	2	2	2	1	2	2	1	2	2	2	2	2	2	2	2	2
7	3	3	3	3	2	1	1	NA	1	1	1	2	2	2	2	2	2	2	2	2
8	NA	NA	NA	NA	2	2	2	NA	1	1	1	2	2	2	2	1	1	1	1	1
9	2	2	2	2	1	1	1	1	1	1	1	2	2	2	2	2	2	2	2	2
10	1	1	1	1	1	1	1	2	2	2	2	2	2	2	2	2	2	2	2	2
11	1	1	1	1	1	1	1	2	2	2	2	2	2	2	2	2	2	2	2	2
13	2	2	2	2	2	2	2	1	1	1	1	2	2	2	2	2	2	2	2	2
14	2	2	2	2	1	1	1	1	1	1	1	2	2	2	2	2	2	2	2	2
15	1	1	1	1	2	2	2	2	2	1	2	2	2	2	2	NA	NA	NA	NA	NA
16	2	2	2	2	2	2	2	2	2	2	2	2	2	2	2	2	2	2	2	2
17	2	2	2	2	1	1	1	2	2	2	2	2	2	2	2	2	2	2	2	2
18	2	2	2	2	1	1	1	2	2	2	2	2	2	2	2	2	2	2	2	2
19	1	1	NA	1	1	1	2	2	2	2	2	2	2	2	2	2	2	2	2	2
21	2	2	2	2	3	3	3	2	2	2	2	2	2	2	2	2	2	2	2	2
22	1	1	1	1	1	1	1	1	1	1	2	2	2	2	2	2	2	2	2	2
23	2	2	2	2	2	2	2	2	2	2	2	2	2	2	2	2	2	2	2	2
25	2	2	2	2	1	1	1	2	2	1	2	2	2	2	2	2	2	2	2	2
26	2	2	2	2	2	2	2	2	2	2	2	2	2	2	2	2	2	2	2	2
27	2	2	2	2	1	1	1	2	2	2	2	2	2	2	2	2	2	2	2	2
28	2	2	2	2	NA	NA	NA	2	2	2	2	2	2	2	2	2	2	2	2	2
29	2	2	2	2	1	1	1	1	2	2	2	2	2	2	2	2	2	2	2	2
30	2	2	2	2	2	2	2	1	1	1	1	2	2	2	2	2	2	2	2	2
31	2	2	2	2	1	1	1	1	2	2	2	2	2	2	2	2	2	2	1	1
32	2	2	2	2	1	1	1	1	1	2	2	2	2	2	2	2	2	2	2	1
33	2	2	2	2	2	2	2	1	1	1	1	2	2	2	2	2	2	2	2	2
34	3	3	3	3	1	1	1	1	1	1	1	2	2	2	2	2	2	2	2	2
35	1	1	NA	1	2	2	2	1	2	2	2	2	2	2	2	2	2	2	2	2
36	2	1	2	2	2	2	2	2	2	2	2	2	2	2	2	2	2	2	2	2
37	2	2	2	2	2	2	2	NA	1	1	1	2	2	2	2	2	2	2	2	2
38	2	2	2	2	NA	NA	NA	1	2	1	1	2	2	2	2	2	2	2	2	2
39	2	2	2	2	2	2	2	2	2	2	2	2	2	2	2	2	2	2	2	2
40	1	1	1	1	1	1	1	2	2	2	2	2	2	2	2	2	2	2	2	2
41	2	2	2	2	2	1	2	1	1	2	2	2	2	2	2	2	2	2	2	2
42	2	2	2	2	2	2	2	1	1	1	1	2	2	2	2	2	2	2	2	2
43	2	2	2	2	1	1	1	NA	1	2	2	2	2	2	2	2	2	2	2	2
44	2	2	2	2	2	2	2	2	2	2	2	2	2	2	2	2	2	2	2	2
45	1	1	2	2	2	2	2	2	2	2	2	2	2	2	2	2	2	2	2	2
46	2	2	2	2	2	2	2	1	1	1	1	2	2	2	2	2	2	2	2	2
47	2	2	2	2	2	2	2	2	2	2	2	2	2	2	2	2	2	2	2	2
48	2	2	2	2	NA	NA	NA	1	2	2	1	2	2	2	2	2	2	2	2	2
49	2	2	2	2	1	1	1	NA	1	1	1	2	2	2	2	2	2	2	2	2
50	2	2	2	2	2	2	2	1	2	2	2	2	2	2	2	2	2	2	2	2
51	2	2	2	2	1	1	1	1	2	1	NA	2	2	2	2	2	2	2	2	2
53	2	2	2	2	2	2	2	1	2	2	1	2	2	2	2	2	2	1	1	1
54	1	1	1	1	2	2	2	2	2	2	1	2	2	2	2	2	2	2	2	2
55	1	1	2	2	1	1	1	1	2	2	2	2	2	2	2	2	2	2	2	2
57	1	2	1	1	NA	NA	NA	2	2	2	2	2	2	2	2	2	2	2	2	2
58	2	2	2	2	1	1	1	2	2	2	2	2	2	2	2	2	2	2	2	2
59	2	2	2	2	1	1	1	1	2	2	2	2	2	2	2	NA	NA	NA	NA	NA
60	1	1	1	1	1	1	1	1	2	2	2	2	2	2	2	2	2	2	2	2
61	2	2	2	2	NA	NA	NA	1	2	2	2	2	2	2	2	NA	NA	NA	NA	NA
62	2	2	2	2	NA	NA	NA	2	2	2	2	2	2	2	2	NA	NA	NA	NA	NA
63	2	2	2	2	NA	NA	NA	1	1	1	2	2	2	2	2	2	2	2	2	2
64	2	2	2	2	2	2	2	2	2	2	2	2	2	2	2	2	2	2	2	2
65	2	2	2	2	NA	NA	NA	NA	1	1	1	2	2	2	2	2	2	2	2	2
66	3	3	3	3	1	1	1	1	1	2	2	2	2	2	2	2	2	2	2	2
68	2	2	2	2	1	1	1	1	2	NA	NA	2	2	2	2	2	2	2	2	2
69	2	2	2	2	2	2	2	1	1	1	2	2	2	2	2	2	2	2	2	2
70	2	2	2	2	1	1	1	2	2	2	2	2	2	2	2	2	2	2	2	2
71	2	2	2	2	1	1	1	2	2	2	2	2	2	2	2	2	2	2	2	2
72	2	2	2	2	NA	NA	NA	NA	NA	NA	NA	1	1	1	1	2	2	2	2	2
73	2	2	2	2	2	2	2	NA	1	2	2	2	2	2	2	2	2	2	2	2
74	1	1	1	1	1	1	1	1	1	2	2	2	2	2	2	2	2	2	2	2
75	1	1	1	1	1	1	1	2	2	2	2	2	2	2	2	2	2	2	2	2
76	2	2	2	2	1	1	1	2	2	2	2	2	2	2	2	2	2	2	2	2
77	2	2	1	2	2	2	2	NA	NA	1	1	2	2	2	2	2	2	2	2	2
78	2	2	2	2	1	1	1	2	2	2	2	2	2	2	2	1	1	1	1	1
79	4	4	4	4	2	2	2	NA	1	1	1	2	2	2	2	2	2	2	2	2
81	1	1	2	2	1	1	1	1	2	2	2	2	2	2	2	2	2	2	2	2
82	2	1	2	2	1	1	1	1	2	2	1	2	2	2	2	2	2	2	2	2
83	2	1	1	1	1	1	NA	NA	1	1	1	2	2	2	2	2	2	2	2	2
84	1	1	1	1	1	1	1	1	1	1	1	2	2	2	2	2	2	2	2	2
85	NA	NA	NA	NA	NA	NA	NA	NA	NA	1	1	NA	NA	NA	NA	2	2	2	2	2
86	NA	NA	NA	NA	1	1	1	NA	NA	NA	NA	NA	NA	NA	NA	2	2	2	2	2
87	1	1	2	2	2	2	2	2	2	2	2	2	2	2	2	2	2	2	2	2
88	2	1	2	2	1	1	1	1	1	1	1	2	2	2	2	2	2	2	2	2
89	2	2	2	2	1	1	1	NA	NA	NA	NA	2	2	2	2	2	2	2	2	2
90	2	1	2	2	2	2	2	1	2	2	2	2	2	2	2	2	2	2	2	2
91	3	3	3	3	2	2	2	2	2	2	2	2	2	2	1	2	2	2	2	2
92	2	2	2	2	NA	NA	NA	2	2	2	1	2	2	2	2	2	2	2	2	2
93	2	2	2	2	NA	NA	NA	1	2	2	1	2	2	2	2	2	2	2	2	2
94	2	2	2	2	2	2	2	1	1	1	1	2	2	2	2	2	2	2	2	2
95	2	2	2	2	2	2	2	1	1	1	1	2	2	2	2	2	2	2	2	2
96	NA	NA	NA	NA	NA	NA	NA	2	2	2	2	2	2	2	2	1	1	1	1	1
97	1	1	2	2	2	2	2	NA	NA	NA	NA	2	2	2	2	2	2	2	2	2
98	1	1	1	1	1	1	1	1	1	1	2	2	2	2	2	2	2	2	2	2
99	2	2	2	2	2	2	2	2	2	2	2	2	2	2	2	2	2	2	2	2
100	1	1	1	1	2	2	2	2	2	2	2	2	2	2	2	2	2	2	2	2
101	1	2	2	2	1	1	1	1	2	2	2	2	2	2	2	2	2	2	2	2
102	2	2	2	2	2	2	2	2	2	2	2	2	2	2	2	2	2	2	2	2
103	1	1	2	2	3	3	2	2	2	2	NA	2	2	2	2	2	2	2	2	2
104	2	2	2	2	2	2	2	2	2	2	2	2	2	2	2	2	2	2	2	2
105	2	2	2	2	NA	NA	1	2	2	2	2	2	2	2	2	2	2	2	2	2
106	2	2	2	2	2	2	2	2	2	2	2	2	2	2	2	2	2	2	2	2
107	2	2	2	2	1	1	1	2	2	2	2	2	2	2	2	2	2	2	2	2
108	2	2	2	2	1	NA	1	2	2	2	2	2	2	2	2	2	2	2	2	2
109	3	3	3	3	NA	NA	NA	2	2	2	2	2	2	2	2	1	1	1	1	1
111	2	2	2	2	NA	NA	NA	2	2	2	2	2	2	2	1	2	2	2	2	2
112	1	1	1	1	1	1	1	1	1	1	1	2	2	2	2	2	2	2	2	2
113	2	2	2	2	1	1	1	2	2	2	2	2	2	2	2	2	2	2	2	2
114	2	2	2	2	1	1	1	NA	NA	NA	NA	2	2	2	2	2	2	2	2	2
115	2	2	2	2	NA	NA	NA	1	1	1	1	2	2	2	2	1	2	2	2	2
116	2	2	2	2	1	1	1	2	2	2	2	2	2	2	2	2	2	2	2	2
117	2	2	2	2	2	1	2	2	2	2	2	1	1	1	1	2	2	2	2	2
118	2	2	2	2	2	2	2	NA	1	1	NA	2	2	2	2	2	2	2	2	2
119	NA	NA	NA	NA	1	1	1	NA	NA	NA	NA	NA	NA	NA	NA	2	2	2	2	2
120	2	2	2	2	2	2	2	NA	1	1	NA	2	2	2	2	2	2	2	2	2
123	2	2	2	2	2	2	2	1	2	2	2	2	2	2	2	2	2	2	2	2
124	2	2	2	2	2	2	2	1	1	1	1	1	1	1	1	2	2	2	2	2
125	2	2	2	2	1	2	1	1	1	1	2	2	2	2	2	2	2	2	2	2
126	2	2	2	2	1	NA	1	1	2	2	2	2	2	2	2	2	2	2	2	2
127	2	2	2	2	1	1	1	NA	1	2	1	2	2	2	2	2	2	2	2	2
129	2	2	2	2	1	1	1	2	2	2	2	2	2	2	2	2	2	2	2	2
130	2	2	1	2	NA	NA	NA	2	2	2	2	2	2	2	2	2	2	2	2	2
131	2	2	2	2	NA	NA	NA	1	1	1	1	2	2	2	2	2	2	2	2	2
133	2	2	2	2	1	1	1	2	2	2	2	1	1	1	1	2	2	2	2	2
Nb of geno	116	116	114	116	101	99	100	100	113	114	110	118	118	118	118	117	117	117	117	117
