# Supplementary material for: Genotype-by-environment and QTL-by-environment interactions in sweet cherry (Prunus avium L.) for flowering date
Source: Front Plant Sci. 2023 Mar 2;14:1142974. doi: 10.3389/fpls.2023.1142974 (PMC10017975; doi:10.3389/fpls.2023.1142974)
Supplement: Supplementary file 11 [file Table_3.xlsx]

## Sheet: Table S4
Table S3: Position, sequence, primers and Tm used for the KASP markers
KASP	Linkage groupe (LG)	Position on 'Regina' genome sequence (bp)	Marker sequence	Primer_AlleleX	Primer_AlleleY	Primer_Common	Tm_Common	Tm_X	Tm_Y	AlleleX	AlleleY
KASP_LG1_50.880	LG1	50.880.246	GGGCTCTAGAAGATCTCCAGAGGATTCATGCTGCTGAGGAGCTTGCTGCTGAAGAGGCAGGTGG[T/A]GTTGAAATGCATGTCCTTGAGGATGCAGGCCACTGGGTATGTTGGTTTTACTGTTTGAAGT	GAAGGTGACCAAGTTCATGCTCATCCTCAAGGACATGCATTTCAACA	GAAGGTCGGAGTCAACGGATTCATCCTCAAGGACATGCATTTCAACT	CTGCTGAGGAGCTTGCTGCTGAA	66.4	64.7	64.7	T	A
KASP_LG1_52.362	LG1	52.362.301	AAATGAAAAGTACTACTTACGCATTTGTCAACACAAGACCAGTAGTCGAAATATTGCCCAGTACA[G/A]TGCTTGTGCCCGCTTTCATCACCTTGGATTCTCTTAACACATGCCTGTAACAATGTATGA	GAAGGTGACCAAGTTCATGCTGATGAAAGCGGGCACAAGCAC	GAAGGTCGGAGTCAACGGATTGTGATGAAAGCGGGCACAAGCAT	GACCAGTAGTCGAAATATTGCCCAGTA	66.8	64	64.6	G	A
KASP_9.958 2	LG4	9957746	TGCTCGGTATGGGTGATCCTCGAGATCAAAGGCCAAAATCAGCTCAGAAAGT[C/T]AGACTAAATATGCGTTTTTCTCAATATGGCTTTGATACAGGTAGCCATAGGA	GAAGGTGACCAAGTTCATGCTAAGGCCAAAATCAGCTCAGAAAGTC	GAAGGTCGGAGTCAACGGATTAAAGGCCAAAATCAGCTCAGAAAGTT	GCTACCTGTATCAAAGCCATATTGAGAAA	66.2	64.1	63.1	C	T
KASP_9.936 2	LG4	9935681	ATGCATGATGAAACATAGCTTCTTGTGGTTCTGGAGGACAAATATGACTTG[A/G]CATGGGGCAATCTGGTACTCTCAAGGACTCTCTAGTGGTAGGATTGAATAT	GAAGGTGACCAAGTTCATGCTGAGAGTACCAGATTGCCCCATGT	GAAGGTCGGAGTCAACGGATTAGAGTACCAGATTGCCCCATGC	TTGTGGTTCTGGAGGACAAATATGACTT	65.7	65.2	64	A	G
1Tm: melting temperature of PCR primers
2 KASP marker form Branchereau et al (2022)
