# Supplementary material for: Genotype-by-environment and QTL-by-environment interactions in sweet cherry (Prunus avium L.) for flowering date
Source: Front Plant Sci. 2023 Mar 2;14:1142974. doi: 10.3389/fpls.2023.1142974 (PMC10017975; doi:10.3389/fpls.2023.1142974)
Supplement: Supplementary file 12 [file Table_4.xlsx]

## Sheet: Feuil1
Supplementary Table 4. Summary of flowering date measurements (in Julian Days) in all environments.
Location	Year	Trait	Min.	Mean	Max.
Forli	2018	BF	95	97.9	103
		FF	98	101	107
	2019	BF	82	85.7	92
		FF	84	89.3	96
	2020	BF	90	100	109
		FF	96	103	115
	2021	BF	88	91	99
		FF	91	94.4	103
Maribor	2017	BF	87	92.1	100
		FF	90	94.8	102
	2019	BF	88	92.3	100
		FF	95	98.8	107
	2021	BF	89	96.1	101
		FF	95	102	106
Murcia	2017	BF	79	87.1	93
		FF	87	93.5	99
	2018	BF	91	95.3	102
		FF	95	99.3	106
	2019	BF	79	85.8	92
		FF	83	89.7	96
	2020	BF	68	78.5	89
		FF	72	82.8	93
Nimes	2017	BF	73	79.4	87
		FF	79	85.2	91
	2018	BF	86	95.2	105
		FF	93	101	109
	2019	BF	75	82.9	89
		FF	82	87.1	95
	2021	BF	76	85.9	92
		FF	83	89.3	97
Toulenne	2016	BF	89	99.5	110
		FF	96	106	113
	2017	BF	76	86.8	92
		FF	84	92.6	99
	2018	BF	87	94.9	102
		FF	94	100	107
	2019	BF	78	84.2	91
		FF	83	92.5	103
	2021	BF	75	85.3	92
		FF	82	90	95
(FD stages: BF, Beginning of flowering, FF, Full-flowering; Min., Minimum; Max., Maximum)
