# Supplementary material for: Genotype-by-environment and QTL-by-environment interactions in sweet cherry (Prunus avium L.) for flowering date
Source: Front Plant Sci. 2023 Mar 2;14:1142974. doi: 10.3389/fpls.2023.1142974 (PMC10017975; doi:10.3389/fpls.2023.1142974)
Supplement: Supplementary file 13 [file Table_5.xlsx]

## Sheet: Feuil1
Supplementary Table 5. Spearman correlation coefficients between Beginning of flowering (BF) and Full flowering (FF) across environments.
Trait	BF_Fo18	BF_Fo19	BF_Fo20	BF_Fo21	BF_Ma17	BF_Ma19	BF_Ma21	BF_Mu17	BF_Mu18	BF_Mu19	BF_Mu20	BF_Ni17	BF_Ni18	BF_Ni19	BF_Ni21	BF_T16	BF_T17	BF_T18	BF_T19	BF_T21
FF_Fo18	0.95***	0.75***	0.59***	0.72***	0.65***	0.58***	0.65***	0.39***	0.43***	0.28**	0.34***	0.66***	0.71***	0.61***	0.60***	0.72***	0.75***	0.74***	0.61***	0.69***
FF_Fo19	0.73***	0.95***	0.72***	0.79***	0.57***	0.49***	0.50***	0.55***	0.56***	0.43***	0.46***	0.63***	0.69***	0.62***	0.67***	0.69***	0.77***	0.72***	0.66***	0.73***
FF_Fo20	0.62***	0.74***	0.91***	0.66***	0.55***	0.51***	0.50***	0.54***	0.59***	0.41***	0.52***	0.59***	0.65***	0.55***	0.62***	0.61***	0.71***	0.63***	0.61***	0.69***
FF_Fo21	0.76***	0.81***	0.70***	0.90***	0.56***	0.55***	0.58***	0.46***	0.52***	0.29**	0.46***	0.64***	0.72***	0.62***	0.62***	0.65***	0.74***	0.74***	0.66***	0.74***
FF_Ma17	0.65***	0.61***	0.55***	0.59***	0.94***	0.72***	0.55***	0.33**	0.34***	0.14ns	0.18ns	0.65***	0.66***	0.54***	0.53***	0.61***	0.64***	0.66***	0.66***	0.65***
FF_Ma19	0.60***	0.55***	0.42***	0.49***	0.66***	0.69***	0.48***	0.28*	0.30**	0.18ns	0.18ns	0.64***	0.69***	0.58***	0.52***	0.60***	0.66***	0.64***	0.61***	0.61***
FF_Ma21	0.68***	0.55***	0.51***	0.61***	0.62***	0.61***	0.79***	0.31**	0.30**	0.26**	0.23*	0.59***	0.57***	0.54***	0.46***	0.52***	0.65***	0.57***	0.55***	0.59***
FF_Mu17	0.37***	0.56***	0.57***	0.44***	0.30**	0.21ns	0.25*	0.90***	0.63***	0.64***	0.62***	0.35***	0.33***	0.28**	0.36***	0.49***	0.50***	0.46***	0.47***	0.53***
FF_Mu18	0.43***	0.58***	0.63***	0.54***	0.37***	0.31**	0.24*	0.58***	1.00***	0.47***	0.47***	0.39***	0.44***	0.39***	0.39***	0.48***	0.54***	0.52***	0.44***	0.54***
FF_Mu19	0.38***	0.52***	0.48***	0.33***	0.24*	0.22*	0.31**	0.63***	0.52***	0.94***	0.59***	0.31***	0.34***	0.34***	0.32***	0.44***	0.45***	0.37***	0.42***	0.44***
FF_Mu20	0.37***	0.50***	0.55***	0.45***	0.17ns	0.14ns	0.25*	0.60***	0.47***	0.54***	0.99***	0.36***	0.39***	0.40***	0.45***	0.39***	0.45***	0.42***	0.44***	0.50***
FF_Ni17	0.62***	0.64***	0.54***	0.58***	0.65***	0.52***	0.46***	0.44***	0.41***	0.26**	0.38***	0.91***	0.69***	0.81***	0.75***	0.60***	0.69***	0.61***	0.60***	0.60***
FF_Ni18	0.69***	0.69***	0.61***	0.65***	0.67***	0.60***	0.50***	0.40***	0.48***	0.32***	0.43***	0.73***	0.90***	0.62***	0.65***	0.70***	0.76***	0.73***	0.67***	0.71***
FF_Ni19	0.69***	0.76***	0.59***	0.66***	0.58***	0.58***	0.59***	0.41***	0.44***	0.35***	0.43***	0.83***	0.66***	0.91***	0.76***	0.65***	0.73***	0.66***	0.66***	0.65***
FF_Ni21	0.52***	0.61***	0.45***	0.55***	0.49***	0.41***	0.40***	0.34***	0.31***	0.22*	0.31***	0.74***	0.47***	0.81***	0.88***	0.53***	0.56***	0.52***	0.46***	0.52***
FF_T16	0.71***	0.70***	0.68***	0.68***	0.63***	0.62***	0.55***	0.46***	0.49***	0.31**	0.43***	0.65***	0.76***	0.62***	0.64***	0.95***	0.86***	0.82***	0.67***	0.80***
FF_T17	0.73***	0.77***	0.79***	0.73***	0.66***	0.61***	0.55***	0.47***	0.59***	0.37***	0.41***	0.69***	0.78***	0.63***	0.68***	0.77***	0.92***	0.83***	0.76***	0.79***
FF_T18	0.72***	0.74***	0.74***	0.71***	0.58***	0.54***	0.55***	0.47***	0.59***	0.35***	0.42***	0.61***	0.76***	0.56***	0.62***	0.79***	0.87***	0.91***	0.74***	0.83***
FF_T19	0.68***	0.71***	0.69***	0.69***	0.69***	0.62***	0.57***	0.50***	0.48***	0.37***	0.40***	0.67***	0.68***	0.59***	0.58***	0.67***	0.82***	0.77***	0.95***	0.81***
FF_T21	0.72***	0.77***	0.71***	0.74***	0.65***	0.66***	0.50***	0.54***	0.56***	0.39***	0.45***	0.65***	0.66***	0.62***	0.62***	0.74***	0.80***	0.80***	0.77***	0.94***
***, p<0.001; **, p<0.01; *, p<0.05; ns, p>0.05.
