# Supplementary material for: Genotype-by-environment and QTL-by-environment interactions in sweet cherry (Prunus avium L.) for flowering date
Source: Front Plant Sci. 2023 Mar 2;14:1142974. doi: 10.3389/fpls.2023.1142974 (PMC10017975; doi:10.3389/fpls.2023.1142974)
Supplement: Supplementary file 14 [file Table_6.xlsx]

## Sheet: Feuil1
Supplementary Table 6. Spearman correlation coefficients for Beginning of flowering (BF) across environments.
Trait	BF_Fo18	BF_Fo19	BF_Fo20	BF_Fo21	BF_Ma17	BF_Ma19	BF_Ma21	BF_Mu17	BF_Mu18	BF_Mu19	BF_Mu20	BF_Ni17	BF_Ni18	BF_Ni19	BF_Ni21	BF_T16	BF_T17	BF_T18	BF_T19	BF_T21
BF_Fo18
BF_Fo19	0.78***
BF_Fo20	0.62***	0.73***
BF_Fo21	0.74***	0.83***	0.67***
BF_Ma17	0.69***	0.62***	0.54***	0.58***
BF_Ma19	0.62***	0.54***	0.46***	0.57***	0.79***
BF_Ma21	0.64***	0.54***	0.55***	0.60***	0.59***	0.59***
BF_Mu17	0.41***	0.56***	0.56***	0.44***	0.39***	0.31**	0.26*
BF_Mu18	0.42***	0.57***	0.63***	0.54***	0.36***	0.31**	0.26*	0.57***
BF_Mu19	0.30**	0.45***	0.45***	0.29**	0.19ns	0.18ns	0.30**	0.59***	0.47***
BF_Mu20	0.38***	0.51***	0.54***	0.45***	0.17ns	0.14ns	0.25*	0.60***	0.48***	0.54***
BF_Ni17	0.66***	0.65***	0.56***	0.63***	0.71***	0.62***	0.58***	0.40***	0.39***	0.25**	0.36***
BF_Ni18	0.72***	0.70***	0.66***	0.68***	0.69***	0.62***	0.57***	0.32**	0.44***	0.32***	0.38***	0.75***
BF_Ni19	0.64***	0.66***	0.53***	0.62***	0.58***	0.54***	0.54***	0.31**	0.39***	0.27**	0.41***	0.84***	0.63***
BF_Ni21	0.61***	0.70***	0.59***	0.63***	0.53***	0.51***	0.43***	0.37***	0.39***	0.26**	0.44***	0.75***	0.64***	0.80***
BF_T16	0.70***	0.69***	0.62***	0.65***	0.62***	0.61***	0.56***	0.45***	0.47***	0.38***	0.40***	0.67***	0.74***	0.62***	0.62***
BF_T17	0.77***	0.77***	0.74***	0.75***	0.67***	0.64***	0.63***	0.47***	0.53***	0.40***	0.45***	0.74***	0.82***	0.69***	0.67***	0.85***
BF_T18	0.76***	0.75***	0.66***	0.75***	0.66***	0.64***	0.57***	0.42***	0.52***	0.33***	0.42***	0.64***	0.79***	0.64***	0.66***	0.80***	0.88***
BF_T19	0.66***	0.67***	0.64***	0.66***	0.66***	0.63***	0.57***	0.48***	0.44***	0.37***	0.44***	0.67***	0.65***	0.59***	0.54***	0.67***	0.80***	0.75***
BF_T21	0.71***	0.77***	0.69***	0.76***	0.66***	0.68***	0.54***	0.51***	0.53***	0.36***	0.50***	0.66***	0.71***	0.64***	0.66***	0.76***	0.83***	0.85***	0.79***
***, p<0.001; **, p<0.01; *, p<0.05; ns, p>0.05.
