# Supplementary material for: Genotype-by-environment and QTL-by-environment interactions in sweet cherry (Prunus avium L.) for flowering date
Source: Front Plant Sci. 2023 Mar 2;14:1142974. doi: 10.3389/fpls.2023.1142974 (PMC10017975; doi:10.3389/fpls.2023.1142974)
Supplement: Supplementary file 15 [file Table_7.xlsx]

## Sheet: Feuil1
Supplementary Table 7. Spearman correlation coefficients for Full flowering (FF) across environments.
Trait	FF_Fo18	FF_Fo19	FF_Fo20	FF_Fo21	FF_Ma17	FF_Ma19	FF_Ma21	FF_Mu17	FF_Mu18	FF_Mu19	FF_Mu20	FF_Ni17	FF_Ni18	FF_Ni19	FF_Ni21	FF_T16	FF_T17	FF_T18	FF_T19
FF_Fo18
FF_Fo19	0.73***
FF_Fo20	0.60***	0.73***
FF_Fo21	0.74***	0.81***	0.69***
FF_Ma17	0.61***	0.56***	0.55***	0.56***
FF_Ma19	0.56***	0.56***	0.45***	0.52***	0.61***
FF_Ma21	0.64***	0.54***	0.49***	0.63***	0.57***	0.56***
FF_Mu17	0.38***	0.58***	0.54***	0.48***	0.24*	0.23*	0.29**
FF_Mu18	0.43***	0.57***	0.60***	0.53***	0.35***	0.30**	0.29**	0.63***
FF_Mu19	0.34***	0.49***	0.44***	0.34***	0.20*	0.24*	0.27**	0.67***	0.53***
FF_Mu20	0.33***	0.45***	0.53***	0.44***	0.17ns	0.17ns	0.22*	0.61***	0.46***	0.60***
FF_Ni17	0.59***	0.64***	0.58***	0.61***	0.59***	0.56***	0.49***	0.38***	0.42***	0.30**	0.38***
FF_Ni18	0.68***	0.68***	0.62***	0.68***	0.62***	0.68***	0.50***	0.40***	0.48***	0.35***	0.43***	0.71***
FF_Ni19	0.66***	0.73***	0.62***	0.67***	0.53***	0.64***	0.55***	0.39***	0.45***	0.44***	0.43***	0.80***	0.66***
FF_Ni21	0.51***	0.59***	0.49***	0.50***	0.46***	0.45***	0.43***	0.31**	0.31***	0.26**	0.32***	0.78***	0.52***	0.78***
FF_T16	0.72***	0.71***	0.67***	0.70***	0.63***	0.61***	0.54***	0.50***	0.50***	0.37***	0.41***	0.60***	0.74***	0.64***	0.52***
FF_T17	0.73***	0.80***	0.77***	0.74***	0.65***	0.63***	0.57***	0.51***	0.59***	0.40***	0.41***	0.65***	0.76***	0.68***	0.54***	0.80***
FF_T18	0.74***	0.73***	0.70***	0.73***	0.60***	0.57***	0.50***	0.52***	0.59***	0.40***	0.42***	0.56***	0.72***	0.59***	0.44***	0.83***	0.86***
FF_T19	0.64***	0.71***	0.68***	0.70***	0.68***	0.64***	0.60***	0.52***	0.48***	0.39***	0.41***	0.63***	0.69***	0.66***	0.49***	0.70***	0.80***	0.78***
FF_T21	0.68***	0.74***	0.69***	0.73***	0.62***	0.60***	0.58***	0.56***	0.56***	0.45***	0.44***	0.61***	0.68***	0.63***	0.51***	0.78***	0.79***	0.80***	0.81***
***, p<0.001; **, p<0.01; *, p<0.05; ns, p>0.05.
