# Supplementary material for: Genotype-by-environment and QTL-by-environment interactions in sweet cherry (Prunus avium L.) for flowering date
Source: Front Plant Sci. 2023 Mar 2;14:1142974. doi: 10.3389/fpls.2023.1142974 (PMC10017975; doi:10.3389/fpls.2023.1142974)
Supplement: Supplementary file 16 [file Table_8.xlsx]

## Sheet: Feuil1
Supplementary Table 8. Pair-wise genetic correlations for Beginning of flowering.
Environment	Fo2018	Fo2019	Fo2020	Fo2021	Ma2017	Ma2019	Ma2021	Mu2017	Mu2018	Mu2019	Mu2020	Ni2017	Ni2018	Ni2019	Ni2021	Tou2016	Tou2017	Tou2018	Tou2019
Fo2018
Fo2019	0.85
Fo2020	0.86	0.88
Fo2021	0.86	0.87	0.87
Ma2017	0.91	0.90	0.91	0.92
Ma2019	0.80	0.79	0.80	0.81	0.87
Ma2021	0.68	0.69	0.69	0.69	0.73	0.64
Mu2017	0.72	0.79	0.79	0.73	0.73	0.64	0.59
Mu2018	0.75	0.82	0.82	0.76	0.77	0.67	0.62	0.88
Mu2019	0.60	0.68	0.68	0.61	0.61	0.53	0.50	0.77	0.79
Mu2020	0.72	0.78	0.78	0.73	0.74	0.64	0.59	0.82	0.84	0.73
Ni2017	0.92	0.93	0.94	0.93	0.99	0.87	0.74	0.78	0.82	0.66	0.78
Ni2018	0.91	0.91	0.92	0.92	0.98	0.87	0.73	0.74	0.77	0.61	0.74	0.99
Ni2019	0.90	0.93	0.94	0.92	0.96	0.85	0.73	0.83	0.86	0.71	0.82	0.99	0.97
Ni2021	0.87	0.88	0.89	0.89	0.94	0.83	0.70	0.75	0.78	0.63	0.75	0.95	0.94	0.94
Tou2016	0.85	0.85	0.86	0.86	0.92	0.81	0.68	0.69	0.72	0.57	0.69	0.92	0.92	0.90	0.88
Tou2017	0.87	0.86	0.87	0.89	0.95	0.84	0.70	0.67	0.70	0.54	0.68	0.96	0.95	0.92	0.90	0.89
Tou2018	0.87	0.86	0.87	0.89	0.95	0.84	0.69	0.66	0.69	0.54	0.67	0.95	0.95	0.91	0.90	0.88	0.92
Tou2019	0.78	0.79	0.80	0.80	0.84	0.74	0.63	0.67	0.70	0.56	0.67	0.85	0.85	0.84	0.81	0.79	0.81	0.81
Tou2021	0.85	0.84	0.85	0.86	0.92	0.81	0.68	0.66	0.70	0.55	0.67	0.92	0.92	0.90	0.88	0.86	0.89	0.89	0.79
