# Supplementary material for: Genotype-by-environment and QTL-by-environment interactions in sweet cherry (Prunus avium L.) for flowering date
Source: Front Plant Sci. 2023 Mar 2;14:1142974. doi: 10.3389/fpls.2023.1142974 (PMC10017975; doi:10.3389/fpls.2023.1142974)
Supplement: Supplementary file 17 [file Table_9.xlsx]

## Sheet: Feuil1
Supplementary Table 9. Complete QTL analyses for Beginning of flowering in individual locations.
Location	Year	LG	L (cM)	CI 95% (cM)	Physical position (Mb)	LOD	PVE (%)	d
Forli	2018	R4	29.2	25.5-32.8	8.35-11.39	8.7	29.8	2.1
	2019	R4	28.0	10.6-45.4	3.37-17.60	5.8	18.6	2.1
		L1	121.2	72.0-152.2	35.68-52.25	4.9	19.4	2.1
	2020	R4	23.0	4.4-41.6	1.59-17.60	4.5	14.2	2.2
		R5	17.3	0.0-46.5	3.30-18.65	3.0	9.5	1.4
		L5	53.5	39.6-55.7	14.90-20.44	3.7	10.8	-1.9
	2021	R4	30.3	13.8-46.8	3.92-20.54	6.5	18.1	1.2
		R5	6.8	0.0-33.8	3.30-15.27	2.8	7.8	0.7
	MY	R4	29.6	28.1-31.0	8.35-11.39	24.8	19.1	1.9
		R5	8.2	0.0-34.3	3.30-15.27	7.3	5.3	0.8
		L1	127.5	84.8-152.2	35.68-52.25	10.6	8.75	1.3
		L6	28.8	0.0-86.2	5.79-28.19	6.9	6.65	1.1
Maribor	2017	R4	27.7	17.0-38.3	5.74-17.60	13.2	41.7	3.0
		L4	47.9	24.6-62.8	11.96-21.06	3.4	13.4	1.7
	2019	R4	26.7	17.6-35.9	5.74-17.60	12.3	40.7	3.8
	2021	R4	30.0	21.1-38.9	5.74-17.60	10.6	35.0	4.7
	MY	R4	28.5	24.5-32.6	8.35-17.60	34.6	39.4	3.8
		R5	20.4	0.0-57.5	3.30-20.74	5.7	4.8	0.2
		L4	49.9	33.4-62.8	11.96-21.06	5.8	8.0	1.5
Murcia	2017	L1	147.6	126.7-152.2	43.56-52.25	6.6	29.9	2.9
		R7	64.2	47.3-70.4	22.87-27.56	4.7	15.3	-2.1
	2018	L1	139.3	105.6-152.2	36.87-52.25	6.5	22.3	1.7
	2019	R3	47.9	34.7-61.2	12.10-23.20	3.5	10.9	1.9
	2020	L1	145.1	99.7-152.2	36.87-52.25	3.8	16.2	3.1
	MY	L1	150.5	148.0-152.2	47.43-52.25	21.7	19.8	2.5
		L6	50.0	5.1-94.8	5.79-28.19	6.3	5.3	1.0
		L7	50.2	34.3-66.1	19.98-26.49	5.9	4.2	-1.1
		R1	47.7	5.7-89.7	0.48-32.09	8.0	7.1	-1.5
		R7	67.0	60.5-70.4	26.43-27.56	9.7	8.6	-1.6
Nimes	2017	R4	27.7	22.4-32.9	5.74-17.60	10.0	28.5	2.5
		R5	4.7	0.0-30.8	3.30-14.10	3.7	9.1	1.2
		L6	22.7	0.0-85.8	5.79-28.19	3.5	15.2	1.8
	2018	R4	31.9	22.1-41.6	5.74-17.60	9.0	26.5	2.5
	2019	R4	27.6	18.0-37.3	5.74-17.60	7.5	22.8	1.9
	2021	R4	27.0	2.3-51.6	1.59-20.54	5.2	14.2	1.6
		L5	52.6	42.0-55.7	14.90-20.44	3.3	9.4	-1.2
		L6	26.9	0.0-99.4	5.79-28.19	4.2	16.6	1.7
	MY	R4	29.6	28.2-30.9	8.35-11.39	32.2	21.5	2.0
		R5	1.0	0.0-7.6	3.30-9.50	10.8	6.4	1.1
		R8	42.9	28.4-55.0	15.90-25.82	6.4	4.0	0.7
		L5	54.2	50.2-55.7	14.90-20.44	9.9	7.6	-1.2
		L6	16.4	0.0-59.3	5.79-18.53	10.7	10.3	1.4
Toulenne	2016	R4	29.3	16.4-42.3	5.74-17.60	7	24.2	3.4
		L6	41.4	0.0-117.2	5.79-28.19	3.9	19	3.3
	2017	R4	29.5	19.6-39.4	5.74-17.60	7.1	24.5	2.1
		L5	53.0	39.0-55.7	14.90-20.44	2.8	8.5	-1.3
		L6	45.9	0.0-117.2	5.79-28.19	4.5	21.3	2.2
	2018	R4	33.5	21.4-45.6	5.74-17.60	7.3	25.3	2.3
		L6	48.9	0.0-117.2	5.79-28.19	4.6	21.6	2.3
	2019	R1	132.9	86.9-147.6	32.09-52.68	4.1	7.2	1.2
		R2	72.3	45.7-84.0	30.27-38.82	3.8	6.7	1.3
		R3	51.0	37.2-64.8	12.10-23.20	3.9	7.3	1.3
		R4	22.4	17.3-27.5	5.74-11.39	13.4	31.5	2.8
		R5	51.8	40.4-57.5	15.27-20.74	3.4	6.2	-1.2
	2021	R4	29.3	20.9-37.6	5.74-17.60	7.3	24.8	2.9
		L1	138.3	97.2-152.2	36.87-52.25	3.9	13.8	2.2
	MY	R2	60.8	21.8-84.0	27.76-38.82	8	4.2	0.9
		R4	29.6	27.6-31.6	8.35-11.39	34.9	20.5	2.4
		R5	56.5	46.0-57.5	18.65-20.74	10.3	6.1	-1.3
		L1	144.4	117.3-152.2	40.42-52.25	10.6	7.1	1.4
		L5	54.8	43.6-55.7	14.90-20.44	7.4	4.4	-1
		L6	32.7	0.0-99.4	5.79-28.19	16.9	14.3	2
LG, linkage group; L, distance from the beginning of the chromosome to the point of maximum LOD in the interval; CI, confidence interval; Physical position of flanking markers on 'Regina' v1 genome sequence; LOD, logarithm of the odds ratio; PVE, phenotypic variance explained by the QTL in percentage of the total variation (mean value of PVE is given in multi-year (MY) analyses); d, difference X(…
