# Supplementary material for: Genotype-by-environment and QTL-by-environment interactions in sweet cherry (Prunus avium L.) for flowering date
Source: Front Plant Sci. 2023 Mar 2;14:1142974. doi: 10.3389/fpls.2023.1142974 (PMC10017975; doi:10.3389/fpls.2023.1142974)
Supplement: Supplementary file 18 [file Table_10.xlsx]

## Sheet: Feuil1
Supplementary Table 10. Complete QTL analyses for Full flowering in individual locations.
Location	Year	LG	L (cM)	CI 95% (cM)	Physical position (Mb)	LOD	PVE (%)	d
Forli	2018	R4	29.8	22.0-37.6	5.74-17.60	9.8	32.5	1.9
		L6	15.3	0.0-56.6	5.79-18.53	3.7	17.5	1.4
	2019	R4	27.9	6.1-49.8	1.59-20.54	4.8	14.0	2.0
		R5	10.5	0.0-38.6	3.30-15.27	3.6	10.4	1.5
		L1	127.3	71.9-152.2	35.68-52.25	5.1	19.6	2.3
	2020	R4	53.5	39.6-55.7	17.60-21.57	3.7	10.8	-1.9
		L1	133.3	84.3-152.2	35.68-52.25	3.3	10.3	1.9
		L6	13.2	0.0-37.1	5.79-11.96	4.2	15.1	2.4
	2021	R4	27.5	12.9-42.1	3.37-17.60	5.0	14.3	1.9
		L1	135.4	90.7-152.2	35.68-52.25	3.5	14.3	1.8
	MY	R4	29.3	26.9-31.7	8.35-11.39	22.2	16.2	1.8
		R5	5.8	0.0-25.2	3.30-14.10	7.8	5.7	1.1
		L1	135.8	102.9-152.2	36.87-52.25	12.2	10.2	1.6
		L6	14.2	0.0-46.8	5.79-18.53	9.9	9.6	1.4
Maribor	2017	R4	20.6	3.7-37.4	1.59-17.60	8.9	34.5	2.8
		L4	47.9	23.3-62.8	11.96-21.06	3.2	12.9	1.8
	2019	R4	29.2	15.9-42.4	3.92-17.60	8.3	27.9	2.6
	2021	R4	29.0	22.9-35.0	5.74-17.60	12.1	38.3	4.2		v
	MY	R4	28.9	21.3-36.5	5.74-17.60	26.3	33.4	3.1
Murcia	2017	L1	150.6	143.8-152.2	47.43-52.25	8.6	32.0	2.7
		R2	32.9	6.2-59.5	5.93-32.44	5.3	20.3	2.1
	2018	L1	137.9	103.6-152.2	36.87-52.25	6.3	21.8	1.7
	2019	R3	48.2	32.5-64.0	12.10-23.20	2.9	9.2	1.7
	2020	L1	145.3	100.8-152.2	36.87-52.25	3.6	15.6	3.0
	MY	L1	151.0	147.9-152.2	47.43-52.25	18.3	18.4	2.2
		L6	47.7	8.0-87.4	5.79-28.19	7.5	6.7	1.2
		R1	45.7	0.0-92.9	0.48-37.48	8.3	7.3	-1.4
		R2	34.3	2.9-65.6	1.58-33.87	7.1	7.0	1.1
		R7	65.6	52.9-70.4	26.43-27.56	7.8	6.7	-1.3
Nimes	2017	R4	25.0	18.2-31.8	5.74-11.39	9.4	21.8	2.0
		R5	1.7	0.0-18.0	3.30-11.40	4.6	9.3	1.3
		L6	20.7	0.0-72.9	5.79-28.19	4.5	17.4	1.9
	2018	R4	30.5	21.3-39.6	5.74-17.60	7.1	21.5	2.6
	2019	R4	26.0	15.5-36.4	3.92-17.60	7.3	22.2	2.5
	2021	R4	13.7	0.0-41.0	0.61-17.60	5.1	15.0	1.5
	MY	R1	37.6	0.0-92.9	0.48-37.48	6.4	4.5	-0.9
		R4	27.6	25.0-30.2	8.35-11.39	26.9	17.2	2.0
		R5	1.5	0.0-14.6	3.30-9.93	9.7	5.8	1.1
		R8	41.5	28.0-55.0	15.86-25.82	7.0	4.3	0.9
		L6	15.6	0.0-41.9	5.79-18.53	11.1	11.5	1.5
Toulenne	2016	R4	29.2	19.5-38.8	5.74-17.60	7.0	24.2	3.2
		L1	135.9	67.6-152.2	30.13-52.25	4.2	14.2	2.6
		L6	39.1	0.0-116.5	5.79-28.19	3.6	17.5	2.9
	2017	R4	29.0	18.2-39.8	5.74-17.60	8.4	25.5	2.8
		R5	6.5	0.0-28.7	3.30-14.10	3.4	9.1	1.5
		L1	141.0	103.0-152.2	36.87-52.25	3.9	11.7	2.0
		L6	27.9	0.0-86.1	5.79-28.19	6.0	20.8	2.6
	2018	R4	33.0	17.6-48.5	5.74-20.54	6.3	22.2	2.4
		L1	137.2	82.0-152.2	35.68-52.25	4.0	12.5	1.9
		L6	22.7	0.0-63.9	5.79-18.53	5.8	19.5	2.4
	2019	R2	64.4	25.4-84.0	27.76-38.82	3.7	9.7	2.2
		R4	22.7	7.5-37.8	3.37-17.60	9.0	26.6	3.7
	2021	R4	28.2	17.1-39.4	5.74-17.60	8.6	26	2.6
		L1	141.1	105.7-152.2	36.87-52.25	4.7	15.1	1.9
	MY	R2	64.4	27.5-84.0	27.76-38.82	8.5	4.1	1.0
		R4	29.8	27.9-31.6	8.35-11.39	37.6	21.3	2.7
		R5	7.2	0.0-39.4	3.30-15.27	8.0	3.9	0.8
		L1	146.0	137.3-152.2	47.43-52.25	16.1	10.4	1.9
		L6	18.4	0.0-45.3	5.79-18.53	20.3	13.6	2.1
LG, linkage group; L, distance from the beginning of the chromosome to the point of maximum LOD in the interval; CI, confidence interval; Physical position of flanking markers on 'Regina' v1 genome sequence; LOD, logarithm of the odds ratio; PVE, phenotypic variance explained by the QTL in percentage of the total variation (mean value of PVE is given in multi-year (MY) analyses); d, difference X(…
