# Supplementary material for: Genotype-by-environment and QTL-by-environment interactions in sweet cherry (Prunus avium L.) for flowering date
Source: Front Plant Sci. 2023 Mar 2;14:1142974. doi: 10.3389/fpls.2023.1142974 (PMC10017975; doi:10.3389/fpls.2023.1142974)
Supplement: Supplementary file 19 [file Table_11.xlsx]

## Sheet: Feuil1
Supplementary Table 11. QTLs detected for Full flowering with the multi-location—multi-year analysis using altogether the twenty environments of the MET.
LG	L (cM)	CI95%(cM)	Physical	LOD	PVE mean in each location (%)					PVE overall	d mean
			position (Mb)		Murcia (4 years)	Nimes (4 years)	Forli (4 years)	Maribor (3 years)	Toulenne (5 years)	mean (%)
R2	36.4	0.0-84.0	1.58-38.82	19.6	4.2	1.8	2.7	2.8	2.6	2.8	0.6
R3	46.9	34.4-59.4	12.10-18.91	18.7	4.4	1.9	2.2	1.3	2.6	2.5	0.6
R4	29.5	< 0.5 cM	8.35-11.39	126.7	2.9	19.4	17.8	29.3	23.6	18.3	2.1
R5	0.8	< 0.5 cM	3.30-9.50	31.9	2.1	6.9	5.3	2.5	3.8	4.2	0.8
R7	52.5	6.3-70.4	14.60-27.56	17.2	3.9	2.0	2.4	1.9	1.8	2.4	-0.6
R8	47.3	41.3-53.3	21.11-25.82	19.1	4.3	3.7	1.5	1.0	2.6	2.7	0.7
L1	146.2	143.1-149.3	47.43-52.25	47.9	15.7	3.4	9.7	3.4	9.6	8.7	1.4
L5	55.4	49.0-55.7	14.90-20.44	21.0	2.6	3.7	3.5	1.9	3.6	3.1	-0.8
L6	16.1	< 0.5 cM	7.59-8.63	47.6	3.7	8.6	8.1	3.7	14.2	8.2	1.4
LG, linkage group; L, distance from the beginning of the chromosome to the point of maximum LOD in the interval; CI, confidence interval; Physical position of flanking markers on 'Regina' v1 genome sequence in mega base pairs (Mb); LOD, logarithm of the odds ratio; PVE (phenotypic variance explained by the QTL in percentage of the total variation) mean in each location, mean value of PVE within s…
