# Supplementary material for: Genotype-by-environment and QTL-by-environment interactions in sweet cherry (Prunus avium L.) for flowering date
Source: Front Plant Sci. 2023 Mar 2;14:1142974. doi: 10.3389/fpls.2023.1142974 (PMC10017975; doi:10.3389/fpls.2023.1142974)
Supplement: Supplementary file 20 [file Table_12.xlsx]

## Sheet: Phenotyping
Phenotypic data for Beginning of flowering (BF) and the Full flowering (FF) across the 20 environments.
Genotype	Replicate	Location	Season	Environment	BF	FF	BF_Corrected	FF_Corrected
1	1	Forli	2018	Forli2018	96	100	48.9402	54.5076
1	2	Forli	2018	Forli2018	NA	NA	NA	NA
2	1	Forli	2018	Forli2018	99	101	50.4696	55.0527
2	2	Forli	2018	Forli2018	101	103	51.4892	56.1429
3	1	Forli	2018	Forli2018	96	99	48.9402	53.9625
3	2	Forli	2018	Forli2018	95	98	48.4304	53.4175
4	1	Forli	2018	Forli2018	NA	NA	NA	NA
4	2	Forli	2018	Forli2018	99	101	50.4696	55.0527
5	1	Forli	2018	Forli2018	101	103	51.4892	56.1429
5	2	Forli	2018	Forli2018	101	105	51.4892	57.233
6	1	Forli	2018	Forli2018	99	101	50.4696	55.0527
6	2	Forli	2018	Forli2018	NA	NA	NA	NA
7	1	Forli	2018	Forli2018	98	101	49.9598	55.0527
7	2	Forli	2018	Forli2018	97	100	49.45	54.5076
7	3	Forli	2018	Forli2018	97	102	49.45	55.5978
8	1	Forli	2018	Forli2018	NA	NA	NA	NA
8	2	Forli	2018	Forli2018	NA	NA	NA	NA
9	1	Forli	2018	Forli2018	100	102	50.9794	55.5978
9	2	Forli	2018	Forli2018	99	102	50.4696	55.5978
10	1	Forli	2018	Forli2018	98	100	49.9598	54.5076
10	2	Forli	2018	Forli2018	NA	NA	NA	NA
11	1	Forli	2018	Forli2018	95	98	48.4304	53.4175
11	2	Forli	2018	Forli2018	NA	NA	NA	NA
13	1	Forli	2018	Forli2018	98	100	49.9598	54.5076
13	2	Forli	2018	Forli2018	97	99	49.45	53.9625
14	1	Forli	2018	Forli2018	95	98	48.4304	53.4175
14	2	Forli	2018	Forli2018	95	99	48.4304	53.9625
15	1	Forli	2018	Forli2018	96	100	48.9402	54.5076
15	2	Forli	2018	Forli2018	NA	NA	NA	NA
16	1	Forli	2018	Forli2018	98	101	49.9598	55.0527
16	2	Forli	2018	Forli2018	97	100	49.45	54.5076
17	1	Forli	2018	Forli2018	98	101	49.9598	55.0527
17	2	Forli	2018	Forli2018	100	105	50.9794	57.233
18	1	Forli	2018	Forli2018	102	104	51.999	56.6879
18	2	Forli	2018	Forli2018	101	105	51.4892	57.233
19	1	Forli	2018	Forli2018	99	101	50.4696	55.0527
19	2	Forli	2018	Forli2018	NA	NA	NA	NA
21	1	Forli	2018	Forli2018	97	99	49.45	53.9625
21	2	Forli	2018	Forli2018	97	100	49.45	54.5076
21	3	Forli	2018	Forli2018	NA	NA	NA	NA
22	1	Forli	2018	Forli2018	100	102	50.9794	55.5978
22	2	Forli	2018	Forli2018	NA	NA	NA	NA
23	1	Forli	2018	Forli2018	101	103	51.4892	56.1429
23	2	Forli	2018	Forli2018	100	102	50.9794	55.5978
25	1	Forli	2018	Forli2018	99	102	50.4696	55.5978
25	2	Forli	2018	Forli2018	101	104	51.4892	56.6879
26	1	Forli	2018	Forli2018	97	100	49.45	54.5076
26	2	Forli	2018	Forli2018	100	102	50.9794	55.5978
27	1	Forli	2018	Forli2018	96	99	48.9402	53.9625
27	2	Forli	2018	Forli2018	96	99	48.9402	53.9625
28	1	Forli	2018	Forli2018	96	98	48.9402	53.4175
28	2	Forli	2018	Forli2018	95	98	48.4304	53.4175
29	1	Forli	2018	Forli2018	96	99	48.9402	53.9625
29	2	Forli	2018	Forli2018	97	100	49.45	54.5076
30	1	Forli	2018	Forli2018	96	98	48.9402	53.4175
30	2	Forli	2018	Forli2018	99	101	50.4696	55.0527
31	1	Forli	2018	Forli2018	99	102	50.4696	55.5978
31	2	Forli	2018	Forli2018	99	101	50.4696	55.0527
32	1	Forli	2018	Forli2018	98	100	49.9598	54.5076
32	2	Forli	2018	Forli2018	97	100	49.45	54.5076
33	1	Forli	2018	Forli2018	96	100	48.9402	54.5076
33	2	Forli	2018	Forli2018	97	100	49.45	54.5076
34	1	Forli	2018	Forli2018	101	103	51.4892	56.1429
34	2	Forli	2018	Forli2018	100	103	50.9794	56.1429
34	3	Forli	2018	Forli2018	101	103	51.4892	56.1429
35	1	Forli	2018	Forli2018	96	99	48.9402	53.9625
35	2	Forli	2018	Forli2018	NA	NA	NA	NA
36	1	Forli	2018	Forli2018	98	101	49.9598	55.0527
36	2	Forli	2018	Forli2018	95	98	48.4304	53.4175
37	1	Forli	2018	Forli2018	99	101	50.4696	55.0527
37	2	Forli	2018	Forli2018	99	102	50.4696	55.5978
38	1	Forli	2018	Forli2018	95	98	48.4304	53.4175
38	2	Forli	2018	Forli2018	96	98	48.9402	53.4175
39	1	Forli	2018	Forli2018	101	104	51.4892	56.6879
39	2	Forli	2018	Forli2018	100	102	50.9794	55.5978
40	1	Forli	2018	Forli2018	97	99	49.45	53.9625
40	2	Forli	2018	Forli2018	NA	NA	NA	NA
41	1	Forli	2018	Forli2018	100	103	50.9794	56.1429
41	2	Forli	2018	Forli2018	100	102	50.9794	55.5978
42	1	Forli	2018	Forli2018	98	100	49.9598	54.5076
42	2	Forli	2018	Forli2018	98	101	49.9598	55.0527
43	1	Forli	2018	Forli2018	96	98	48.9402	53.4175
43	2	Forli	2018	Forli2018	97	99	49.45	53.9625
44	1	Forli	2018	Forli2018	100	102	50.9794	55.5978
44	2	Forli	2018	Forli2018	101	103	51.4892	56.1429
45	1	Forli	2018	Forli2018	98	101	49.9598	55.0527
45	2	Forli	2018	Forli2018	NA	NA	NA	NA
46	1	Forli	2018	Forli2018	97	100	49.45	54.5076
46	2	Forli	2018	Forli2018	100	102	50.9794	55.5978
47	1	Forli	2018	Forli2018	99	102	50.4696	55.5978
47	2	Forli	2018	Forli2018	101	103	51.4892	56.1429
48	1	Forli	2018	Forli2018	97	100	49.45	54.5076
48	2	Forli	2018	Forli2018	97	100	49.45	54.5076
49	1	Forli	2018	Forli2018	97	99	49.45	53.9625
49	2	Forli	2018	Forli2018	96	99	48.9402	53.9625
50	1	Forli	2018	Forli2018	100	102	50.9794	55.5978
50	2	Forli	2018	Forli2018	100	102	50.9794	55.5978
51	1	Forli	2018	Forli2018	97	99	49.45	53.9625
51	2	Forli	2018	Forli2018	97	99	49.45	53.9625
53	1	Forli	2018	Forli2018	99	100	50.4696	54.5076
53	2	Forli	2018	Forli2018	99	101	50.4696	55.0527
54	1	Forli	2018	Forli2018	99	101	50.4696	55.0527
54	2	Forli	2018	Forli2018	NA	NA	NA	NA
55	1	Forli	2018	Forli2018	96	99	48.9402	53.9625
55	2	Forli	2018	Forli2018	NA	NA	NA	NA
57	1	Forli	2018	Forli2018	NA	NA	NA	NA
57	2	Forli	2018	Forli2018	97	100	49.45	54.5076
58	1	Forli	2018	Forli2018	96	98	48.9402	53.4175
58	2	Forli	2018	Forli2018	96	99	48.9402	53.9625
59	1	Forli	2018	Forli2018	97	99	49.45	53.9625
59	2	Forli	2018	Forli2018	98	101	49.9598	55.0527
60	1	Forli	2018	Forli2018	97	100	49.45	54.5076
60	2	Forli	2018	Forli2018	NA	NA	NA	NA
61	1	Forli	2018	Forli2018	97	99	49.45	53.9625
61	2	Forli	2018	Forli2018	99	102	50.4696	55.5978
62	1	Forli	2018	Forli2018	96	99	48.9402	53.9625
62	2	Forli	2018	Forli2018	96	100	48.9402	54.5076
63	1	Forli	2018	Forli2018	97	100	49.45	54.5076
63	2	Forli	2018	Forli2018	100	103	50.9794	56.1429
64	1	Forli	2018	Forli2018	96	99	48.9402	53.9625
64	2	Forli	2018	Forli2018	96	99	48.9402	53.9625
65	1	Forli	2018	Forli2018	96	99	48.9402	53.9625
65	2	Forli	2018	Forli2018	95	98	48.4304	53.4175
66	1	Forli	2018	Forli2018	99	101	50.4696	55.0527
66	2	Forli	2018	Forli2018	95	98	48.4304	53.4175
66	3	Forli	2018	Forli2018	95	98	48.4304	53.4175
68	1	Forli	2018	Forli2018	97	100	49.45	54.5076
68	2	Forli	2018	Forli2018	99	101	50.4696	55.0527
69	1	Forli	2018	Forli2018	97	99	49.45	53.9625
69	2	Forli	2018	Forli2018	96	99	48.9402	53.9625
70	1	Forli	2018	Forli2018	99	101	50.4696	55.0527
70	2	Forli	2018	Forli2018	99	101	50.4696	55.0527
71	1	Forli	2018	Forli2018	96	100	48.9402	54.5076
71	2	Forli	2018	Forli2018	96	99	48.9402	53.9625
72	1	Forli	2018	Forli2018	101	103	51.4892	56.1429
72	2	Forli	2018	Forli2018	101	103	51.4892	56.1429
73	1	Forli	2018	Forli2018	98	100	49.9598	54.5076
73	2	Forli	2018	Forli2018	97	100	49.45	54.5076
74	1	Forli	2018	Forli2018	95	98	48.4304	53.4175
74	2	Forli	2018	Forli2018	NA	NA	NA	NA
75	1	Forli	2018	Forli2018	97	100	49.45	54.5076
75	2	Forli	2018	Forli2018	NA	NA	NA	NA
76	1	Forli	2018	Forli2018	96	99	48.9402	53.9625
76	2	Forli	2018	Forli2018	97	100	49.45	54.5076
77	1	Forli	2018	Forli2018	101	103	51.4892	56.1429
77	2	Forli	2018	Forli2018	100	102	50.9794	55.5978
78	1	Forli	2018	Forli2018	96	99	48.9402	53.9625
78	2	Forli	2018	Forli2018	95	98	48.4304	53.4175
79	1	Forli	2018	Forli2018	100	103	50.9794	56.1429
79	2	Forli	2018	Forli2018	99	101	50.4696	55.0527
79	3	Forli	2018	Forli2018	101	103	51.4892	56.1429
79	4	Forli	2018	Forli2018	101	103	51.4892	56.1429
81	1	Forli	2018	Forli2018	NA	NA	NA	NA
81	2	Forli	2018	Forli2018	96	99	48.9402	53.9625
82	1	Forli	2018	Forli2018	96	99	48.9402	53.9625
82	2	Forli	2018	Forli2018	100	101	50.9794	55.0527
83	1	Forli	2018	Forli2018	97	102	49.45	55.5978
83	2	Forli	2018	Forli2018	97	99	49.45	53.9625
84	1	Forli	2018	Forli2018	101	104	51.4892	56.6879
84	2	Forli	2018	Forli2018	NA	NA	NA	NA
85	1	Forli	2018	Forli2018	NA	NA	NA	NA
85	2	Forli	2018	Forli2018	NA	NA	NA	NA
86	1	Forli	2018	Forli2018	NA	NA	NA	NA
86	2	Forli	2018	Forli2018	NA	NA	NA	NA
87	1	Forli	2018	Forli2018	NA	NA	NA	NA
87	2	Forli	2018	Forli2018	97	101	49.45	55.0527
88	1	Forli	2018	Forli2018	97	100	49.45	54.5076
88	2	Forli	2018	Forli2018	99	102	50.4696	55.5978
89	1	Forli	2018	Forli2018	97	99	49.45	53.9625
89	2	Forli	2018	Forli2018	97	100	49.45	54.5076
90	1	Forli	2018	Forli2018	97	100	49.45	54.5076
90	2	Forli	2018	Forli2018	101	102	51.4892	55.5978
91	1	Forli	2018	Forli2018	96	99	48.9402	53.9625
91	2	Forli	2018	Forli2018	97	99	49.45	53.9625
91	3	Forli	2018	Forli2018	95	98	48.4304	53.4175
92	1	Forli	2018	Forli2018	98	102	49.9598	55.5978
92	2	Forli	2018	Forli2018	99	102	50.4696	55.5978
93	1	Forli	2018	Forli2018	97	99	49.45	53.9625
93	2	Forli	2018	Forli2018	97	99	49.45	53.9625
94	1	Forli	2018	Forli2018	100	103	50.9794	56.1429
94	2	Forli	2018	Forli2018	99	102	50.4696	55.5978
95	1	Forli	2018	Forli2018	98	100	49.9598	54.5076
95	2	Forli	2018	Forli2018	97	100	49.45	54.5076
96	1	Forli	2018	Forli2018	NA	NA	NA	NA
96	2	Forli	2018	Forli2018	NA	NA	NA	NA
97	1	Forli	2018	Forli2018	95	98	48.4304	53.4175
97	2	Forli	2018	Forli2018	NA	NA	NA	NA
98	1	Forli	2018	Forli2018	96	99	48.9402	53.9625
98	2	Forli	2018	Forli2018	NA	NA	NA	NA
99	1	Forli	2018	Forli2018	96	99	48.9402	53.9625
99	2	Forli	2018	Forli2018	96	99	48.9402	53.9625
100	1	Forli	2018	Forli2018	96	99	48.9402	53.9625
100	2	Forli	2018	Forli2018	NA	NA	NA	NA
101	1	Forli	2018	Forli2018	95	98	48.4304	53.4175
101	2	Forli	2018	Forli2018	NA	NA	NA	NA
102	1	Forli	2018	Forli2018	96	99	48.9402	53.9625
102	2	Forli	2018	Forli2018	97	99	49.45	53.9625
103	1	Forli	2018	Forli2018	101	104	51.4892	56.6879
103	2	Forli	2018	Forli2018	NA	NA	NA	NA
103	3	Forli	2018	Forli2018	NA	NA	NA	NA
104	1	Forli	2018	Forli2018	97	100	49.45	54.5076
104	2	Forli	2018	Forli2018	99	101	50.4696	55.0527
105	1	Forli	2018	Forli2018	98	101	49.9598	55.0527
105	2	Forli	2018	Forli2018	99	102	50.4696	55.5978
106	1	Forli	2018	Forli2018	97	99	49.45	53.9625
106	2	Forli	2018	Forli2018	97	100	49.45	54.5076
107	1	Forli	2018	Forli2018	96	99	48.9402	53.9625
107	2	Forli	2018	Forli2018	96	100	48.9402	54.5076
108	1	Forli	2018	Forli2018	99	102	50.4696	55.5978
108	2	Forli	2018	Forli2018	99	101	50.4696	55.0527
109	1	Forli	2018	Forli2018	103	106	52.5088	57.7781
109	2	Forli	2018	Forli2018	103	105	52.5088	57.233
109	3	Forli	2018	Forli2018	103	107	52.5088	58.3232
111	1	Forli	2018	Forli2018	99	101	50.4696	55.0527
111	2	Forli	2018	Forli2018	99	102	50.4696	55.5978
112	1	Forli	2018	Forli2018	96	100	48.9402	54.5076
112	2	Forli	2018	Forli2018	NA	NA	NA	NA
113	1	Forli	2018	Forli2018	100	103	50.9794	56.1429
113	2	Forli	2018	Forli2018	100	102	50.9794	55.5978
114	1	Forli	2018	Forli2018	97	99	49.45	53.9625
114	2	Forli	2018	Forli2018	97	101	49.45	55.0527
115	1	Forli	2018	Forli2018	97	99	49.45	53.9625
115	2	Forli	2018	Forli2018	96	99	48.9402	53.9625
116	1	Forli	2018	Forli2018	100	102	50.9794	55.5978
116	2	Forli	2018	Forli2018	101	103	51.4892	56.1429
117	1	Forli	2018	Forli2018	100	102	50.9794	55.5978
117	2	Forli	2018	Forli2018	102	104	51.999	56.6879
118	1	Forli	2018	Forli2018	96	99	48.9402	53.9625
118	2	Forli	2018	Forli2018	96	98	48.9402	53.4175
119	1	Forli	2018	Forli2018	NA	NA	NA	NA
119	2	Forli	2018	Forli2018	NA	NA	NA	NA
120	1	Forli	2018	Forli2018	101	103	51.4892	56.1429
120	2	Forli	2018	Forli2018	99	102	50.4696	55.5978
123	1	Forli	2018	Forli2018	97	100	49.45	54.5076
123	2	Forli	2018	Forli2018	96	100	48.9402	54.5076
124	1	Forli	2018	Forli2018	96	99	48.9402	53.9625
124	2	Forli	2018	Forli2018	99	101	50.4696	55.0527
125	1	Forli	2018	Forli2018	99	101	50.4696	55.0527
125	2	Forli	2018	Forli2018	96	99	48.9402	53.9625
126	1	Forli	2018	Forli2018	95	98	48.4304	53.4175
126	2	Forli	2018	Forli2018	96	98	48.9402	53.4175
127	1	Forli	2018	Forli2018	97	99	49.45	53.9625
127	2	Forli	2018	Forli2018	101	103	51.4892	56.1429
129	1	Forli	2018	Forli2018	96	99	48.9402	53.9625
129	2	Forli	2018	Forli2018	96	99	48.9402	53.9625
130	1	Forli	2018	Forli2018	98	101	49.9598	55.0527
130	2	Forli	2018	Forli2018	99	101	50.4696	55.0527
131	1	Forli	2018	Forli2018	95	98	48.4304	53.4175
131	2	Forli	2018	Forli2018	95	98	48.4304	53.4175
133	1	Forli	2018	Forli2018	97	99	49.45	53.9625
133	2	Forli	2018	Forli2018	99	102	50.4696	55.5978
1	1	Forli	2019	Forli2019	83	86	32.7117	30.4703
1	2	Forli	2019	Forli2019	NA	NA	NA	NA
2	1	Forli	2019	Forli2019	88	92	34.6822	32.5962
2	2	Forli	2019	Forli2019	87	91	34.2881	32.2419
3	1	Forli	2019	Forli2019	83	86	32.7117	30.4703
3	2	Forli	2019	Forli2019	84	87	33.1058	30.8246
4	1	Forli	2019	Forli2019	NA	NA	NA	NA
4	2	Forli	2019	Forli2019	84	86	33.1058	30.4703
5	1	Forli	2019	Forli2019	90	93	35.4705	32.9505
5	2	Forli	2019	Forli2019	88	93	34.6822	32.9505
6	1	Forli	2019	Forli2019	88	90	34.6822	31.8875
6	2	Forli	2019	Forli2019	NA	NA	NA	NA
7	1	Forli	2019	Forli2019	85	89	33.4999	31.5332
7	2	Forli	2019	Forli2019	84	89	33.1058	31.5332
7	3	Forli	2019	Forli2019	84	87	33.1058	30.8246
8	1	Forli	2019	Forli2019	NA	NA	NA	NA
8	2	Forli	2019	Forli2019	NA	NA	NA	NA
9	1	Forli	2019	Forli2019	87	91	34.2881	32.2419
9	2	Forli	2019	Forli2019	89	92	35.0763	32.5962
10	1	Forli	2019	Forli2019	84	89	33.1058	31.5332
10	2	Forli	2019	Forli2019	NA	NA	NA	NA
11	1	Forli	2019	Forli2019	84	88	33.1058	31.1789
11	2	Forli	2019	Forli2019	NA	NA	NA	NA
13	1	Forli	2019	Forli2019	86	90	33.894	31.8875
13	2	Forli	2019	Forli2019	87	91	34.2881	32.2419
14	1	Forli	2019	Forli2019	83	87	32.7117	30.8246
14	2	Forli	2019	Forli2019	83	85	32.7117	30.116
15	1	Forli	2019	Forli2019	83	88	32.7117	31.1789
15	2	Forli	2019	Forli2019	NA	NA	NA	NA
16	1	Forli	2019	Forli2019	84	87	33.1058	30.8246
16	2	Forli	2019	Forli2019	83	86	32.7117	30.4703
17	1	Forli	2019	Forli2019	88	91	34.6822	32.2419
17	2	Forli	2019	Forli2019	87	91	34.2881	32.2419
18	1	Forli	2019	Forli2019	88	92	34.6822	32.5962
18	2	Forli	2019	Forli2019	90	93	35.4705	32.9505
19	1	Forli	2019	Forli2019	86	90	33.894	31.8875
19	2	Forli	2019	Forli2019	NA	NA	NA	NA
21	1	Forli	2019	Forli2019	84	89	33.1058	31.5332
21	2	Forli	2019	Forli2019	84	87	33.1058	30.8246
21	3	Forli	2019	Forli2019	NA	NA	NA	NA
22	1	Forli	2019	Forli2019	NA	NA	NA	NA
22	2	Forli	2019	Forli2019	88	91	34.6822	32.2419
23	1	Forli	2019	Forli2019	87	91	34.2881	32.2419
23	2	Forli	2019	Forli2019	87	90	34.2881	31.8875
25	1	Forli	2019	Forli2019	90	94	35.4705	33.3048
25	2	Forli	2019	Forli2019	91	96	35.8646	34.0134
26	1	Forli	2019	Forli2019	85	93	33.4999	32.9505
26	2	Forli	2019	Forli2019	84	89	33.1058	31.5332
27	1	Forli	2019	Forli2019	84	88	33.1058	31.1789
27	2	Forli	2019	Forli2019	84	89	33.1058	31.5332
28	1	Forli	2019	Forli2019	82	84	32.3175	29.7617
28	2	Forli	2019	Forli2019	83	86	32.7117	30.4703
29	1	Forli	2019	Forli2019	85	89	33.4999	31.5332
29	2	Forli	2019	Forli2019	84	87	33.1058	30.8246
30	1	Forli	2019	Forli2019	84	86	33.1058	30.4703
30	2	Forli	2019	Forli2019	86	90	33.894	31.8875
31	1	Forli	2019	Forli2019	86	90	33.894	31.8875
31	2	Forli	2019	Forli2019	89	92	35.0763	32.5962
32	1	Forli	2019	Forli2019	85	88	33.4999	31.1789
32	2	Forli	2019	Forli2019	84	86	33.1058	30.4703
33	1	Forli	2019	Forli2019	84	89	33.1058	31.5332
33	2	Forli	2019	Forli2019	83	86	32.7117	30.4703
34	1	Forli	2019	Forli2019	87	92	34.2881	32.5962
34	2	Forli	2019	Forli2019	90	93	35.4705	32.9505
34	3	Forli	2019	Forli2019	90	94	35.4705	33.3048
35	1	Forli	2019	Forli2019	84	86	33.1058	30.4703
35	2	Forli	2019	Forli2019	NA	NA	NA	NA
36	1	Forli	2019	Forli2019	NA	84	NA	29.7617
36	2	Forli	2019	Forli2019	82	85	32.3175	30.116
37	1	Forli	2019	Forli2019	88	93	34.6822	32.9505
37	2	Forli	2019	Forli2019	88	92	34.6822	32.5962
38	1	Forli	2019	Forli2019	84	88	33.1058	31.1789
38	2	Forli	2019	Forli2019	84	88	33.1058	31.1789
39	1	Forli	2019	Forli2019	90	93	35.4705	32.9505
39	2	Forli	2019	Forli2019	88	92	34.6822	32.5962
40	1	Forli	2019	Forli2019	84	87	33.1058	30.8246
40	2	Forli	2019	Forli2019	NA	NA	NA	NA
41	1	Forli	2019	Forli2019	91	95	35.8646	33.6591
41	2	Forli	2019	Forli2019	91	94	35.8646	33.3048
42	1	Forli	2019	Forli2019	89	92	35.0763	32.5962
42	2	Forli	2019	Forli2019	84	88	33.1058	31.1789
43	1	Forli	2019	Forli2019	86	90	33.894	31.8875
43	2	Forli	2019	Forli2019	88	91	34.6822	32.2419
44	1	Forli	2019	Forli2019	88	91	34.6822	32.2419
44	2	Forli	2019	Forli2019	91	93	35.8646	32.9505
45	1	Forli	2019	Forli2019	84	88	33.1058	31.1789
45	2	Forli	2019	Forli2019	NA	NA	NA	NA
46	1	Forli	2019	Forli2019	86	91	33.894	32.2419
46	2	Forli	2019	Forli2019	89	92	35.0763	32.5962
47	1	Forli	2019	Forli2019	86	90	33.894	31.8875
47	2	Forli	2019	Forli2019	89	93	35.0763	32.9505
48	1	Forli	2019	Forli2019	86	90	33.894	31.8875
48	2	Forli	2019	Forli2019	88	92	34.6822	32.5962
49	1	Forli	2019	Forli2019	84	88	33.1058	31.1789
49	2	Forli	2019	Forli2019	84	90	33.1058	31.8875
50	1	Forli	2019	Forli2019	86	90	33.894	31.8875
50	2	Forli	2019	Forli2019	87	91	34.2881	32.2419
51	1	Forli	2019	Forli2019	84	87	33.1058	30.8246
51	2	Forli	2019	Forli2019	84	88	33.1058	31.1789
53	1	Forli	2019	Forli2019	86	90	33.894	31.8875
53	2	Forli	2019	Forli2019	89	91	35.0763	32.2419
54	1	Forli	2019	Forli2019	84	86	33.1058	30.4703
54	2	Forli	2019	Forli2019	NA	NA	NA	NA
55	1	Forli	2019	Forli2019	84	87	33.1058	30.8246
55	2	Forli	2019	Forli2019	NA	87	NA	30.8246
57	1	Forli	2019	Forli2019	85	89	33.4999	31.5332
57	2	Forli	2019	Forli2019	87	90	34.2881	31.8875
58	1	Forli	2019	Forli2019	84	88	33.1058	31.1789
58	2	Forli	2019	Forli2019	84	87	33.1058	30.8246
59	1	Forli	2019	Forli2019	84	88	33.1058	31.1789
59	2	Forli	2019	Forli2019	84	88	33.1058	31.1789
60	1	Forli	2019	Forli2019	88	92	34.6822	32.5962
60	2	Forli	2019	Forli2019	NA	NA	NA	NA
61	1	Forli	2019	Forli2019	86	93	33.894	32.9505
61	2	Forli	2019	Forli2019	88	93	34.6822	32.9505
62	1	Forli	2019	Forli2019	86	89	33.894	31.5332
62	2	Forli	2019	Forli2019	86	89	33.894	31.5332
63	1	Forli	2019	Forli2019	84	88	33.1058	31.1789
63	2	Forli	2019	Forli2019	84	88	33.1058	31.1789
64	1	Forli	2019	Forli2019	82	86	32.3175	30.4703
64	2	Forli	2019	Forli2019	84	87	33.1058	30.8246
65	1	Forli	2019	Forli2019	82	84	32.3175	29.7617
65	2	Forli	2019	Forli2019	83	86	32.7117	30.4703
66	1	Forli	2019	Forli2019	86	91	33.894	32.2419
66	2	Forli	2019	Forli2019	83	85	32.7117	30.116
66	3	Forli	2019	Forli2019	83	88	32.7117	31.1789
68	1	Forli	2019	Forli2019	90	93	35.4705	32.9505
68	2	Forli	2019	Forli2019	91	94	35.8646	33.3048
69	1	Forli	2019	Forli2019	84	88	33.1058	31.1789
69	2	Forli	2019	Forli2019	86	89	33.894	31.5332
70	1	Forli	2019	Forli2019	86	91	33.894	32.2419
70	2	Forli	2019	Forli2019	84	89	33.1058	31.5332
71	1	Forli	2019	Forli2019	85	90	33.4999	31.8875
71	2	Forli	2019	Forli2019	84	90	33.1058	31.8875
72	1	Forli	2019	Forli2019	88	92	34.6822	32.5962
72	2	Forli	2019	Forli2019	85	90	33.4999	31.8875
73	1	Forli	2019	Forli2019	84	88	33.1058	31.1789
73	2	Forli	2019	Forli2019	84	88	33.1058	31.1789
74	1	Forli	2019	Forli2019	83	85	32.7117	30.116
74	2	Forli	2019	Forli2019	NA	NA	NA	NA
75	1	Forli	2019	Forli2019	84	89	33.1058	31.5332
75	2	Forli	2019	Forli2019	NA	NA	NA	NA
76	1	Forli	2019	Forli2019	83	85	32.7117	30.116
76	2	Forli	2019	Forli2019	83	87	32.7117	30.8246
77	1	Forli	2019	Forli2019	89	93	35.0763	32.9505
77	2	Forli	2019	Forli2019	87	91	34.2881	32.2419
78	1	Forli	2019	Forli2019	83	86	32.7117	30.4703
78	2	Forli	2019	Forli2019	83	86	32.7117	30.4703
79	1	Forli	2019	Forli2019	85	90	33.4999	31.8875
79	2	Forli	2019	Forli2019	86	90	33.894	31.8875
79	3	Forli	2019	Forli2019	85	88	33.4999	31.1789
79	4	Forli	2019	Forli2019	89	93	35.0763	32.9505
81	1	Forli	2019	Forli2019	NA	NA	NA	NA
81	2	Forli	2019	Forli2019	86	90	33.894	31.8875
82	1	Forli	2019	Forli2019	84	88	33.1058	31.1789
82	2	Forli	2019	Forli2019	NA	NA	NA	NA
83	1	Forli	2019	Forli2019	85	90	33.4999	31.8875
83	2	Forli	2019	Forli2019	NA	NA	NA	NA
84	1	Forli	2019	Forli2019	91	94	35.8646	33.3048
84	2	Forli	2019	Forli2019	NA	NA	NA	NA
85	1	Forli	2019	Forli2019	NA	NA	NA	NA
85	2	Forli	2019	Forli2019	NA	NA	NA	NA
86	1	Forli	2019	Forli2019	NA	NA	NA	NA
86	2	Forli	2019	Forli2019	NA	NA	NA	NA
87	1	Forli	2019	Forli2019	NA	NA	NA	NA
87	2	Forli	2019	Forli2019	84	87	33.1058	30.8246
88	1	Forli	2019	Forli2019	88	93	34.6822	32.9505
88	2	Forli	2019	Forli2019	NA	93	NA	32.9505
89	1	Forli	2019	Forli2019	84	87	33.1058	30.8246
89	2	Forli	2019	Forli2019	91	94	35.8646	33.3048
90	1	Forli	2019	Forli2019	NA	92	NA	32.5962
90	2	Forli	2019	Forli2019	88	91	34.6822	32.2419
91	1	Forli	2019	Forli2019	82	84	32.3175	29.7617
91	2	Forli	2019	Forli2019	84	87	33.1058	30.8246
91	3	Forli	2019	Forli2019	82	85	32.3175	30.116
92	1	Forli	2019	Forli2019	86	90	33.894	31.8875
92	2	Forli	2019	Forli2019	88	92	34.6822	32.5962
93	1	Forli	2019	Forli2019	84	88	33.1058	31.1789
93	2	Forli	2019	Forli2019	84	86	33.1058	30.4703
94	1	Forli	2019	Forli2019	86	90	33.894	31.8875
94	2	Forli	2019	Forli2019	84	87	33.1058	30.8246
95	1	Forli	2019	Forli2019	84	86	33.1058	30.4703
95	2	Forli	2019	Forli2019	84	86	33.1058	30.4703
96	1	Forli	2019	Forli2019	NA	NA	NA	NA
96	2	Forli	2019	Forli2019	NA	NA	NA	NA
97	1	Forli	2019	Forli2019	83	85	32.7117	30.116
97	2	Forli	2019	Forli2019	NA	NA	NA	NA
98	1	Forli	2019	Forli2019	85	89	33.4999	31.5332
98	2	Forli	2019	Forli2019	NA	NA	NA	NA
99	1	Forli	2019	Forli2019	83	86	32.7117	30.4703
99	2	Forli	2019	Forli2019	83	86	32.7117	30.4703
100	1	Forli	2019	Forli2019	83	86	32.7117	30.4703
100	2	Forli	2019	Forli2019	NA	NA	NA	NA
101	1	Forli	2019	Forli2019	83	85	32.7117	30.116
101	2	Forli	2019	Forli2019	84	86	33.1058	30.4703
102	1	Forli	2019	Forli2019	83	85	32.7117	30.116
102	2	Forli	2019	Forli2019	83	86	32.7117	30.4703
103	1	Forli	2019	Forli2019	91	93	35.8646	32.9505
103	2	Forli	2019	Forli2019	NA	NA	NA	NA
103	3	Forli	2019	Forli2019	NA	NA	NA	NA
104	1	Forli	2019	Forli2019	88	92	34.6822	32.5962
104	2	Forli	2019	Forli2019	90	93	35.4705	32.9505
105	1	Forli	2019	Forli2019	89	93	35.0763	32.9505
105	2	Forli	2019	Forli2019	90	93	35.4705	32.9505
106	1	Forli	2019	Forli2019	83	88	32.7117	31.1789
106	2	Forli	2019	Forli2019	88	95	34.6822	33.6591
107	1	Forli	2019	Forli2019	84	89	33.1058	31.5332
107	2	Forli	2019	Forli2019	84	87	33.1058	30.8246
108	1	Forli	2019	Forli2019	86	91	33.894	32.2419
108	2	Forli	2019	Forli2019	88	92	34.6822	32.5962
109	1	Forli	2019	Forli2019	88	92	34.6822	32.5962
109	2	Forli	2019	Forli2019	91	93	35.8646	32.9505
109	3	Forli	2019	Forli2019	90	93	35.4705	32.9505
111	1	Forli	2019	Forli2019	86	90	33.894	31.8875
111	2	Forli	2019	Forli2019	87	91	34.2881	32.2419
112	1	Forli	2019	Forli2019	84	89	33.1058	31.5332
112	2	Forli	2019	Forli2019	NA	NA	NA	NA
113	1	Forli	2019	Forli2019	86	90	33.894	31.8875
113	2	Forli	2019	Forli2019	88	91	34.6822	32.2419
114	1	Forli	2019	Forli2019	84	88	33.1058	31.1789
114	2	Forli	2019	Forli2019	83	87	32.7117	30.8246
115	1	Forli	2019	Forli2019	83	86	32.7117	30.4703
115	2	Forli	2019	Forli2019	83	86	32.7117	30.4703
116	1	Forli	2019	Forli2019	87	92	34.2881	32.5962
116	2	Forli	2019	Forli2019	90	93	35.4705	32.9505
117	1	Forli	2019	Forli2019	92	96	36.2587	34.0134
117	2	Forli	2019	Forli2019	92	95	36.2587	33.6591
118	1	Forli	2019	Forli2019	84	89	33.1058	31.5332
118	2	Forli	2019	Forli2019	84	88	33.1058	31.1789
119	1	Forli	2019	Forli2019	NA	NA	NA	NA
119	2	Forli	2019	Forli2019	NA	NA	NA	NA
120	1	Forli	2019	Forli2019	89	93	35.0763	32.9505
120	2	Forli	2019	Forli2019	88	92	34.6822	32.5962
123	1	Forli	2019	Forli2019	83	87	32.7117	30.8246
123	2	Forli	2019	Forli2019	83	86	32.7117	30.4703
124	1	Forli	2019	Forli2019	88	92	34.6822	32.5962
124	2	Forli	2019	Forli2019	85	88	33.4999	31.1789
125	1	Forli	2019	Forli2019	83	86	32.7117	30.4703
125	2	Forli	2019	Forli2019	84	88	33.1058	31.1789
126	1	Forli	2019	Forli2019	83	85	32.7117	30.116
126	2	Forli	2019	Forli2019	83	85	32.7117	30.116
127	1	Forli	2019	Forli2019	84	88	33.1058	31.1789
127	2	Forli	2019	Forli2019	85	88	33.4999	31.1789
129	1	Forli	2019	Forli2019	83	88	32.7117	31.1789
129	2	Forli	2019	Forli2019	84	86	33.1058	30.4703
130	1	Forli	2019	Forli2019	84	86	33.1058	30.4703
130	2	Forli	2019	Forli2019	84	87	33.1058	30.8246
131	1	Forli	2019	Forli2019	82	84	32.3175	29.7617
131	2	Forli	2019	Forli2019	83	86	32.7117	30.4703
133	1	Forli	2019	Forli2019	90	93	35.4705	32.9505
133	2	Forli	2019	Forli2019	88	92	34.6822	32.5962
1	1	Forli	2020	Forli2020	97	100	31.9902	31.0773
1	2	Forli	2020	Forli2020	NA	NA	NA	NA
2	1	Forli	2020	Forli2020	104	107	34.2988	33.2527
2	2	Forli	2020	Forli2020	101	105	33.3094	32.6312
3	1	Forli	2020	Forli2020	97	NA	31.9902	NA
3	2	Forli	2020	Forli2020	91	104	30.0114	32.3204
4	1	Forli	2020	Forli2020	98	99	32.32	30.7665
4	2	Forli	2020	Forli2020	100	101	32.9796	31.3881
5	1	Forli	2020	Forli2020	105	108	34.6286	33.5635
5	2	Forli	2020	Forli2020	105	107	34.6286	33.2527
6	1	Forli	2020	Forli2020	101	105	33.3094	32.6312
6	2	Forli	2020	Forli2020	NA	NA	NA	NA
7	1	Forli	2020	Forli2020	101	104	33.3094	32.3204
7	2	Forli	2020	Forli2020	98	101	32.32	31.3881
7	3	Forli	2020	Forli2020	98	101	32.32	31.3881
8	1	Forli	2020	Forli2020	NA	NA	NA	NA
8	2	Forli	2020	Forli2020	NA	NA	NA	NA
9	1	Forli	2020	Forli2020	99	NA	32.6498	NA
9	2	Forli	2020	Forli2020	101	104	33.3094	32.3204
10	1	Forli	2020	Forli2020	99	101	32.6498	31.3881
10	2	Forli	2020	Forli2020	NA	NA	NA	NA
11	1	Forli	2020	Forli2020	96	100	31.6604	31.0773
11	2	Forli	2020	Forli2020	NA	NA	NA	NA
13	1	Forli	2020	Forli2020	99	101	32.6498	31.3881
13	2	Forli	2020	Forli2020	99	100	32.6498	31.0773
14	1	Forli	2020	Forli2020	96	99	31.6604	30.7665
14	2	Forli	2020	Forli2020	96	100	31.6604	31.0773
15	1	Forli	2020	Forli2020	97	100	31.9902	31.0773
15	2	Forli	2020	Forli2020	NA	NA	NA	NA
16	1	Forli	2020	Forli2020	99	100	32.6498	31.0773
16	2	Forli	2020	Forli2020	97	99	31.9902	30.7665
17	1	Forli	2020	Forli2020	102	105	33.6392	32.6312
17	2	Forli	2020	Forli2020	101	107	33.3094	33.2527
18	1	Forli	2020	Forli2020	101	105	33.3094	32.6312
18	2	Forli	2020	Forli2020	102	106	33.6392	32.942
19	1	Forli	2020	Forli2020	NA	102	NA	31.6989
19	2	Forli	2020	Forli2020	NA	NA	NA	NA
21	1	Forli	2020	Forli2020	98	100	32.32	31.0773
21	2	Forli	2020	Forli2020	99	100	32.6498	31.0773
21	3	Forli	2020	Forli2020	NA	NA	NA	NA
22	1	Forli	2020	Forli2020	NA	NA	NA	NA
22	2	Forli	2020	Forli2020	98	101	32.32	31.3881
23	1	Forli	2020	Forli2020	101	106	33.3094	32.942
23	2	Forli	2020	Forli2020	101	105	33.3094	32.6312
25	1	Forli	2020	Forli2020	104	109	34.2988	33.8743
25	2	Forli	2020	Forli2020	106	115	34.9584	35.7389
26	1	Forli	2020	Forli2020	101	103	33.3094	32.0096
26	2	Forli	2020	Forli2020	101	104	33.3094	32.3204
27	1	Forli	2020	Forli2020	97	NA	31.9902	NA
27	2	Forli	2020	Forli2020	97	99	31.9902	30.7665
28	1	Forli	2020	Forli2020	100	102	32.9796	31.6989
28	2	Forli	2020	Forli2020	96	98	31.6604	30.4558
29	1	Forli	2020	Forli2020	100	104	32.9796	32.3204
29	2	Forli	2020	Forli2020	98	100	32.32	31.0773
30	1	Forli	2020	Forli2020	101	103	33.3094	32.0096
30	2	Forli	2020	Forli2020	99	100	32.6498	31.0773
31	1	Forli	2020	Forli2020	98	100	32.32	31.0773
31	2	Forli	2020	Forli2020	100	101	32.9796	31.3881
32	1	Forli	2020	Forli2020	92	101	30.3412	31.3881
32	2	Forli	2020	Forli2020	99	101	32.6498	31.3881
33	1	Forli	2020	Forli2020	98	100	32.32	31.0773
33	2	Forli	2020	Forli2020	97	100	31.9902	31.0773
34	1	Forli	2020	Forli2020	106	108	34.9584	33.5635
34	2	Forli	2020	Forli2020	102	103	33.6392	32.0096
34	3	Forli	2020	Forli2020	102	105	33.6392	32.6312
35	1	Forli	2020	Forli2020	NA	101	NA	31.3881
35	2	Forli	2020	Forli2020	NA	NA	NA	NA
36	1	Forli	2020	Forli2020	99	101	32.6498	31.3881
36	2	Forli	2020	Forli2020	90	NA	29.6816	NA
37	1	Forli	2020	Forli2020	100	101	32.9796	31.3881
37	2	Forli	2020	Forli2020	101	104	33.3094	32.3204
38	1	Forli	2020	Forli2020	99	103	32.6498	32.0096
38	2	Forli	2020	Forli2020	99	101	32.6498	31.3881
39	1	Forli	2020	Forli2020	102	107	33.6392	33.2527
39	2	Forli	2020	Forli2020	102	105	33.6392	32.6312
40	1	Forli	2020	Forli2020	99	101	32.6498	31.3881
40	2	Forli	2020	Forli2020	NA	NA	NA	NA
41	1	Forli	2020	Forli2020	102	106	33.6392	32.942
41	2	Forli	2020	Forli2020	102	106	33.6392	32.942
42	1	Forli	2020	Forli2020	100	101	32.9796	31.3881
42	2	Forli	2020	Forli2020	99	101	32.6498	31.3881
43	1	Forli	2020	Forli2020	100	102	32.9796	31.6989
43	2	Forli	2020	Forli2020	98	100	32.32	31.0773
44	1	Forli	2020	Forli2020	107	111	35.2882	34.4958
44	2	Forli	2020	Forli2020	106	107	34.9584	33.2527
45	1	Forli	2020	Forli2020	100	103	32.9796	32.0096
45	2	Forli	2020	Forli2020	102	104	33.6392	32.3204
46	1	Forli	2020	Forli2020	102	104	33.6392	32.3204
46	2	Forli	2020	Forli2020	100	102	32.9796	31.6989
47	1	Forli	2020	Forli2020	101	104	33.3094	32.3204
47	2	Forli	2020	Forli2020	104	105	34.2988	32.6312
48	1	Forli	2020	Forli2020	100	105	32.9796	32.6312
48	2	Forli	2020	Forli2020	98	99	32.32	30.7665
49	1	Forli	2020	Forli2020	100	102	32.9796	31.6989
49	2	Forli	2020	Forli2020	100	104	32.9796	32.3204
50	1	Forli	2020	Forli2020	100	104	32.9796	32.3204
50	2	Forli	2020	Forli2020	100	104	32.9796	32.3204
51	1	Forli	2020	Forli2020	99	100	32.6498	31.0773
51	2	Forli	2020	Forli2020	98	100	32.32	31.0773
53	1	Forli	2020	Forli2020	101	103	33.3094	32.0096
53	2	Forli	2020	Forli2020	101	105	33.3094	32.6312
54	1	Forli	2020	Forli2020	104	105	34.2988	32.6312
54	2	Forli	2020	Forli2020	NA	NA	NA	NA
55	1	Forli	2020	Forli2020	99	101	32.6498	31.3881
55	2	Forli	2020	Forli2020	100	101	32.9796	31.3881
57	1	Forli	2020	Forli2020	97	99	31.9902	30.7665
57	2	Forli	2020	Forli2020	NA	NA	NA	NA
58	1	Forli	2020	Forli2020	100	101	32.9796	31.3881
58	2	Forli	2020	Forli2020	104	105	34.2988	32.6312
59	1	Forli	2020	Forli2020	99	101	32.6498	31.3881
59	2	Forli	2020	Forli2020	97	100	31.9902	31.0773
60	1	Forli	2020	Forli2020	105	107	34.6286	33.2527
60	2	Forli	2020	Forli2020	NA	NA	NA	NA
61	1	Forli	2020	Forli2020	101	104	33.3094	32.3204
61	2	Forli	2020	Forli2020	100	102	32.9796	31.6989
62	1	Forli	2020	Forli2020	105	107	34.6286	33.2527
62	2	Forli	2020	Forli2020	100	102	32.9796	31.6989
63	1	Forli	2020	Forli2020	98	100	32.32	31.0773
63	2	Forli	2020	Forli2020	99	100	32.6498	31.0773
64	1	Forli	2020	Forli2020	98	102	32.32	31.6989
64	2	Forli	2020	Forli2020	97	99	31.9902	30.7665
65	1	Forli	2020	Forli2020	99	101	32.6498	31.3881
65	2	Forli	2020	Forli2020	99	100	32.6498	31.0773
66	1	Forli	2020	Forli2020	104	107	34.2988	33.2527
66	2	Forli	2020	Forli2020	101	105	33.3094	32.6312
66	3	Forli	2020	Forli2020	100	103	32.9796	32.0096
68	1	Forli	2020	Forli2020	105	107	34.6286	33.2527
68	2	Forli	2020	Forli2020	102	104	33.6392	32.3204
69	1	Forli	2020	Forli2020	100	101	32.9796	31.3881
69	2	Forli	2020	Forli2020	100	101	32.9796	31.3881
70	1	Forli	2020	Forli2020	100	101	32.9796	31.3881
70	2	Forli	2020	Forli2020	101	104	33.3094	32.3204
71	1	Forli	2020	Forli2020	100	102	32.9796	31.6989
71	2	Forli	2020	Forli2020	100	101	32.9796	31.3881
72	1	Forli	2020	Forli2020	98	104	32.32	32.3204
72	2	Forli	2020	Forli2020	105	107	34.6286	33.2527
73	1	Forli	2020	Forli2020	98	100	32.32	31.0773
73	2	Forli	2020	Forli2020	96	99	31.6604	30.7665
74	1	Forli	2020	Forli2020	90	96	29.6816	29.8342
74	2	Forli	2020	Forli2020	NA	NA	NA	NA
75	1	Forli	2020	Forli2020	104	107	34.2988	33.2527
75	2	Forli	2020	Forli2020	NA	NA	NA	NA
76	1	Forli	2020	Forli2020	96	100	31.6604	31.0773
76	2	Forli	2020	Forli2020	96	99	31.6604	30.7665
77	1	Forli	2020	Forli2020	101	104	33.3094	32.3204
77	2	Forli	2020	Forli2020	NA	105	NA	32.6312
78	1	Forli	2020	Forli2020	96	99	31.6604	30.7665
78	2	Forli	2020	Forli2020	97	99	31.9902	30.7665
79	1	Forli	2020	Forli2020	101	104	33.3094	32.3204
79	2	Forli	2020	Forli2020	100	101	32.9796	31.3881
79	3	Forli	2020	Forli2020	100	104	32.9796	32.3204
79	4	Forli	2020	Forli2020	102	106	33.6392	32.942
81	1	Forli	2020	Forli2020	104	NA	34.2988	NA
81	2	Forli	2020	Forli2020	102	103	33.6392	32.0096
82	1	Forli	2020	Forli2020	100	103	32.9796	32.0096
82	2	Forli	2020	Forli2020	99	100	32.6498	31.0773
83	1	Forli	2020	Forli2020	100	103	32.9796	32.0096
83	2	Forli	2020	Forli2020	NA	NA	NA	NA
84	1	Forli	2020	Forli2020	109	112	35.9478	34.8066
84	2	Forli	2020	Forli2020	NA	NA	NA	NA
85	1	Forli	2020	Forli2020	NA	NA	NA	NA
85	2	Forli	2020	Forli2020	NA	NA	NA	NA
86	1	Forli	2020	Forli2020	NA	NA	NA	NA
86	2	Forli	2020	Forli2020	NA	NA	NA	NA
87	1	Forli	2020	Forli2020	99	100	32.6498	31.0773
87	2	Forli	2020	Forli2020	96	99	31.6604	30.7665
88	1	Forli	2020	Forli2020	103	109	33.969	33.8743
88	2	Forli	2020	Forli2020	102	105	33.6392	32.6312
89	1	Forli	2020	Forli2020	104	106	34.2988	32.942
89	2	Forli	2020	Forli2020	103	104	33.969	32.3204
90	1	Forli	2020	Forli2020	104	107	34.2988	33.2527
90	2	Forli	2020	Forli2020	101	104	33.3094	32.3204
91	1	Forli	2020	Forli2020	98	100	32.32	31.0773
91	2	Forli	2020	Forli2020	98	100	32.32	31.0773
91	3	Forli	2020	Forli2020	96	100	31.6604	31.0773
92	1	Forli	2020	Forli2020	104	108	34.2988	33.5635
92	2	Forli	2020	Forli2020	102	104	33.6392	32.3204
93	1	Forli	2020	Forli2020	104	106	34.2988	32.942
93	2	Forli	2020	Forli2020	99	100	32.6498	31.0773
94	1	Forli	2020	Forli2020	105	108	34.6286	33.5635
94	2	Forli	2020	Forli2020	103	105	33.969	32.6312
95	1	Forli	2020	Forli2020	100	101	32.9796	31.3881
95	2	Forli	2020	Forli2020	99	101	32.6498	31.3881
96	1	Forli	2020	Forli2020	NA	NA	NA	NA
96	2	Forli	2020	Forli2020	NA	NA	NA	NA
97	1	Forli	2020	Forli2020	96	98	31.6604	30.4558
97	2	Forli	2020	Forli2020	97	100	31.9902	31.0773
98	1	Forli	2020	Forli2020	104	107	34.2988	33.2527
98	2	Forli	2020	Forli2020	NA	NA	NA	NA
99	1	Forli	2020	Forli2020	97	99	31.9902	30.7665
99	2	Forli	2020	Forli2020	98	99	32.32	30.7665
100	1	Forli	2020	Forli2020	99	101	32.6498	31.3881
100	2	Forli	2020	Forli2020	NA	NA	NA	NA
101	1	Forli	2020	Forli2020	97	99	31.9902	30.7665
101	2	Forli	2020	Forli2020	96	99	31.6604	30.7665
102	1	Forli	2020	Forli2020	100	102	32.9796	31.6989
102	2	Forli	2020	Forli2020	97	101	31.9902	31.3881
103	1	Forli	2020	Forli2020	97	99	31.9902	30.7665
103	2	Forli	2020	Forli2020	104	106	34.2988	32.942
103	3	Forli	2020	Forli2020	NA	NA	NA	NA
104	1	Forli	2020	Forli2020	99	103	32.6498	32.0096
104	2	Forli	2020	Forli2020	99	101	32.6498	31.3881
105	1	Forli	2020	Forli2020	101	103	33.3094	32.0096
105	2	Forli	2020	Forli2020	102	104	33.6392	32.3204
106	1	Forli	2020	Forli2020	100	101	32.9796	31.3881
106	2	Forli	2020	Forli2020	103	104	33.969	32.3204
107	1	Forli	2020	Forli2020	99	100	32.6498	31.0773
107	2	Forli	2020	Forli2020	100	104	32.9796	32.3204
108	1	Forli	2020	Forli2020	102	104	33.6392	32.3204
108	2	Forli	2020	Forli2020	99	103	32.6498	32.0096
109	1	Forli	2020	Forli2020	102	105	33.6392	32.6312
109	2	Forli	2020	Forli2020	104	108	34.2988	33.5635
109	3	Forli	2020	Forli2020	102	106	33.6392	32.942
111	1	Forli	2020	Forli2020	102	107	33.6392	33.2527
111	2	Forli	2020	Forli2020	108	112	35.618	34.8066
112	1	Forli	2020	Forli2020	98	99	32.32	30.7665
112	2	Forli	2020	Forli2020	NA	NA	NA	NA
113	1	Forli	2020	Forli2020	101	104	33.3094	32.3204
113	2	Forli	2020	Forli2020	98	99	32.32	30.7665
114	1	Forli	2020	Forli2020	97	99	31.9902	30.7665
114	2	Forli	2020	Forli2020	97	100	31.9902	31.0773
115	1	Forli	2020	Forli2020	100	103	32.9796	32.0096
115	2	Forli	2020	Forli2020	98	100	32.32	31.0773
116	1	Forli	2020	Forli2020	99	104	32.6498	32.3204
116	2	Forli	2020	Forli2020	102	106	33.6392	32.942
117	1	Forli	2020	Forli2020	109	115	35.9478	35.7389
117	2	Forli	2020	Forli2020	104	108	34.2988	33.5635
118	1	Forli	2020	Forli2020	98	NA	32.32	NA
118	2	Forli	2020	Forli2020	100	104	32.9796	32.3204
119	1	Forli	2020	Forli2020	NA	NA	NA	NA
119	2	Forli	2020	Forli2020	NA	NA	NA	NA
120	1	Forli	2020	Forli2020	103	108	33.969	33.5635
120	2	Forli	2020	Forli2020	105	107	34.6286	33.2527
123	1	Forli	2020	Forli2020	99	101	32.6498	31.3881
123	2	Forli	2020	Forli2020	99	100	32.6498	31.0773
124	1	Forli	2020	Forli2020	104	106	34.2988	32.942
124	2	Forli	2020	Forli2020	101	105	33.3094	32.6312
125	1	Forli	2020	Forli2020	97	100	31.9902	31.0773
125	2	Forli	2020	Forli2020	99	101	32.6498	31.3881
126	1	Forli	2020	Forli2020	90	96	29.6816	29.8342
126	2	Forli	2020	Forli2020	99	100	32.6498	31.0773
127	1	Forli	2020	Forli2020	100	103	32.9796	32.0096
127	2	Forli	2020	Forli2020	99	100	32.6498	31.0773
129	1	Forli	2020	Forli2020	96	99	31.6604	30.7665
129	2	Forli	2020	Forli2020	97	99	31.9902	30.7665
130	1	Forli	2020	Forli2020	NA	101	NA	31.3881
130	2	Forli	2020	Forli2020	98	99	32.32	30.7665
131	1	Forli	2020	Forli2020	97	100	31.9902	31.0773
131	2	Forli	2020	Forli2020	97	100	31.9902	31.0773
133	1	Forli	2020	Forli2020	100	106	32.9796	32.942
133	2	Forli	2020	Forli2020	101	106	33.3094	32.942
1	1	Forli	2021	Forli2021	90	92	64.9953	40.8935
1	2	Forli	2021	Forli2021	NA	NA	NA	NA
2	1	Forli	2021	Forli2021	93	95	67.1618	42.227
2	2	Forli	2021	Forli2021	92	96	66.4396	42.6715
3	1	Forli	2021	Forli2021	89	91	64.2731	40.449
3	2	Forli	2021	Forli2021	90	93	64.9953	41.338
4	1	Forli	2021	Forli2021	91	94	65.7175	41.7825
4	2	Forli	2021	Forli2021	91	94	65.7175	41.7825
5	1	Forli	2021	Forli2021	93	96	67.1618	42.6715
5	2	Forli	2021	Forli2021	93	99	67.1618	44.0049
6	1	Forli	2021	Forli2021	93	95	67.1618	42.227
6	2	Forli	2021	Forli2021	NA	NA	NA	NA
7	1	Forli	2021	Forli2021	90	93	64.9953	41.338
7	2	Forli	2021	Forli2021	91	92	65.7175	40.8935
7	3	Forli	2021	Forli2021	90	92	64.9953	40.8935
8	1	Forli	2021	Forli2021	NA	NA	NA	NA
8	2	Forli	2021	Forli2021	NA	NA	NA	NA
9	1	Forli	2021	Forli2021	92	95	66.4396	42.227
9	2	Forli	2021	Forli2021	92	95	66.4396	42.227
10	1	Forli	2021	Forli2021	91	95	65.7175	42.227
10	2	Forli	2021	Forli2021	NA	NA	NA	NA
11	1	Forli	2021	Forli2021	90	92	64.9953	40.8935
11	2	Forli	2021	Forli2021	NA	NA	NA	NA
13	1	Forli	2021	Forli2021	90	92	64.9953	40.8935
13	2	Forli	2021	Forli2021	90	92	64.9953	40.8935
14	1	Forli	2021	Forli2021	90	93	64.9953	41.338
14	2	Forli	2021	Forli2021	89	92	64.2731	40.8935
15	1	Forli	2021	Forli2021	90	92	64.9953	40.8935
15	2	Forli	2021	Forli2021	NA	NA	NA	NA
16	1	Forli	2021	Forli2021	91	94	65.7175	41.7825
16	2	Forli	2021	Forli2021	91	95	65.7175	42.227
17	1	Forli	2021	Forli2021	91	95	65.7175	42.227
17	2	Forli	2021	Forli2021	91	93	65.7175	41.338
18	1	Forli	2021	Forli2021	92	96	66.4396	42.6715
18	2	Forli	2021	Forli2021	92	99	66.4396	44.0049
19	1	Forli	2021	Forli2021	91	95	65.7175	42.227
19	2	Forli	2021	Forli2021	NA	NA	NA	NA
21	1	Forli	2021	Forli2021	91	95	65.7175	42.227
21	2	Forli	2021	Forli2021	91	95	65.7175	42.227
21	3	Forli	2021	Forli2021	NA	NA	NA	NA
22	1	Forli	2021	Forli2021	NA	NA	NA	NA
22	2	Forli	2021	Forli2021	92	96	66.4396	42.6715
23	1	Forli	2021	Forli2021	91	95	65.7175	42.227
23	2	Forli	2021	Forli2021	91	95	65.7175	42.227
25	1	Forli	2021	Forli2021	92	95	66.4396	42.227
25	2	Forli	2021	Forli2021	93	99	67.1618	44.0049
26	1	Forli	2021	Forli2021	91	98	65.7175	43.5605
26	2	Forli	2021	Forli2021	92	96	66.4396	42.6715
27	1	Forli	2021	Forli2021	90	92	64.9953	40.8935
27	2	Forli	2021	Forli2021	90	92	64.9953	40.8935
28	1	Forli	2021	Forli2021	90	91	64.9953	40.449
28	2	Forli	2021	Forli2021	89	92	64.2731	40.8935
29	1	Forli	2021	Forli2021	91	94	65.7175	41.7825
29	2	Forli	2021	Forli2021	91	93	65.7175	41.338
30	1	Forli	2021	Forli2021	91	93	65.7175	41.338
30	2	Forli	2021	Forli2021	91	95	65.7175	42.227
31	1	Forli	2021	Forli2021	91	95	65.7175	42.227
31	2	Forli	2021	Forli2021	91	94	65.7175	41.7825
32	1	Forli	2021	Forli2021	91	96	65.7175	42.6715
32	2	Forli	2021	Forli2021	91	94	65.7175	41.7825
33	1	Forli	2021	Forli2021	90	93	64.9953	41.338
33	2	Forli	2021	Forli2021	90	93	64.9953	41.338
34	1	Forli	2021	Forli2021	92	95	66.4396	42.227
34	2	Forli	2021	Forli2021	92	97	66.4396	43.116
34	3	Forli	2021	Forli2021	92	95	66.4396	42.227
35	1	Forli	2021	Forli2021	90	92	64.9953	40.8935
35	2	Forli	2021	Forli2021	NA	NA	NA	NA
36	1	Forli	2021	Forli2021	90	92	64.9953	40.8935
36	2	Forli	2021	Forli2021	88	91	63.5509	40.449
37	1	Forli	2021	Forli2021	91	96	65.7175	42.6715
37	2	Forli	2021	Forli2021	91	96	65.7175	42.6715
38	1	Forli	2021	Forli2021	91	96	65.7175	42.6715
38	2	Forli	2021	Forli2021	90	92	64.9953	40.8935
39	1	Forli	2021	Forli2021	93	98	67.1618	43.5605
39	2	Forli	2021	Forli2021	93	98	67.1618	43.5605
40	1	Forli	2021	Forli2021	90	92	64.9953	40.8935
40	2	Forli	2021	Forli2021	NA	NA	NA	NA
41	1	Forli	2021	Forli2021	93	99	67.1618	44.0049
41	2	Forli	2021	Forli2021	96	100	69.3283	44.4494
42	1	Forli	2021	Forli2021	93	95	67.1618	42.227
42	2	Forli	2021	Forli2021	91	96	65.7175	42.6715
43	1	Forli	2021	Forli2021	91	95	65.7175	42.227
43	2	Forli	2021	Forli2021	91	95	65.7175	42.227
44	1	Forli	2021	Forli2021	92	98	66.4396	43.5605
44	2	Forli	2021	Forli2021	93	98	67.1618	43.5605
45	1	Forli	2021	Forli2021	91	93	65.7175	41.338
45	2	Forli	2021	Forli2021	92	95	66.4396	42.227
46	1	Forli	2021	Forli2021	92	95	66.4396	42.227
46	2	Forli	2021	Forli2021	91	95	65.7175	42.227
47	1	Forli	2021	Forli2021	92	95	66.4396	42.227
47	2	Forli	2021	Forli2021	93	96	67.1618	42.6715
48	1	Forli	2021	Forli2021	91	93	65.7175	41.338
48	2	Forli	2021	Forli2021	90	92	64.9953	40.8935
49	1	Forli	2021	Forli2021	90	92	64.9953	40.8935
49	2	Forli	2021	Forli2021	90	95	64.9953	42.227
50	1	Forli	2021	Forli2021	92	94	66.4396	41.7825
50	2	Forli	2021	Forli2021	91	94	65.7175	41.7825
51	1	Forli	2021	Forli2021	89	91	64.2731	40.449
51	2	Forli	2021	Forli2021	89	92	64.2731	40.8935
53	1	Forli	2021	Forli2021	93	95	67.1618	42.227
53	2	Forli	2021	Forli2021	92	94	66.4396	41.7825
54	1	Forli	2021	Forli2021	90	94	64.9953	41.7825
54	2	Forli	2021	Forli2021	NA	NA	NA	NA
55	1	Forli	2021	Forli2021	89	92	64.2731	40.8935
55	2	Forli	2021	Forli2021	91	92	65.7175	40.8935
57	1	Forli	2021	Forli2021	89	92	64.2731	40.8935
57	2	Forli	2021	Forli2021	NA	NA	NA	NA
58	1	Forli	2021	Forli2021	90	92	64.9953	40.8935
58	2	Forli	2021	Forli2021	91	93	65.7175	41.338
59	1	Forli	2021	Forli2021	90	95	64.9953	42.227
59	2	Forli	2021	Forli2021	91	94	65.7175	41.7825
60	1	Forli	2021	Forli2021	91	95	65.7175	42.227
60	2	Forli	2021	Forli2021	NA	NA	NA	NA
61	1	Forli	2021	Forli2021	91	95	65.7175	42.227
61	2	Forli	2021	Forli2021	91	96	65.7175	42.6715
62	1	Forli	2021	Forli2021	92	93	66.4396	41.338
62	2	Forli	2021	Forli2021	92	96	66.4396	42.6715
63	1	Forli	2021	Forli2021	92	95	66.4396	42.227
63	2	Forli	2021	Forli2021	92	96	66.4396	42.6715
64	1	Forli	2021	Forli2021	90	92	64.9953	40.8935
64	2	Forli	2021	Forli2021	90	92	64.9953	40.8935
65	1	Forli	2021	Forli2021	89	92	64.2731	40.8935
65	2	Forli	2021	Forli2021	89	93	64.2731	41.338
66	1	Forli	2021	Forli2021	92	95	66.4396	42.227
66	2	Forli	2021	Forli2021	90	95	64.9953	42.227
66	3	Forli	2021	Forli2021	92	96	66.4396	42.6715
68	1	Forli	2021	Forli2021	93	97	67.1618	43.116
68	2	Forli	2021	Forli2021	93	99	67.1618	44.0049
69	1	Forli	2021	Forli2021	91	92	65.7175	40.8935
69	2	Forli	2021	Forli2021	92	95	66.4396	42.227
70	1	Forli	2021	Forli2021	91	95	65.7175	42.227
70	2	Forli	2021	Forli2021	92	96	66.4396	42.6715
71	1	Forli	2021	Forli2021	91	93	65.7175	41.338
71	2	Forli	2021	Forli2021	91	95	65.7175	42.227
72	1	Forli	2021	Forli2021	91	95	65.7175	42.227
72	2	Forli	2021	Forli2021	92	96	66.4396	42.6715
73	1	Forli	2021	Forli2021	91	95	65.7175	42.227
73	2	Forli	2021	Forli2021	92	95	66.4396	42.227
74	1	Forli	2021	Forli2021	89	91	64.2731	40.449
74	2	Forli	2021	Forli2021	NA	NA	NA	NA
75	1	Forli	2021	Forli2021	89	92	64.2731	40.8935
75	2	Forli	2021	Forli2021	NA	NA	NA	NA
76	1	Forli	2021	Forli2021	90	92	64.9953	40.8935
76	2	Forli	2021	Forli2021	89	92	64.2731	40.8935
77	1	Forli	2021	Forli2021	92	95	66.4396	42.227
77	2	Forli	2021	Forli2021	92	96	66.4396	42.6715
78	1	Forli	2021	Forli2021	90	92	64.9953	40.8935
78	2	Forli	2021	Forli2021	90	92	64.9953	40.8935
79	1	Forli	2021	Forli2021	91	93	65.7175	41.338
79	2	Forli	2021	Forli2021	92	96	66.4396	42.6715
79	3	Forli	2021	Forli2021	91	95	65.7175	42.227
79	4	Forli	2021	Forli2021	92	96	66.4396	42.6715
81	1	Forli	2021	Forli2021	90	93	64.9953	41.338
81	2	Forli	2021	Forli2021	91	93	65.7175	41.338
82	1	Forli	2021	Forli2021	91	93	65.7175	41.338
82	2	Forli	2021	Forli2021	90	92	64.9953	40.8935
83	1	Forli	2021	Forli2021	91	95	65.7175	42.227
83	2	Forli	2021	Forli2021	NA	NA	NA	NA
84	1	Forli	2021	Forli2021	99	103	71.4948	45.7829
84	2	Forli	2021	Forli2021	NA	NA	NA	NA
85	1	Forli	2021	Forli2021	NA	NA	NA	NA
85	2	Forli	2021	Forli2021	NA	NA	NA	NA
86	1	Forli	2021	Forli2021	NA	NA	NA	NA
86	2	Forli	2021	Forli2021	NA	NA	NA	NA
87	1	Forli	2021	Forli2021	90	92	64.9953	40.8935
87	2	Forli	2021	Forli2021	90	92	64.9953	40.8935
88	1	Forli	2021	Forli2021	92	95	66.4396	42.227
88	2	Forli	2021	Forli2021	92	96	66.4396	42.6715
89	1	Forli	2021	Forli2021	91	94	65.7175	41.7825
89	2	Forli	2021	Forli2021	93	97	67.1618	43.116
90	1	Forli	2021	Forli2021	91	93	65.7175	41.338
90	2	Forli	2021	Forli2021	93	97	67.1618	43.116
91	1	Forli	2021	Forli2021	90	92	64.9953	40.8935
91	2	Forli	2021	Forli2021	89	92	64.2731	40.8935
91	3	Forli	2021	Forli2021	90	92	64.9953	40.8935
92	1	Forli	2021	Forli2021	92	99	66.4396	44.0049
92	2	Forli	2021	Forli2021	92	95	66.4396	42.227
93	1	Forli	2021	Forli2021	90	94	64.9953	41.7825
93	2	Forli	2021	Forli2021	90	92	64.9953	40.8935
94	1	Forli	2021	Forli2021	90	93	64.9953	41.338
94	2	Forli	2021	Forli2021	90	96	64.9953	42.6715
95	1	Forli	2021	Forli2021	91	94	65.7175	41.7825
95	2	Forli	2021	Forli2021	91	94	65.7175	41.7825
96	1	Forli	2021	Forli2021	NA	NA	NA	NA
96	2	Forli	2021	Forli2021	NA	NA	NA	NA
97	1	Forli	2021	Forli2021	90	92	64.9953	40.8935
97	2	Forli	2021	Forli2021	89	91	64.2731	40.449
98	1	Forli	2021	Forli2021	92	95	66.4396	42.227
98	2	Forli	2021	Forli2021	NA	NA	NA	NA
99	1	Forli	2021	Forli2021	90	92	64.9953	40.8935
99	2	Forli	2021	Forli2021	90	92	64.9953	40.8935
100	1	Forli	2021	Forli2021	88	91	63.5509	40.449
100	2	Forli	2021	Forli2021	NA	NA	NA	NA
101	1	Forli	2021	Forli2021	89	92	64.2731	40.8935
101	2	Forli	2021	Forli2021	91	92	65.7175	40.8935
102	1	Forli	2021	Forli2021	90	93	64.9953	41.338
102	2	Forli	2021	Forli2021	90	93	64.9953	41.338
103	1	Forli	2021	Forli2021	93	99	67.1618	44.0049
103	2	Forli	2021	Forli2021	92	96	66.4396	42.6715
103	3	Forli	2021	Forli2021	NA	NA	NA	NA
104	1	Forli	2021	Forli2021	91	93	65.7175	41.338
104	2	Forli	2021	Forli2021	93	99	67.1618	44.0049
105	1	Forli	2021	Forli2021	93	98	67.1618	43.5605
105	2	Forli	2021	Forli2021	91	98	65.7175	43.5605
106	1	Forli	2021	Forli2021	91	95	65.7175	42.227
106	2	Forli	2021	Forli2021	92	98	66.4396	43.5605
107	1	Forli	2021	Forli2021	89	92	64.2731	40.8935
107	2	Forli	2021	Forli2021	91	95	65.7175	42.227
108	1	Forli	2021	Forli2021	91	95	65.7175	42.227
108	2	Forli	2021	Forli2021	91	95	65.7175	42.227
109	1	Forli	2021	Forli2021	93	96	67.1618	42.6715
109	2	Forli	2021	Forli2021	93	100	67.1618	44.4494
109	3	Forli	2021	Forli2021	93	99	67.1618	44.0049
111	1	Forli	2021	Forli2021	91	96	65.7175	42.6715
111	2	Forli	2021	Forli2021	91	96	65.7175	42.6715
112	1	Forli	2021	Forli2021	90	92	64.9953	40.8935
112	2	Forli	2021	Forli2021	NA	NA	NA	NA
113	1	Forli	2021	Forli2021	93	95	67.1618	42.227
113	2	Forli	2021	Forli2021	92	95	66.4396	42.227
114	1	Forli	2021	Forli2021	89	91	64.2731	40.449
114	2	Forli	2021	Forli2021	90	93	64.9953	41.338
115	1	Forli	2021	Forli2021	90	92	64.9953	40.8935
115	2	Forli	2021	Forli2021	90	92	64.9953	40.8935
116	1	Forli	2021	Forli2021	91	95	65.7175	42.227
116	2	Forli	2021	Forli2021	93	99	67.1618	44.0049
117	1	Forli	2021	Forli2021	93	98	67.1618	43.5605
117	2	Forli	2021	Forli2021	93	99	67.1618	44.0049
118	1	Forli	2021	Forli2021	89	92	64.2731	40.8935
118	2	Forli	2021	Forli2021	91	94	65.7175	41.7825
119	1	Forli	2021	Forli2021	NA	NA	NA	NA
119	2	Forli	2021	Forli2021	NA	NA	NA	NA
120	1	Forli	2021	Forli2021	93	97	67.1618	43.116
120	2	Forli	2021	Forli2021	93	99	67.1618	44.0049
123	1	Forli	2021	Forli2021	91	95	65.7175	42.227
123	2	Forli	2021	Forli2021	93	97	67.1618	43.116
124	1	Forli	2021	Forli2021	91	95	65.7175	42.227
124	2	Forli	2021	Forli2021	91	95	65.7175	42.227
125	1	Forli	2021	Forli2021	90	93	64.9953	41.338
125	2	Forli	2021	Forli2021	91	96	65.7175	42.6715
126	1	Forli	2021	Forli2021	89	91	64.2731	40.449
126	2	Forli	2021	Forli2021	88	92	63.5509	40.8935
127	1	Forli	2021	Forli2021	90	93	64.9953	41.338
127	2	Forli	2021	Forli2021	91	95	65.7175	42.227
129	1	Forli	2021	Forli2021	90	92	64.9953	40.8935
129	2	Forli	2021	Forli2021	90	92	64.9953	40.8935
130	1	Forli	2021	Forli2021	91	94	65.7175	41.7825
130	2	Forli	2021	Forli2021	89	93	64.2731	41.338
131	1	Forli	2021	Forli2021	88	92	63.5509	40.8935
131	2	Forli	2021	Forli2021	89	92	64.2731	40.8935
133	1	Forli	2021	Forli2021	92	97	66.4396	43.116
133	2	Forli	2021	Forli2021	93	NA	67.1618	NA
1	1	Maribor	2017	Maribor2017	NA	NA	NA	NA
1	2	Maribor	2017	Maribor2017	NA	NA	NA	NA
2	1	Maribor	2017	Maribor2017	94	97	40.9393	39.8615
2	2	Maribor	2017	Maribor2017	93	95	40.5038	39.0396
3	1	Maribor	2017	Maribor2017	91	93	39.6327	38.2177
3	2	Maribor	2017	Maribor2017	NA	NA	NA	NA
4	1	Maribor	2017	Maribor2017	92	95	40.0683	39.0396
4	2	Maribor	2017	Maribor2017	92	95	40.0683	39.0396
5	1	Maribor	2017	Maribor2017	95	100	41.3748	41.0943
5	2	Maribor	2017	Maribor2017	97	100	42.2459	41.0943
6	1	Maribor	2017	Maribor2017	93	95	40.5038	39.0396
6	2	Maribor	2017	Maribor2017	95	97	41.3748	39.8615
7	1	Maribor	2017	Maribor2017	90	93	39.1972	38.2177
7	2	Maribor	2017	Maribor2017	93	95	40.5038	39.0396
7	3	Maribor	2017	Maribor2017	NA	NA	NA	NA
8	1	Maribor	2017	Maribor2017	91	93	39.6327	38.2177
8	2	Maribor	2017	Maribor2017	91	93	39.6327	38.2177
9	1	Maribor	2017	Maribor2017	90	93	39.1972	38.2177
9	2	Maribor	2017	Maribor2017	NA	NA	NA	NA
10	1	Maribor	2017	Maribor2017	93	95	40.5038	39.0396
10	2	Maribor	2017	Maribor2017	NA	NA	NA	NA
11	1	Maribor	2017	Maribor2017	88	90	38.3262	36.9849
11	2	Maribor	2017	Maribor2017	NA	NA	NA	NA
13	1	Maribor	2017	Maribor2017	90	93	39.1972	38.2177
13	2	Maribor	2017	Maribor2017	93	95	40.5038	39.0396
14	1	Maribor	2017	Maribor2017	87	90	37.8907	36.9849
14	2	Maribor	2017	Maribor2017	NA	NA	NA	NA
15	1	Maribor	2017	Maribor2017	91	95	39.6327	39.0396
15	2	Maribor	2017	Maribor2017	90	93	39.1972	38.2177
16	1	Maribor	2017	Maribor2017	90	93	39.1972	38.2177
16	2	Maribor	2017	Maribor2017	88	90	38.3262	36.9849
17	1	Maribor	2017	Maribor2017	93	95	40.5038	39.0396
17	2	Maribor	2017	Maribor2017	NA	NA	NA	NA
18	1	Maribor	2017	Maribor2017	95	97	41.3748	39.8615
18	2	Maribor	2017	Maribor2017	NA	NA	NA	NA
19	1	Maribor	2017	Maribor2017	94	95	40.9393	39.0396
19	2	Maribor	2017	Maribor2017	NA	NA	NA	NA
21	1	Maribor	2017	Maribor2017	93	95	40.5038	39.0396
21	2	Maribor	2017	Maribor2017	90	93	39.1972	38.2177
21	3	Maribor	2017	Maribor2017	93	95	40.5038	39.0396
22	1	Maribor	2017	Maribor2017	NA	NA	NA	NA
22	2	Maribor	2017	Maribor2017	93	95	40.5038	39.0396
23	1	Maribor	2017	Maribor2017	94	97	40.9393	39.8615
23	2	Maribor	2017	Maribor2017	94	97	40.9393	39.8615
25	1	Maribor	2017	Maribor2017	NA	NA	NA	NA
25	2	Maribor	2017	Maribor2017	95	97	41.3748	39.8615
26	1	Maribor	2017	Maribor2017	95	97	41.3748	39.8615
26	2	Maribor	2017	Maribor2017	93	95	40.5038	39.0396
27	1	Maribor	2017	Maribor2017	90	93	39.1972	38.2177
27	2	Maribor	2017	Maribor2017	NA	NA	NA	NA
28	1	Maribor	2017	Maribor2017	NA	NA	NA	NA
28	2	Maribor	2017	Maribor2017	NA	NA	NA	NA
29	1	Maribor	2017	Maribor2017	91	93	39.6327	38.2177
29	2	Maribor	2017	Maribor2017	NA	NA	NA	NA
30	1	Maribor	2017	Maribor2017	95	100	41.3748	41.0943
30	2	Maribor	2017	Maribor2017	95	97	41.3748	39.8615
31	1	Maribor	2017	Maribor2017	91	93	39.6327	38.2177
31	2	Maribor	2017	Maribor2017	NA	NA	NA	NA
32	1	Maribor	2017	Maribor2017	95	102	41.3748	41.9162
32	2	Maribor	2017	Maribor2017	NA	NA	NA	NA
33	1	Maribor	2017	Maribor2017	91	93	39.6327	38.2177
33	2	Maribor	2017	Maribor2017	92	95	40.0683	39.0396
34	1	Maribor	2017	Maribor2017	95	102	41.3748	41.9162
34	2	Maribor	2017	Maribor2017	NA	NA	NA	NA
34	3	Maribor	2017	Maribor2017	NA	NA	NA	NA
35	1	Maribor	2017	Maribor2017	92	95	40.0683	39.0396
35	2	Maribor	2017	Maribor2017	92	95	40.0683	39.0396
36	1	Maribor	2017	Maribor2017	91	93	39.6327	38.2177
36	2	Maribor	2017	Maribor2017	90	93	39.1972	38.2177
37	1	Maribor	2017	Maribor2017	94	97	40.9393	39.8615
37	2	Maribor	2017	Maribor2017	94	97	40.9393	39.8615
38	1	Maribor	2017	Maribor2017	NA	NA	NA	NA
38	2	Maribor	2017	Maribor2017	NA	NA	NA	NA
39	1	Maribor	2017	Maribor2017	95	97	41.3748	39.8615
39	2	Maribor	2017	Maribor2017	94	97	40.9393	39.8615
40	1	Maribor	2017	Maribor2017	90	93	39.1972	38.2177
40	2	Maribor	2017	Maribor2017	NA	NA	NA	NA
41	1	Maribor	2017	Maribor2017	100	102	43.5525	41.9162
41	2	Maribor	2017	Maribor2017	93	95	40.5038	39.0396
42	1	Maribor	2017	Maribor2017	90	94	39.1972	38.6286
42	2	Maribor	2017	Maribor2017	90	94	39.1972	38.6286
43	1	Maribor	2017	Maribor2017	92	95	40.0683	39.0396
43	2	Maribor	2017	Maribor2017	NA	NA	NA	NA
44	1	Maribor	2017	Maribor2017	95	97	41.3748	39.8615
44	2	Maribor	2017	Maribor2017	95	97	41.3748	39.8615
45	1	Maribor	2017	Maribor2017	93	95	40.5038	39.0396
45	2	Maribor	2017	Maribor2017	93	95	40.5038	39.0396
46	1	Maribor	2017	Maribor2017	93	95	40.5038	39.0396
46	2	Maribor	2017	Maribor2017	93	95	40.5038	39.0396
47	1	Maribor	2017	Maribor2017	93	95	40.5038	39.0396
47	2	Maribor	2017	Maribor2017	93	95	40.5038	39.0396
48	1	Maribor	2017	Maribor2017	NA	NA	NA	NA
48	2	Maribor	2017	Maribor2017	NA	NA	NA	NA
49	1	Maribor	2017	Maribor2017	90	93	39.1972	38.2177
49	2	Maribor	2017	Maribor2017	NA	NA	NA	NA
50	1	Maribor	2017	Maribor2017	92	95	40.0683	39.0396
50	2	Maribor	2017	Maribor2017	94	95	40.9393	39.0396
51	1	Maribor	2017	Maribor2017	91	93	39.6327	38.2177
51	2	Maribor	2017	Maribor2017	NA	NA	NA	NA
53	1	Maribor	2017	Maribor2017	94	95	40.9393	39.0396
53	2	Maribor	2017	Maribor2017	94	95	40.9393	39.0396
54	1	Maribor	2017	Maribor2017	93	95	40.5038	39.0396
54	2	Maribor	2017	Maribor2017	90	93	39.1972	38.2177
55	1	Maribor	2017	Maribor2017	90	93	39.1972	38.2177
55	2	Maribor	2017	Maribor2017	NA	NA	NA	NA
57	1	Maribor	2017	Maribor2017	NA	NA	NA	NA
57	2	Maribor	2017	Maribor2017	NA	NA	NA	NA
58	1	Maribor	2017	Maribor2017	97	100	42.2459	41.0943
58	2	Maribor	2017	Maribor2017	NA	NA	NA	NA
59	1	Maribor	2017	Maribor2017	90	93	39.1972	38.2177
59	2	Maribor	2017	Maribor2017	NA	NA	NA	NA
60	1	Maribor	2017	Maribor2017	92	95	40.0683	39.0396
60	2	Maribor	2017	Maribor2017	NA	NA	NA	NA
61	1	Maribor	2017	Maribor2017	NA	NA	NA	NA
61	2	Maribor	2017	Maribor2017	NA	NA	NA	NA
62	1	Maribor	2017	Maribor2017	NA	NA	NA	NA
62	2	Maribor	2017	Maribor2017	NA	NA	NA	NA
63	1	Maribor	2017	Maribor2017	NA	NA	NA	NA
63	2	Maribor	2017	Maribor2017	NA	NA	NA	NA
64	1	Maribor	2017	Maribor2017	93	95	40.5038	39.0396
64	2	Maribor	2017	Maribor2017	91	95	39.6327	39.0396
65	1	Maribor	2017	Maribor2017	NA	NA	NA	NA
65	2	Maribor	2017	Maribor2017	NA	NA	NA	NA
66	1	Maribor	2017	Maribor2017	90	93	39.1972	38.2177
66	2	Maribor	2017	Maribor2017	NA	NA	NA	NA
66	3	Maribor	2017	Maribor2017	NA	NA	NA	NA
68	1	Maribor	2017	Maribor2017	95	97	41.3748	39.8615
68	2	Maribor	2017	Maribor2017	NA	NA	NA	NA
69	1	Maribor	2017	Maribor2017	90	95	39.1972	39.0396
69	2	Maribor	2017	Maribor2017	90	95	39.1972	39.0396
70	1	Maribor	2017	Maribor2017	93	95	40.5038	39.0396
70	2	Maribor	2017	Maribor2017	NA	NA	NA	NA
71	1	Maribor	2017	Maribor2017	88	90	38.3262	36.9849
71	2	Maribor	2017	Maribor2017	NA	NA	NA	NA
72	1	Maribor	2017	Maribor2017	NA	NA	NA	NA
72	2	Maribor	2017	Maribor2017	NA	NA	NA	NA
73	1	Maribor	2017	Maribor2017	92	95	40.0683	39.0396
73	2	Maribor	2017	Maribor2017	92	95	40.0683	39.0396
74	1	Maribor	2017	Maribor2017	89	93	38.7617	38.2177
74	2	Maribor	2017	Maribor2017	NA	NA	NA	NA
75	1	Maribor	2017	Maribor2017	91	95	39.6327	39.0396
75	2	Maribor	2017	Maribor2017	NA	NA	NA	NA
76	1	Maribor	2017	Maribor2017	88	93	38.3262	38.2177
76	2	Maribor	2017	Maribor2017	NA	NA	NA	NA
77	1	Maribor	2017	Maribor2017	95	97	41.3748	39.8615
77	2	Maribor	2017	Maribor2017	95	100	41.3748	41.0943
78	1	Maribor	2017	Maribor2017	90	95	39.1972	39.0396
78	2	Maribor	2017	Maribor2017	NA	NA	NA	NA
79	1	Maribor	2017	Maribor2017	94	95	40.9393	39.0396
79	2	Maribor	2017	Maribor2017	94	95	40.9393	39.0396
79	3	Maribor	2017	Maribor2017	NA	NA	NA	NA
79	4	Maribor	2017	Maribor2017	NA	NA	NA	NA
81	1	Maribor	2017	Maribor2017	90	93	39.1972	38.2177
81	2	Maribor	2017	Maribor2017	NA	NA	NA	NA
82	1	Maribor	2017	Maribor2017	92	95	40.0683	39.0396
82	2	Maribor	2017	Maribor2017	NA	NA	NA	NA
83	1	Maribor	2017	Maribor2017	88	93	38.3262	38.2177
83	2	Maribor	2017	Maribor2017	NA	NA	NA	NA
84	1	Maribor	2017	Maribor2017	95	100	41.3748	41.0943
84	2	Maribor	2017	Maribor2017	NA	NA	NA	NA
85	1	Maribor	2017	Maribor2017	NA	NA	NA	NA
85	2	Maribor	2017	Maribor2017	NA	NA	NA	NA
86	1	Maribor	2017	Maribor2017	93	95	40.5038	39.0396
86	2	Maribor	2017	Maribor2017	NA	NA	NA	NA
87	1	Maribor	2017	Maribor2017	90	93	39.1972	38.2177
87	2	Maribor	2017	Maribor2017	90	93	39.1972	38.2177
88	1	Maribor	2017	Maribor2017	92	95	40.0683	39.0396
88	2	Maribor	2017	Maribor2017	NA	NA	NA	NA
89	1	Maribor	2017	Maribor2017	90	93	39.1972	38.2177
89	2	Maribor	2017	Maribor2017	NA	NA	NA	NA
90	1	Maribor	2017	Maribor2017	93	95	40.5038	39.0396
90	2	Maribor	2017	Maribor2017	95	100	41.3748	41.0943
91	1	Maribor	2017	Maribor2017	88	90	38.3262	36.9849
91	2	Maribor	2017	Maribor2017	90	93	39.1972	38.2177
91	3	Maribor	2017	Maribor2017	NA	NA	NA	NA
92	1	Maribor	2017	Maribor2017	NA	NA	NA	NA
92	2	Maribor	2017	Maribor2017	NA	NA	NA	NA
93	1	Maribor	2017	Maribor2017	NA	NA	NA	NA
93	2	Maribor	2017	Maribor2017	NA	NA	NA	NA
94	1	Maribor	2017	Maribor2017	93	95	40.5038	39.0396
94	2	Maribor	2017	Maribor2017	94	95	40.9393	39.0396
95	1	Maribor	2017	Maribor2017	92	95	40.0683	39.0396
95	2	Maribor	2017	Maribor2017	92	95	40.0683	39.0396
96	1	Maribor	2017	Maribor2017	NA	NA	NA	NA
96	2	Maribor	2017	Maribor2017	NA	NA	NA	NA
97	1	Maribor	2017	Maribor2017	88	90	38.3262	36.9849
97	2	Maribor	2017	Maribor2017	90	93	39.1972	38.2177
98	1	Maribor	2017	Maribor2017	93	95	40.5038	39.0396
98	2	Maribor	2017	Maribor2017	NA	NA	NA	NA
99	1	Maribor	2017	Maribor2017	90	93	39.1972	38.2177
99	2	Maribor	2017	Maribor2017	90	93	39.1972	38.2177
100	1	Maribor	2017	Maribor2017	92	95	40.0683	39.0396
100	2	Maribor	2017	Maribor2017	92	95	40.0683	39.0396
101	1	Maribor	2017	Maribor2017	87	90	37.8907	36.9849
101	2	Maribor	2017	Maribor2017	NA	NA	NA	NA
102	1	Maribor	2017	Maribor2017	93	95	40.5038	39.0396
102	2	Maribor	2017	Maribor2017	93	95	40.5038	39.0396
103	1	Maribor	2017	Maribor2017	95	95	41.3748	39.0396
103	2	Maribor	2017	Maribor2017	93	95	40.5038	39.0396
103	3	Maribor	2017	Maribor2017	93	95	40.5038	39.0396
104	1	Maribor	2017	Maribor2017	93	95	40.5038	39.0396
104	2	Maribor	2017	Maribor2017	93	95	40.5038	39.0396
105	1	Maribor	2017	Maribor2017	NA	NA	NA	NA
105	2	Maribor	2017	Maribor2017	NA	NA	NA	NA
106	1	Maribor	2017	Maribor2017	93	95	40.5038	39.0396
106	2	Maribor	2017	Maribor2017	90	93	39.1972	38.2177
107	1	Maribor	2017	Maribor2017	93	95	40.5038	39.0396
107	2	Maribor	2017	Maribor2017	NA	NA	NA	NA
108	1	Maribor	2017	Maribor2017	93	95	40.5038	39.0396
108	2	Maribor	2017	Maribor2017	NA	NA	NA	NA
109	1	Maribor	2017	Maribor2017	NA	NA	NA	NA
109	2	Maribor	2017	Maribor2017	NA	NA	NA	NA
109	3	Maribor	2017	Maribor2017	NA	NA	NA	NA
111	1	Maribor	2017	Maribor2017	NA	NA	NA	NA
111	2	Maribor	2017	Maribor2017	NA	NA	NA	NA
112	1	Maribor	2017	Maribor2017	94	95	40.9393	39.0396
112	2	Maribor	2017	Maribor2017	NA	NA	NA	NA
113	1	Maribor	2017	Maribor2017	95	100	41.3748	41.0943
113	2	Maribor	2017	Maribor2017	NA	NA	NA	NA
114	1	Maribor	2017	Maribor2017	90	93	39.1972	38.2177
114	2	Maribor	2017	Maribor2017	NA	NA	NA	NA
115	1	Maribor	2017	Maribor2017	NA	NA	NA	NA
115	2	Maribor	2017	Maribor2017	NA	NA	NA	NA
116	1	Maribor	2017	Maribor2017	93	95	40.5038	39.0396
116	2	Maribor	2017	Maribor2017	NA	NA	NA	NA
117	1	Maribor	2017	Maribor2017	93	95	40.5038	39.0396
117	2	Maribor	2017	Maribor2017	93	97	40.5038	39.8615
118	1	Maribor	2017	Maribor2017	87	90	37.8907	36.9849
118	2	Maribor	2017	Maribor2017	90	93	39.1972	38.2177
119	1	Maribor	2017	Maribor2017	89	93	38.7617	38.2177
119	2	Maribor	2017	Maribor2017	NA	NA	NA	NA
120	1	Maribor	2017	Maribor2017	95	100	41.3748	41.0943
120	2	Maribor	2017	Maribor2017	95	100	41.3748	41.0943
123	1	Maribor	2017	Maribor2017	90	93	39.1972	38.2177
123	2	Maribor	2017	Maribor2017	88	90	38.3262	36.9849
124	1	Maribor	2017	Maribor2017	88	90	38.3262	36.9849
124	2	Maribor	2017	Maribor2017	90	93	39.1972	38.2177
125	1	Maribor	2017	Maribor2017	90	93	39.1972	38.2177
125	2	Maribor	2017	Maribor2017	NA	NA	NA	NA
126	1	Maribor	2017	Maribor2017	88	90	38.3262	36.9849
126	2	Maribor	2017	Maribor2017	NA	NA	NA	NA
127	1	Maribor	2017	Maribor2017	95	97	41.3748	39.8615
127	2	Maribor	2017	Maribor2017	NA	NA	NA	NA
129	1	Maribor	2017	Maribor2017	93	95	40.5038	39.0396
129	2	Maribor	2017	Maribor2017	NA	NA	NA	NA
130	1	Maribor	2017	Maribor2017	NA	NA	NA	NA
130	2	Maribor	2017	Maribor2017	NA	NA	NA	NA
131	1	Maribor	2017	Maribor2017	NA	NA	NA	NA
131	2	Maribor	2017	Maribor2017	NA	NA	NA	NA
133	1	Maribor	2017	Maribor2017	91	95	39.6327	39.0396
133	2	Maribor	2017	Maribor2017	NA	NA	NA	NA
1	1	Maribor	2019	Maribor2019	NA	NA	NA	NA
1	2	Maribor	2019	Maribor2019	NA	NA	NA	NA
2	1	Maribor	2019	Maribor2019	91	99	29.7572	39.7152
2	2	Maribor	2019	Maribor2019	98	102	32.0462	40.9187
3	1	Maribor	2019	Maribor2019	95	97	31.0652	38.9129
3	2	Maribor	2019	Maribor2019	NA	NA	NA	NA
4	1	Maribor	2019	Maribor2019	92	98	30.0842	39.314
4	2	Maribor	2019	Maribor2019	92	98	30.0842	39.314
5	1	Maribor	2019	Maribor2019	100	104	32.7002	41.721
5	2	Maribor	2019	Maribor2019	100	104	32.7002	41.721
6	1	Maribor	2019	Maribor2019	93	102	30.4112	40.9187
6	2	Maribor	2019	Maribor2019	94	96	30.7382	38.5117
7	1	Maribor	2019	Maribor2019	91	97	29.7572	38.9129
7	2	Maribor	2019	Maribor2019	NA	NA	NA	NA
7	3	Maribor	2019	Maribor2019	NA	NA	NA	NA
8	1	Maribor	2019	Maribor2019	90	98	29.4302	39.314
8	2	Maribor	2019	Maribor2019	90	98	29.4302	39.314
9	1	Maribor	2019	Maribor2019	90	97	29.4302	38.9129
9	2	Maribor	2019	Maribor2019	NA	NA	NA	NA
10	1	Maribor	2019	Maribor2019	98	100	32.0462	40.1164
10	2	Maribor	2019	Maribor2019	NA	NA	NA	NA
11	1	Maribor	2019	Maribor2019	90	102	29.4302	40.9187
11	2	Maribor	2019	Maribor2019	NA	NA	NA	NA
13	1	Maribor	2019	Maribor2019	89	96	29.1032	38.5117
13	2	Maribor	2019	Maribor2019	90	98	29.4302	39.314
14	1	Maribor	2019	Maribor2019	88	98	28.7762	39.314
14	2	Maribor	2019	Maribor2019	NA	NA	NA	NA
15	1	Maribor	2019	Maribor2019	88	97	28.7762	38.9129
15	2	Maribor	2019	Maribor2019	88	97	28.7762	38.9129
16	1	Maribor	2019	Maribor2019	89	95	29.1032	38.1105
16	2	Maribor	2019	Maribor2019	89	95	29.1032	38.1105
17	1	Maribor	2019	Maribor2019	92	100	30.0842	40.1164
17	2	Maribor	2019	Maribor2019	NA	NA	NA	NA
18	1	Maribor	2019	Maribor2019	97	101	31.7192	40.5175
18	2	Maribor	2019	Maribor2019	NA	NA	NA	NA
19	1	Maribor	2019	Maribor2019	93	102	30.4112	40.9187
19	2	Maribor	2019	Maribor2019	NA	NA	NA	NA
21	1	Maribor	2019	Maribor2019	98	100	32.0462	40.1164
21	2	Maribor	2019	Maribor2019	98	100	32.0462	40.1164
21	3	Maribor	2019	Maribor2019	91	98	29.7572	39.314
22	1	Maribor	2019	Maribor2019	NA	NA	NA	NA
22	2	Maribor	2019	Maribor2019	93	98	30.4112	39.314
23	1	Maribor	2019	Maribor2019	92	100	30.0842	40.1164
23	2	Maribor	2019	Maribor2019	92	102	30.0842	40.9187
25	1	Maribor	2019	Maribor2019	NA	NA	NA	NA
25	2	Maribor	2019	Maribor2019	94	100	30.7382	40.1164
26	1	Maribor	2019	Maribor2019	95	102	31.0652	40.9187
26	2	Maribor	2019	Maribor2019	94	100	30.7382	40.1164
27	1	Maribor	2019	Maribor2019	89	100	29.1032	40.1164
27	2	Maribor	2019	Maribor2019	NA	NA	NA	NA
28	1	Maribor	2019	Maribor2019	NA	NA	NA	NA
28	2	Maribor	2019	Maribor2019	NA	NA	NA	NA
29	1	Maribor	2019	Maribor2019	90	96	29.4302	38.5117
29	2	Maribor	2019	Maribor2019	NA	NA	NA	NA
30	1	Maribor	2019	Maribor2019	93	102	30.4112	40.9187
30	2	Maribor	2019	Maribor2019	94	102	30.7382	40.9187
31	1	Maribor	2019	Maribor2019	90	97	29.4302	38.9129
31	2	Maribor	2019	Maribor2019	NA	NA	NA	NA
32	1	Maribor	2019	Maribor2019	94	102	30.7382	40.9187
32	2	Maribor	2019	Maribor2019	NA	NA	NA	NA
33	1	Maribor	2019	Maribor2019	91	96	29.7572	38.5117
33	2	Maribor	2019	Maribor2019	91	96	29.7572	38.5117
34	1	Maribor	2019	Maribor2019	92	100	30.0842	40.1164
34	2	Maribor	2019	Maribor2019	NA	NA	NA	NA
34	3	Maribor	2019	Maribor2019	NA	NA	NA	NA
35	1	Maribor	2019	Maribor2019	91	98	29.7572	39.314
35	2	Maribor	2019	Maribor2019	91	98	29.7572	39.314
36	1	Maribor	2019	Maribor2019	89	96	29.1032	38.5117
36	2	Maribor	2019	Maribor2019	90	96	29.4302	38.5117
37	1	Maribor	2019	Maribor2019	99	102	32.3732	40.9187
37	2	Maribor	2019	Maribor2019	99	102	32.3732	40.9187
38	1	Maribor	2019	Maribor2019	NA	NA	NA	NA
38	2	Maribor	2019	Maribor2019	NA	NA	NA	NA
39	1	Maribor	2019	Maribor2019	94	102	30.7382	40.9187
39	2	Maribor	2019	Maribor2019	94	102	30.7382	40.9187
40	1	Maribor	2019	Maribor2019	90	97	29.4302	38.9129
40	2	Maribor	2019	Maribor2019	NA	NA	NA	NA
41	1	Maribor	2019	Maribor2019	93	100	30.4112	40.1164
41	2	Maribor	2019	Maribor2019	NA	NA	NA	NA
42	1	Maribor	2019	Maribor2019	90	97	29.4302	38.9129
42	2	Maribor	2019	Maribor2019	89	97	29.1032	38.9129
43	1	Maribor	2019	Maribor2019	89	96	29.1032	38.5117
43	2	Maribor	2019	Maribor2019	NA	NA	NA	NA
44	1	Maribor	2019	Maribor2019	94	98	30.7382	39.314
44	2	Maribor	2019	Maribor2019	100	102	32.7002	40.9187
45	1	Maribor	2019	Maribor2019	97	104	31.7192	41.721
45	2	Maribor	2019	Maribor2019	98	104	32.0462	41.721
46	1	Maribor	2019	Maribor2019	93	100	30.4112	40.1164
46	2	Maribor	2019	Maribor2019	93	100	30.4112	40.1164
47	1	Maribor	2019	Maribor2019	92	100	30.0842	40.1164
47	2	Maribor	2019	Maribor2019	92	100	30.0842	40.1164
48	1	Maribor	2019	Maribor2019	NA	NA	NA	NA
48	2	Maribor	2019	Maribor2019	NA	NA	NA	NA
49	1	Maribor	2019	Maribor2019	89	98	29.1032	39.314
49	2	Maribor	2019	Maribor2019	NA	NA	NA	NA
50	1	Maribor	2019	Maribor2019	92	102	30.0842	40.9187
50	2	Maribor	2019	Maribor2019	92	102	30.0842	40.9187
51	1	Maribor	2019	Maribor2019	92	100	30.0842	40.1164
51	2	Maribor	2019	Maribor2019	NA	NA	NA	NA
53	1	Maribor	2019	Maribor2019	93	97	30.4112	38.9129
53	2	Maribor	2019	Maribor2019	93	97	30.4112	38.9129
54	1	Maribor	2019	Maribor2019	91	98	29.7572	39.314
54	2	Maribor	2019	Maribor2019	92	98	30.0842	39.314
55	1	Maribor	2019	Maribor2019	89	96	29.1032	38.5117
55	2	Maribor	2019	Maribor2019	NA	NA	NA	NA
57	1	Maribor	2019	Maribor2019	NA	NA	NA	NA
57	2	Maribor	2019	Maribor2019	NA	NA	NA	NA
58	1	Maribor	2019	Maribor2019	92	96	30.0842	38.5117
58	2	Maribor	2019	Maribor2019	NA	NA	NA	NA
59	1	Maribor	2019	Maribor2019	91	98	29.7572	39.314
59	2	Maribor	2019	Maribor2019	NA	NA	NA	NA
60	1	Maribor	2019	Maribor2019	91	98	29.7572	39.314
60	2	Maribor	2019	Maribor2019	NA	NA	NA	NA
61	1	Maribor	2019	Maribor2019	NA	NA	NA	NA
61	2	Maribor	2019	Maribor2019	NA	NA	NA	NA
62	1	Maribor	2019	Maribor2019	NA	NA	NA	NA
62	2	Maribor	2019	Maribor2019	NA	NA	NA	NA
63	1	Maribor	2019	Maribor2019	NA	NA	NA	NA
63	2	Maribor	2019	Maribor2019	NA	NA	NA	NA
64	1	Maribor	2019	Maribor2019	94	98	30.7382	39.314
64	2	Maribor	2019	Maribor2019	94	98	30.7382	39.314
65	1	Maribor	2019	Maribor2019	NA	NA	NA	NA
65	2	Maribor	2019	Maribor2019	NA	NA	NA	NA
66	1	Maribor	2019	Maribor2019	89	97	29.1032	38.9129
66	2	Maribor	2019	Maribor2019	NA	NA	NA	NA
66	3	Maribor	2019	Maribor2019	NA	NA	NA	NA
68	1	Maribor	2019	Maribor2019	96	102	31.3922	40.9187
68	2	Maribor	2019	Maribor2019	NA	NA	NA	NA
69	1	Maribor	2019	Maribor2019	90	95	29.4302	38.1105
69	2	Maribor	2019	Maribor2019	90	95	29.4302	38.1105
70	1	Maribor	2019	Maribor2019	92	98	30.0842	39.314
70	2	Maribor	2019	Maribor2019	NA	NA	NA	NA
71	1	Maribor	2019	Maribor2019	93	96	30.4112	38.5117
71	2	Maribor	2019	Maribor2019	NA	NA	NA	NA
72	1	Maribor	2019	Maribor2019	NA	NA	NA	NA
72	2	Maribor	2019	Maribor2019	NA	NA	NA	NA
73	1	Maribor	2019	Maribor2019	94	99	30.7382	39.7152
73	2	Maribor	2019	Maribor2019	94	98	30.7382	39.314
74	1	Maribor	2019	Maribor2019	89	98	29.1032	39.314
74	2	Maribor	2019	Maribor2019	NA	NA	NA	NA
75	1	Maribor	2019	Maribor2019	90	98	29.4302	39.314
75	2	Maribor	2019	Maribor2019	NA	NA	NA	NA
76	1	Maribor	2019	Maribor2019	88	96	28.7762	38.5117
76	2	Maribor	2019	Maribor2019	NA	NA	NA	NA
77	1	Maribor	2019	Maribor2019	94	100	30.7382	40.1164
77	2	Maribor	2019	Maribor2019	96	102	31.3922	40.9187
78	1	Maribor	2019	Maribor2019	88	96	28.7762	38.5117
78	2	Maribor	2019	Maribor2019	NA	NA	NA	NA
79	1	Maribor	2019	Maribor2019	93	99	30.4112	39.7152
79	2	Maribor	2019	Maribor2019	93	100	30.4112	40.1164
79	3	Maribor	2019	Maribor2019	NA	NA	NA	NA
79	4	Maribor	2019	Maribor2019	NA	NA	NA	NA
81	1	Maribor	2019	Maribor2019	89	97	29.1032	38.9129
81	2	Maribor	2019	Maribor2019	NA	NA	NA	NA
82	1	Maribor	2019	Maribor2019	93	100	30.4112	40.1164
82	2	Maribor	2019	Maribor2019	NA	NA	NA	NA
83	1	Maribor	2019	Maribor2019	88	96	28.7762	38.5117
83	2	Maribor	2019	Maribor2019	NA	NA	NA	NA
84	1	Maribor	2019	Maribor2019	99	102	32.3732	40.9187
84	2	Maribor	2019	Maribor2019	NA	NA	NA	NA
85	1	Maribor	2019	Maribor2019	NA	NA	NA	NA
85	2	Maribor	2019	Maribor2019	NA	NA	NA	NA
86	1	Maribor	2019	Maribor2019	93	98	30.4112	39.314
86	2	Maribor	2019	Maribor2019	NA	NA	NA	NA
87	1	Maribor	2019	Maribor2019	91	96	29.7572	38.5117
87	2	Maribor	2019	Maribor2019	91	96	29.7572	38.5117
88	1	Maribor	2019	Maribor2019	90	97	29.4302	38.9129
88	2	Maribor	2019	Maribor2019	NA	NA	NA	NA
89	1	Maribor	2019	Maribor2019	93	96	30.4112	38.5117
89	2	Maribor	2019	Maribor2019	NA	NA	NA	NA
90	1	Maribor	2019	Maribor2019	98	102	32.0462	40.9187
90	2	Maribor	2019	Maribor2019	93	98	30.4112	39.314
91	1	Maribor	2019	Maribor2019	90	97	29.4302	38.9129
91	2	Maribor	2019	Maribor2019	88	96	28.7762	38.5117
91	3	Maribor	2019	Maribor2019	NA	NA	NA	NA
92	1	Maribor	2019	Maribor2019	NA	NA	NA	NA
92	2	Maribor	2019	Maribor2019	NA	NA	NA	NA
93	1	Maribor	2019	Maribor2019	NA	NA	NA	NA
93	2	Maribor	2019	Maribor2019	NA	NA	NA	NA
94	1	Maribor	2019	Maribor2019	94	99	30.7382	39.7152
94	2	Maribor	2019	Maribor2019	94	99	30.7382	39.7152
95	1	Maribor	2019	Maribor2019	93	98	30.4112	39.314
95	2	Maribor	2019	Maribor2019	93	99	30.4112	39.7152
96	1	Maribor	2019	Maribor2019	NA	NA	NA	NA
96	2	Maribor	2019	Maribor2019	NA	NA	NA	NA
97	1	Maribor	2019	Maribor2019	89	95	29.1032	38.1105
97	2	Maribor	2019	Maribor2019	88	96	28.7762	38.5117
98	1	Maribor	2019	Maribor2019	97	102	31.7192	40.9187
98	2	Maribor	2019	Maribor2019	NA	NA	NA	NA
99	1	Maribor	2019	Maribor2019	91	97	29.7572	38.9129
99	2	Maribor	2019	Maribor2019	90	97	29.4302	38.9129
100	1	Maribor	2019	Maribor2019	92	97	30.0842	38.9129
100	2	Maribor	2019	Maribor2019	92	97	30.0842	38.9129
101	1	Maribor	2019	Maribor2019	88	95	28.7762	38.1105
101	2	Maribor	2019	Maribor2019	NA	NA	NA	NA
102	1	Maribor	2019	Maribor2019	93	96	30.4112	38.5117
102	2	Maribor	2019	Maribor2019	94	96	30.7382	38.5117
103	1	Maribor	2019	Maribor2019	98	102	32.0462	40.9187
103	2	Maribor	2019	Maribor2019	97	103	31.7192	41.3198
103	3	Maribor	2019	Maribor2019	94	102	30.7382	40.9187
104	1	Maribor	2019	Maribor2019	95	102	31.0652	40.9187
104	2	Maribor	2019	Maribor2019	95	102	31.0652	40.9187
105	1	Maribor	2019	Maribor2019	NA	NA	NA	NA
105	2	Maribor	2019	Maribor2019	NA	NA	NA	NA
106	1	Maribor	2019	Maribor2019	88	97	28.7762	38.9129
106	2	Maribor	2019	Maribor2019	90	102	29.4302	40.9187
107	1	Maribor	2019	Maribor2019	91	96	29.7572	38.5117
107	2	Maribor	2019	Maribor2019	NA	NA	NA	NA
108	1	Maribor	2019	Maribor2019	NA	NA	NA	NA
108	2	Maribor	2019	Maribor2019	NA	NA	NA	NA
109	1	Maribor	2019	Maribor2019	NA	NA	NA	NA
109	2	Maribor	2019	Maribor2019	NA	NA	NA	NA
109	3	Maribor	2019	Maribor2019	NA	NA	NA	NA
111	1	Maribor	2019	Maribor2019	NA	NA	NA	NA
111	2	Maribor	2019	Maribor2019	NA	NA	NA	NA
112	1	Maribor	2019	Maribor2019	92	102	30.0842	40.9187
112	2	Maribor	2019	Maribor2019	NA	NA	NA	NA
113	1	Maribor	2019	Maribor2019	95	100	31.0652	40.1164
113	2	Maribor	2019	Maribor2019	NA	NA	NA	NA
114	1	Maribor	2019	Maribor2019	90	97	29.4302	38.9129
114	2	Maribor	2019	Maribor2019	NA	NA	NA	NA
115	1	Maribor	2019	Maribor2019	NA	NA	NA	NA
115	2	Maribor	2019	Maribor2019	NA	NA	NA	NA
116	1	Maribor	2019	Maribor2019	96	107	31.3922	42.9245
116	2	Maribor	2019	Maribor2019	NA	NA	NA	NA
117	1	Maribor	2019	Maribor2019	NA	NA	NA	NA
117	2	Maribor	2019	Maribor2019	95	102	31.0652	40.9187
118	1	Maribor	2019	Maribor2019	88	97	28.7762	38.9129
118	2	Maribor	2019	Maribor2019	88	98	28.7762	39.314
119	1	Maribor	2019	Maribor2019	89	98	29.1032	39.314
119	2	Maribor	2019	Maribor2019	NA	NA	NA	NA
120	1	Maribor	2019	Maribor2019	99	103	32.3732	41.3198
120	2	Maribor	2019	Maribor2019	94	102	30.7382	40.9187
123	1	Maribor	2019	Maribor2019	90	96	29.4302	38.5117
123	2	Maribor	2019	Maribor2019	88	95	28.7762	38.1105
124	1	Maribor	2019	Maribor2019	90	97	29.4302	38.9129
124	2	Maribor	2019	Maribor2019	91	98	29.7572	39.314
125	1	Maribor	2019	Maribor2019	89	98	29.1032	39.314
125	2	Maribor	2019	Maribor2019	88	98	28.7762	39.314
126	1	Maribor	2019	Maribor2019	NA	NA	NA	NA
126	2	Maribor	2019	Maribor2019	NA	NA	NA	NA
127	1	Maribor	2019	Maribor2019	94	98	30.7382	39.314
127	2	Maribor	2019	Maribor2019	NA	NA	NA	NA
129	1	Maribor	2019	Maribor2019	90	97	29.4302	38.9129
129	2	Maribor	2019	Maribor2019	NA	NA	NA	NA
130	1	Maribor	2019	Maribor2019	NA	NA	NA	NA
130	2	Maribor	2019	Maribor2019	NA	NA	NA	NA
131	1	Maribor	2019	Maribor2019	NA	NA	NA	NA
131	2	Maribor	2019	Maribor2019	NA	NA	NA	NA
133	1	Maribor	2019	Maribor2019	91	98	29.7572	39.314
133	2	Maribor	2019	Maribor2019	NA	NA	NA	NA
1	1	Maribor	2021	Maribor2021	NA	NA	NA	NA
1	2	Maribor	2021	Maribor2021	NA	NA	NA	NA
2	1	Maribor	2021	Maribor2021	99	104	26.1049	32.3084
2	2	Maribor	2021	Maribor2021	99	104	26.1049	32.3084
3	1	Maribor	2021	Maribor2021	93	99	24.5228	30.7551
3	2	Maribor	2021	Maribor2021	NA	NA	NA	NA
4	1	Maribor	2021	Maribor2021	98	101	25.8412	31.3764
4	2	Maribor	2021	Maribor2021	98	101	25.8412	31.3764
5	1	Maribor	2021	Maribor2021	NA	NA	NA	NA
5	2	Maribor	2021	Maribor2021	NA	NA	NA	NA
6	1	Maribor	2021	Maribor2021	97	103	25.5775	31.9977
6	2	Maribor	2021	Maribor2021	97	106	25.5775	32.9297
7	1	Maribor	2021	Maribor2021	92	99	24.2591	30.7551
7	2	Maribor	2021	Maribor2021	NA	NA	NA	NA
7	3	Maribor	2021	Maribor2021	NA	NA	NA	NA
8	1	Maribor	2021	Maribor2021	92	99	24.2591	30.7551
8	2	Maribor	2021	Maribor2021	92	99	24.2591	30.7551
9	1	Maribor	2021	Maribor2021	99	104	26.1049	32.3084
9	2	Maribor	2021	Maribor2021	NA	NA	NA	NA
10	1	Maribor	2021	Maribor2021	99	106	26.1049	32.9297
10	2	Maribor	2021	Maribor2021	NA	NA	NA	NA
11	1	Maribor	2021	Maribor2021	91	100	23.9954	31.0658
11	2	Maribor	2021	Maribor2021	NA	NA	NA	NA
13	1	Maribor	2021	Maribor2021	92	100	24.2591	31.0658
13	2	Maribor	2021	Maribor2021	92	99	24.2591	30.7551
14	1	Maribor	2021	Maribor2021	91	100	23.9954	31.0658
14	2	Maribor	2021	Maribor2021	NA	NA	NA	NA
15	1	Maribor	2021	Maribor2021	98	104	25.8412	32.3084
15	2	Maribor	2021	Maribor2021	98	104	25.8412	32.3084
16	1	Maribor	2021	Maribor2021	99	105	26.1049	32.619
16	2	Maribor	2021	Maribor2021	99	105	26.1049	32.619
17	1	Maribor	2021	Maribor2021	100	106	26.3686	32.9297
17	2	Maribor	2021	Maribor2021	NA	NA	NA	NA
18	1	Maribor	2021	Maribor2021	99	106	26.1049	32.9297
18	2	Maribor	2021	Maribor2021	NA	NA	NA	NA
19	1	Maribor	2021	Maribor2021	98	104	25.8412	32.3084
19	2	Maribor	2021	Maribor2021	98	106	25.8412	32.9297
21	1	Maribor	2021	Maribor2021	100	106	26.3686	32.9297
21	2	Maribor	2021	Maribor2021	100	106	26.3686	32.9297
21	3	Maribor	2021	Maribor2021	94	100	24.7865	31.0658
22	1	Maribor	2021	Maribor2021	NA	NA	NA	NA
22	2	Maribor	2021	Maribor2021	101	106	26.6323	32.9297
23	1	Maribor	2021	Maribor2021	99	105	26.1049	32.619
23	2	Maribor	2021	Maribor2021	99	105	26.1049	32.619
25	1	Maribor	2021	Maribor2021	NA	NA	NA	NA
25	2	Maribor	2021	Maribor2021	100	105	26.3686	32.619
26	1	Maribor	2021	Maribor2021	98	105	25.8412	32.619
26	2	Maribor	2021	Maribor2021	97	104	25.5775	32.3084
27	1	Maribor	2021	Maribor2021	92	100	24.2591	31.0658
27	2	Maribor	2021	Maribor2021	NA	NA	NA	NA
28	1	Maribor	2021	Maribor2021	NA	NA	NA	NA
28	2	Maribor	2021	Maribor2021	NA	NA	NA	NA
29	1	Maribor	2021	Maribor2021	89	97	23.4681	30.1338
29	2	Maribor	2021	Maribor2021	NA	NA	NA	NA
30	1	Maribor	2021	Maribor2021	95	102	25.0502	31.6871
30	2	Maribor	2021	Maribor2021	98	104	25.8412	32.3084
31	1	Maribor	2021	Maribor2021	96	103	25.3139	31.9977
31	2	Maribor	2021	Maribor2021	NA	NA	NA	NA
32	1	Maribor	2021	Maribor2021	97	103	25.5775	31.9977
32	2	Maribor	2021	Maribor2021	NA	NA	NA	NA
33	1	Maribor	2021	Maribor2021	91	100	23.9954	31.0658
33	2	Maribor	2021	Maribor2021	91	100	23.9954	31.0658
34	1	Maribor	2021	Maribor2021	99	104	26.1049	32.3084
34	2	Maribor	2021	Maribor2021	NA	NA	NA	NA
34	3	Maribor	2021	Maribor2021	NA	NA	NA	NA
35	1	Maribor	2021	Maribor2021	100	104	26.3686	32.3084
35	2	Maribor	2021	Maribor2021	100	104	26.3686	32.3084
36	1	Maribor	2021	Maribor2021	90	95	23.7317	29.5125
36	2	Maribor	2021	Maribor2021	89	96	23.4681	29.8231
37	1	Maribor	2021	Maribor2021	99	103	26.1049	31.9977
37	2	Maribor	2021	Maribor2021	99	103	26.1049	31.9977
38	1	Maribor	2021	Maribor2021	NA	NA	NA	NA
38	2	Maribor	2021	Maribor2021	NA	NA	NA	NA
39	1	Maribor	2021	Maribor2021	98	105	25.8412	32.619
39	2	Maribor	2021	Maribor2021	98	105	25.8412	32.619
40	1	Maribor	2021	Maribor2021	91	97	23.9954	30.1338
40	2	Maribor	2021	Maribor2021	NA	NA	NA	NA
41	1	Maribor	2021	Maribor2021	99	105	26.1049	32.619
41	2	Maribor	2021	Maribor2021	101	106	26.6323	32.9297
42	1	Maribor	2021	Maribor2021	98	103	25.8412	31.9977
42	2	Maribor	2021	Maribor2021	98	103	25.8412	31.9977
43	1	Maribor	2021	Maribor2021	89	97	23.4681	30.1338
43	2	Maribor	2021	Maribor2021	NA	NA	NA	NA
44	1	Maribor	2021	Maribor2021	100	105	26.3686	32.619
44	2	Maribor	2021	Maribor2021	100	105	26.3686	32.619
45	1	Maribor	2021	Maribor2021	100	105	26.3686	32.619
45	2	Maribor	2021	Maribor2021	100	105	26.3686	32.619
46	1	Maribor	2021	Maribor2021	99	105	26.1049	32.619
46	2	Maribor	2021	Maribor2021	99	105	26.1049	32.619
47	1	Maribor	2021	Maribor2021	99	105	26.1049	32.619
47	2	Maribor	2021	Maribor2021	99	105	26.1049	32.619
48	1	Maribor	2021	Maribor2021	NA	NA	NA	NA
48	2	Maribor	2021	Maribor2021	NA	NA	NA	NA
49	1	Maribor	2021	Maribor2021	91	100	23.9954	31.0658
49	2	Maribor	2021	Maribor2021	NA	NA	NA	NA
50	1	Maribor	2021	Maribor2021	99	104	26.1049	32.3084
50	2	Maribor	2021	Maribor2021	99	104	26.1049	32.3084
51	1	Maribor	2021	Maribor2021	92	101	24.2591	31.3764
51	2	Maribor	2021	Maribor2021	NA	NA	NA	NA
53	1	Maribor	2021	Maribor2021	99	104	26.1049	32.3084
53	2	Maribor	2021	Maribor2021	99	104	26.1049	32.3084
54	1	Maribor	2021	Maribor2021	99	105	26.1049	32.619
54	2	Maribor	2021	Maribor2021	99	104	26.1049	32.3084
55	1	Maribor	2021	Maribor2021	89	96	23.4681	29.8231
55	2	Maribor	2021	Maribor2021	NA	NA	NA	NA
57	1	Maribor	2021	Maribor2021	NA	NA	NA	NA
57	2	Maribor	2021	Maribor2021	NA	NA	NA	NA
58	1	Maribor	2021	Maribor2021	100	105	26.3686	32.619
58	2	Maribor	2021	Maribor2021	NA	NA	NA	NA
59	1	Maribor	2021	Maribor2021	98	106	25.8412	32.9297
59	2	Maribor	2021	Maribor2021	NA	NA	NA	NA
60	1	Maribor	2021	Maribor2021	99	105	26.1049	32.619
60	2	Maribor	2021	Maribor2021	NA	NA	NA	NA
61	1	Maribor	2021	Maribor2021	NA	NA	NA	NA
61	2	Maribor	2021	Maribor2021	NA	NA	NA	NA
62	1	Maribor	2021	Maribor2021	NA	NA	NA	NA
62	2	Maribor	2021	Maribor2021	NA	NA	NA	NA
63	1	Maribor	2021	Maribor2021	NA	NA	NA	NA
63	2	Maribor	2021	Maribor2021	NA	NA	NA	NA
64	1	Maribor	2021	Maribor2021	96	105	25.3139	32.619
64	2	Maribor	2021	Maribor2021	96	105	25.3139	32.619
65	1	Maribor	2021	Maribor2021	NA	NA	NA	NA
65	2	Maribor	2021	Maribor2021	NA	NA	NA	NA
66	1	Maribor	2021	Maribor2021	90	96	23.7317	29.8231
66	2	Maribor	2021	Maribor2021	NA	NA	NA	NA
66	3	Maribor	2021	Maribor2021	NA	NA	NA	NA
68	1	Maribor	2021	Maribor2021	98	105	25.8412	32.619
68	2	Maribor	2021	Maribor2021	NA	NA	NA	NA
69	1	Maribor	2021	Maribor2021	92	100	24.2591	31.0658
69	2	Maribor	2021	Maribor2021	92	100	24.2591	31.0658
70	1	Maribor	2021	Maribor2021	98	105	25.8412	32.619
70	2	Maribor	2021	Maribor2021	NA	NA	NA	NA
71	1	Maribor	2021	Maribor2021	95	101	25.0502	31.3764
71	2	Maribor	2021	Maribor2021	NA	NA	NA	NA
72	1	Maribor	2021	Maribor2021	NA	NA	NA	NA
72	2	Maribor	2021	Maribor2021	NA	NA	NA	NA
73	1	Maribor	2021	Maribor2021	93	100	24.5228	31.0658
73	2	Maribor	2021	Maribor2021	93	100	24.5228	31.0658
74	1	Maribor	2021	Maribor2021	89	97	23.4681	30.1338
74	2	Maribor	2021	Maribor2021	NA	NA	NA	NA
75	1	Maribor	2021	Maribor2021	89	97	23.4681	30.1338
75	2	Maribor	2021	Maribor2021	NA	NA	NA	NA
76	1	Maribor	2021	Maribor2021	91	97	23.9954	30.1338
76	2	Maribor	2021	Maribor2021	NA	NA	NA	NA
77	1	Maribor	2021	Maribor2021	98	105	25.8412	32.619
77	2	Maribor	2021	Maribor2021	99	105	26.1049	32.619
78	1	Maribor	2021	Maribor2021	92	97	24.2591	30.1338
78	2	Maribor	2021	Maribor2021	NA	NA	NA	NA
79	1	Maribor	2021	Maribor2021	100	105	26.3686	32.619
79	2	Maribor	2021	Maribor2021	100	105	26.3686	32.619
79	3	Maribor	2021	Maribor2021	NA	NA	NA	NA
79	4	Maribor	2021	Maribor2021	NA	NA	NA	NA
81	1	Maribor	2021	Maribor2021	92	100	24.2591	31.0658
81	2	Maribor	2021	Maribor2021	NA	NA	NA	NA
82	1	Maribor	2021	Maribor2021	NA	NA	NA	NA
82	2	Maribor	2021	Maribor2021	98	105	25.8412	32.619
83	1	Maribor	2021	Maribor2021	NA	NA	NA	NA
83	2	Maribor	2021	Maribor2021	NA	NA	NA	NA
84	1	Maribor	2021	Maribor2021	99	106	26.1049	32.9297
84	2	Maribor	2021	Maribor2021	NA	NA	NA	NA
85	1	Maribor	2021	Maribor2021	NA	NA	NA	NA
85	2	Maribor	2021	Maribor2021	NA	NA	NA	NA
86	1	Maribor	2021	Maribor2021	98	105	25.8412	32.619
86	2	Maribor	2021	Maribor2021	NA	NA	NA	NA
87	1	Maribor	2021	Maribor2021	89	96	23.4681	29.8231
87	2	Maribor	2021	Maribor2021	89	96	23.4681	29.8231
88	1	Maribor	2021	Maribor2021	92	98	24.2591	30.4444
88	2	Maribor	2021	Maribor2021	NA	NA	NA	NA
89	1	Maribor	2021	Maribor2021	98	105	25.8412	32.619
89	2	Maribor	2021	Maribor2021	NA	NA	NA	NA
90	1	Maribor	2021	Maribor2021	99	105	26.1049	32.619
90	2	Maribor	2021	Maribor2021	99	105	26.1049	32.619
91	1	Maribor	2021	Maribor2021	91	100	23.9954	31.0658
91	2	Maribor	2021	Maribor2021	92	97	24.2591	30.1338
91	3	Maribor	2021	Maribor2021	NA	NA	NA	NA
92	1	Maribor	2021	Maribor2021	NA	NA	NA	NA
92	2	Maribor	2021	Maribor2021	NA	NA	NA	NA
93	1	Maribor	2021	Maribor2021	NA	NA	NA	NA
93	2	Maribor	2021	Maribor2021	NA	NA	NA	NA
94	1	Maribor	2021	Maribor2021	98	103	25.8412	31.9977
94	2	Maribor	2021	Maribor2021	98	103	25.8412	31.9977
95	1	Maribor	2021	Maribor2021	99	104	26.1049	32.3084
95	2	Maribor	2021	Maribor2021	99	104	26.1049	32.3084
96	1	Maribor	2021	Maribor2021	NA	NA	NA	NA
96	2	Maribor	2021	Maribor2021	NA	NA	NA	NA
97	1	Maribor	2021	Maribor2021	89	96	23.4681	29.8231
97	2	Maribor	2021	Maribor2021	89	97	23.4681	30.1338
98	1	Maribor	2021	Maribor2021	99	103	26.1049	31.9977
98	2	Maribor	2021	Maribor2021	NA	NA	NA	NA
99	1	Maribor	2021	Maribor2021	94	100	24.7865	31.0658
99	2	Maribor	2021	Maribor2021	90	96	23.7317	29.8231
100	1	Maribor	2021	Maribor2021	99	103	26.1049	31.9977
100	2	Maribor	2021	Maribor2021	99	103	26.1049	31.9977
101	1	Maribor	2021	Maribor2021	90	96	23.7317	29.8231
101	2	Maribor	2021	Maribor2021	NA	NA	NA	NA
102	1	Maribor	2021	Maribor2021	92	100	24.2591	31.0658
102	2	Maribor	2021	Maribor2021	95	103	25.0502	31.9977
103	1	Maribor	2021	Maribor2021	101	106	26.6323	32.9297
103	2	Maribor	2021	Maribor2021	101	106	26.6323	32.9297
103	3	Maribor	2021	Maribor2021	NA	NA	NA	NA
104	1	Maribor	2021	Maribor2021	98	103	25.8412	31.9977
104	2	Maribor	2021	Maribor2021	98	103	25.8412	31.9977
105	1	Maribor	2021	Maribor2021	99	104	26.1049	32.3084
105	2	Maribor	2021	Maribor2021	NA	NA	NA	NA
106	1	Maribor	2021	Maribor2021	100	105	26.3686	32.619
106	2	Maribor	2021	Maribor2021	100	105	26.3686	32.619
107	1	Maribor	2021	Maribor2021	95	101	25.0502	31.3764
107	2	Maribor	2021	Maribor2021	NA	NA	NA	NA
108	1	Maribor	2021	Maribor2021	98	105	25.8412	32.619
108	2	Maribor	2021	Maribor2021	NA	NA	NA	NA
109	1	Maribor	2021	Maribor2021	NA	NA	NA	NA
109	2	Maribor	2021	Maribor2021	NA	NA	NA	NA
109	3	Maribor	2021	Maribor2021	NA	NA	NA	NA
111	1	Maribor	2021	Maribor2021	NA	NA	NA	NA
111	2	Maribor	2021	Maribor2021	NA	NA	NA	NA
112	1	Maribor	2021	Maribor2021	91	97	23.9954	30.1338
112	2	Maribor	2021	Maribor2021	NA	NA	NA	NA
113	1	Maribor	2021	Maribor2021	97	105	25.5775	32.619
113	2	Maribor	2021	Maribor2021	NA	NA	NA	NA
114	1	Maribor	2021	Maribor2021	90	96	23.4681	29.8231
114	2	Maribor	2021	Maribor2021	NA	NA	NA	NA
115	1	Maribor	2021	Maribor2021	NA	NA	NA	NA
115	2	Maribor	2021	Maribor2021	NA	NA	NA	NA
116	1	Maribor	2021	Maribor2021	99	105	26.1049	32.619
116	2	Maribor	2021	Maribor2021	NA	NA	NA	NA
117	1	Maribor	2021	Maribor2021	99	105	26.1049	32.619
117	2	Maribor	2021	Maribor2021	99	104	26.1049	32.3084
118	1	Maribor	2021	Maribor2021	96	104	25.3139	32.3084
118	2	Maribor	2021	Maribor2021	93	99	24.5228	30.7551
119	1	Maribor	2021	Maribor2021	95	101	25.0502	31.3764
119	2	Maribor	2021	Maribor2021	NA	NA	NA	NA
120	1	Maribor	2021	Maribor2021	101	105	26.6323	32.619
120	2	Maribor	2021	Maribor2021	101	105	26.6323	32.619
123	1	Maribor	2021	Maribor2021	99	104	26.1049	32.3084
123	2	Maribor	2021	Maribor2021	98	102	25.8412	31.6871
124	1	Maribor	2021	Maribor2021	92	98	24.2591	30.4444
124	2	Maribor	2021	Maribor2021	98	105	25.8412	32.619
125	1	Maribor	2021	Maribor2021	96	105	25.3139	32.619
125	2	Maribor	2021	Maribor2021	NA	NA	NA	NA
126	1	Maribor	2021	Maribor2021	89	97	23.4681	30.1338
126	2	Maribor	2021	Maribor2021	NA	NA	NA	NA
127	1	Maribor	2021	Maribor2021	98	105	25.8412	32.619
127	2	Maribor	2021	Maribor2021	NA	NA	NA	NA
129	1	Maribor	2021	Maribor2021	92	97	24.2591	30.1338
129	2	Maribor	2021	Maribor2021	NA	NA	NA	NA
130	1	Maribor	2021	Maribor2021	NA	NA	NA	NA
130	2	Maribor	2021	Maribor2021	NA	NA	NA	NA
131	1	Maribor	2021	Maribor2021	NA	NA	NA	NA
131	2	Maribor	2021	Maribor2021	NA	NA	NA	NA
133	1	Maribor	2021	Maribor2021	98	103	25.8412	31.9977
133	2	Maribor	2021	Maribor2021	NA	NA	NA	NA
1	1	Murcia	2017	Murcia2017	NA	NA	NA	NA
1	2	Murcia	2017	Murcia2017	NA	NA	NA	NA
2	1	Murcia	2017	Murcia2017	90	94.5	32.1343	38.1181
2	2	Murcia	2017	Murcia2017	88	93.5	31.4202	37.7148
3	1	Murcia	2017	Murcia2017	87	94	31.0631	37.9164
3	2	Murcia	2017	Murcia2017	84	90.5	29.992	36.5047
4	1	Murcia	2017	Murcia2017	84	90.5	29.992	36.5047
4	2	Murcia	2017	Murcia2017	NA	NA	NA	NA
5	1	Murcia	2017	Murcia2017	88	94.5	31.4202	38.1181
5	2	Murcia	2017	Murcia2017	NA	NA	NA	NA
6	1	Murcia	2017	Murcia2017	90	94.5	32.1343	38.1181
6	2	Murcia	2017	Murcia2017	NA	NA	NA	NA
7	1	Murcia	2017	Murcia2017	NA	NA	NA	NA
7	2	Murcia	2017	Murcia2017	NA	NA	NA	NA
7	3	Murcia	2017	Murcia2017	NA	NA	NA	NA
8	1	Murcia	2017	Murcia2017	NA	NA	NA	NA
8	2	Murcia	2017	Murcia2017	NA	NA	NA	NA
9	1	Murcia	2017	Murcia2017	84	90.5	29.992	36.5047
9	2	Murcia	2017	Murcia2017	NA	NA	NA	NA
10	1	Murcia	2017	Murcia2017	86	93.5	30.7061	37.7148
10	2	Murcia	2017	Murcia2017	90	93.5	32.1343	37.7148
11	1	Murcia	2017	Murcia2017	87	95	31.0631	38.3198
11	2	Murcia	2017	Murcia2017	88	95.5	31.4202	38.5215
13	1	Murcia	2017	Murcia2017	87	94	31.0631	37.9164
13	2	Murcia	2017	Murcia2017	NA	NA	NA	NA
14	1	Murcia	2017	Murcia2017	84	90.5	29.992	36.5047
14	2	Murcia	2017	Murcia2017	NA	NA	NA	NA
15	1	Murcia	2017	Murcia2017	87	94	31.0631	37.9164
15	2	Murcia	2017	Murcia2017	88	94.5	31.4202	38.1181
16	1	Murcia	2017	Murcia2017	84	91.5	29.992	36.908
16	2	Murcia	2017	Murcia2017	84	91.5	29.992	36.908
17	1	Murcia	2017	Murcia2017	90	97.5	32.1343	39.3282
17	2	Murcia	2017	Murcia2017	91	96	32.4913	38.7232
18	1	Murcia	2017	Murcia2017	88	94.5	31.4202	38.1181
18	2	Murcia	2017	Murcia2017	84	92.5	29.992	37.3114
19	1	Murcia	2017	Murcia2017	86	91.5	30.7061	36.908
19	2	Murcia	2017	Murcia2017	86	92.5	30.7061	37.3114
21	1	Murcia	2017	Murcia2017	86	90.5	30.7061	36.5047
21	2	Murcia	2017	Murcia2017	90	93.5	32.1343	37.7148
21	3	Murcia	2017	Murcia2017	NA	NA	NA	NA
22	1	Murcia	2017	Murcia2017	88	94	31.4202	37.9164
22	2	Murcia	2017	Murcia2017	NA	NA	NA	NA
23	1	Murcia	2017	Murcia2017	88	94.5	31.4202	38.1181
23	2	Murcia	2017	Murcia2017	86	92.5	30.7061	37.3114
25	1	Murcia	2017	Murcia2017	93	98	33.2054	39.5299
25	2	Murcia	2017	Murcia2017	93	98	33.2054	39.5299
26	1	Murcia	2017	Murcia2017	88	94.5	31.4202	38.1181
26	2	Murcia	2017	Murcia2017	88	95.5	31.4202	38.5215
27	1	Murcia	2017	Murcia2017	86	93.5	30.7061	37.7148
27	2	Murcia	2017	Murcia2017	90	94.5	32.1343	38.1181
28	1	Murcia	2017	Murcia2017	84	96.5	29.992	38.9249
28	2	Murcia	2017	Murcia2017	86	91	30.7061	36.7063
29	1	Murcia	2017	Murcia2017	90	94.5	32.1343	38.1181
29	2	Murcia	2017	Murcia2017	NA	NA	NA	NA
30	1	Murcia	2017	Murcia2017	86	91.5	30.7061	36.908
30	2	Murcia	2017	Murcia2017	NA	NA	NA	NA
31	1	Murcia	2017	Murcia2017	86	92.5	30.7061	37.3114
31	2	Murcia	2017	Murcia2017	NA	NA	NA	NA
32	1	Murcia	2017	Murcia2017	82	89.5	29.2779	36.1013
32	2	Murcia	2017	Murcia2017	NA	NA	NA	NA
33	1	Murcia	2017	Murcia2017	87	94	31.0631	37.9164
33	2	Murcia	2017	Murcia2017	NA	NA	NA	NA
34	1	Murcia	2017	Murcia2017	90	95.5	32.1343	38.5215
34	2	Murcia	2017	Murcia2017	NA	NA	NA	NA
34	3	Murcia	2017	Murcia2017	NA	NA	NA	NA
35	1	Murcia	2017	Murcia2017	86	92.5	30.7061	37.3114
35	2	Murcia	2017	Murcia2017	NA	NA	NA	NA
36	1	Murcia	2017	Murcia2017	87	91	31.0631	36.7063
36	2	Murcia	2017	Murcia2017	82	88.5	29.2779	35.6979
37	1	Murcia	2017	Murcia2017	NA	NA	NA	NA
37	2	Murcia	2017	Murcia2017	NA	NA	NA	NA
38	1	Murcia	2017	Murcia2017	91	95	32.4913	38.3198
38	2	Murcia	2017	Murcia2017	NA	NA	NA	NA
39	1	Murcia	2017	Murcia2017	87	93	31.0631	37.5131
39	2	Murcia	2017	Murcia2017	86	92.5	30.7061	37.3114
40	1	Murcia	2017	Murcia2017	86	91.5	30.7061	36.908
40	2	Murcia	2017	Murcia2017	86	93.5	30.7061	37.7148
41	1	Murcia	2017	Murcia2017	88	95.5	31.4202	38.5215
41	2	Murcia	2017	Murcia2017	NA	NA	NA	NA
42	1	Murcia	2017	Murcia2017	91	96	32.4913	38.7232
42	2	Murcia	2017	Murcia2017	NA	NA	NA	NA
43	1	Murcia	2017	Murcia2017	NA	NA	NA	NA
43	2	Murcia	2017	Murcia2017	NA	NA	NA	NA
44	1	Murcia	2017	Murcia2017	93	98	33.2054	39.5299
44	2	Murcia	2017	Murcia2017	91	98	32.4913	39.5299
45	1	Murcia	2017	Murcia2017	86	91.5	30.7061	36.908
45	2	Murcia	2017	Murcia2017	86	92.5	30.7061	37.3114
46	1	Murcia	2017	Murcia2017	86	93.5	30.7061	37.7148
46	2	Murcia	2017	Murcia2017	NA	NA	NA	NA
47	1	Murcia	2017	Murcia2017	86	92.5	30.7061	37.3114
47	2	Murcia	2017	Murcia2017	88	94.5	31.4202	38.1181
48	1	Murcia	2017	Murcia2017	90	95.5	32.1343	38.5215
48	2	Murcia	2017	Murcia2017	NA	NA	NA	NA
49	1	Murcia	2017	Murcia2017	NA	NA	NA	NA
49	2	Murcia	2017	Murcia2017	NA	NA	NA	NA
50	1	Murcia	2017	Murcia2017	84	90.5	29.992	36.5047
50	2	Murcia	2017	Murcia2017	NA	NA	NA	NA
51	1	Murcia	2017	Murcia2017	93	96	33.2054	38.7232
51	2	Murcia	2017	Murcia2017	NA	NA	NA	NA
53	1	Murcia	2017	Murcia2017	90	97.5	32.1343	39.3282
53	2	Murcia	2017	Murcia2017	NA	NA	NA	NA
54	1	Murcia	2017	Murcia2017	86	92.5	30.7061	37.3114
54	2	Murcia	2017	Murcia2017	90	96.5	32.1343	38.9249
55	1	Murcia	2017	Murcia2017	88	96.5	31.4202	38.9249
55	2	Murcia	2017	Murcia2017	NA	NA	NA	NA
57	1	Murcia	2017	Murcia2017	88	92.5	31.4202	37.3114
57	2	Murcia	2017	Murcia2017	86	92.5	30.7061	37.3114
58	1	Murcia	2017	Murcia2017	91	94	32.4913	37.9164
58	2	Murcia	2017	Murcia2017	84	90.5	29.992	36.5047
59	1	Murcia	2017	Murcia2017	84	92.5	29.992	37.3114
59	2	Murcia	2017	Murcia2017	NA	NA	NA	NA
60	1	Murcia	2017	Murcia2017	91	95	32.4913	38.3198
60	2	Murcia	2017	Murcia2017	NA	NA	NA	NA
61	1	Murcia	2017	Murcia2017	88	94.5	31.4202	38.1181
61	2	Murcia	2017	Murcia2017	NA	NA	NA	NA
62	1	Murcia	2017	Murcia2017	88	93.5	31.4202	37.7148
62	2	Murcia	2017	Murcia2017	84	90.5	29.992	36.5047
63	1	Murcia	2017	Murcia2017	86	93.5	30.7061	37.7148
63	2	Murcia	2017	Murcia2017	NA	NA	NA	NA
64	1	Murcia	2017	Murcia2017	84	89.5	29.992	36.1013
64	2	Murcia	2017	Murcia2017	79	87	28.2068	35.0929
65	1	Murcia	2017	Murcia2017	NA	NA	NA	NA
65	2	Murcia	2017	Murcia2017	NA	NA	NA	NA
66	1	Murcia	2017	Murcia2017	90	94.5	32.1343	38.1181
66	2	Murcia	2017	Murcia2017	NA	NA	NA	NA
66	3	Murcia	2017	Murcia2017	NA	NA	NA	NA
68	1	Murcia	2017	Murcia2017	93	99	33.2054	39.9333
68	2	Murcia	2017	Murcia2017	NA	NA	NA	NA
69	1	Murcia	2017	Murcia2017	86	92.5	30.7061	37.3114
69	2	Murcia	2017	Murcia2017	NA	NA	NA	NA
70	1	Murcia	2017	Murcia2017	84	90.5	29.992	36.5047
70	2	Murcia	2017	Murcia2017	84	91.5	29.992	36.908
71	1	Murcia	2017	Murcia2017	86	93.5	30.7061	37.7148
71	2	Murcia	2017	Murcia2017	86	93.5	30.7061	37.7148
72	1	Murcia	2017	Murcia2017	NA	NA	NA	NA
72	2	Murcia	2017	Murcia2017	NA	NA	NA	NA
73	1	Murcia	2017	Murcia2017	NA	NA	NA	NA
73	2	Murcia	2017	Murcia2017	NA	NA	NA	NA
74	1	Murcia	2017	Murcia2017	84	89.5	29.992	36.1013
74	2	Murcia	2017	Murcia2017	NA	NA	NA	NA
75	1	Murcia	2017	Murcia2017	89	95	31.7772	38.3198
75	2	Murcia	2017	Murcia2017	84	91.5	29.992	36.908
76	1	Murcia	2017	Murcia2017	84	90.5	29.992	36.5047
76	2	Murcia	2017	Murcia2017	82	90.5	29.2779	36.5047
77	1	Murcia	2017	Murcia2017	NA	NA	NA	NA
77	2	Murcia	2017	Murcia2017	NA	NA	NA	NA
78	1	Murcia	2017	Murcia2017	84	90.5	29.992	36.5047
78	2	Murcia	2017	Murcia2017	82	90.5	29.2779	36.5047
79	1	Murcia	2017	Murcia2017	NA	NA	NA	NA
79	2	Murcia	2017	Murcia2017	NA	NA	NA	NA
79	3	Murcia	2017	Murcia2017	NA	NA	NA	NA
79	4	Murcia	2017	Murcia2017	NA	NA	NA	NA
81	1	Murcia	2017	Murcia2017	86	94.5	30.7061	38.1181
81	2	Murcia	2017	Murcia2017	NA	NA	NA	NA
82	1	Murcia	2017	Murcia2017	84	90.5	29.992	36.5047
82	2	Murcia	2017	Murcia2017	NA	NA	NA	NA
83	1	Murcia	2017	Murcia2017	NA	NA	NA	NA
83	2	Murcia	2017	Murcia2017	NA	NA	NA	NA
84	1	Murcia	2017	Murcia2017	93	97	33.2054	39.1265
84	2	Murcia	2017	Murcia2017	NA	NA	NA	NA
85	1	Murcia	2017	Murcia2017	NA	NA	NA	NA
85	2	Murcia	2017	Murcia2017	NA	NA	NA	NA
86	1	Murcia	2017	Murcia2017	NA	NA	NA	NA
86	2	Murcia	2017	Murcia2017	NA	NA	NA	NA
87	1	Murcia	2017	Murcia2017	84	90.5	29.992	36.5047
87	2	Murcia	2017	Murcia2017	82	88.5	29.2779	35.6979
88	1	Murcia	2017	Murcia2017	89	96	31.7772	38.7232
88	2	Murcia	2017	Murcia2017	NA	NA	NA	NA
89	1	Murcia	2017	Murcia2017	NA	NA	NA	NA
89	2	Murcia	2017	Murcia2017	NA	NA	NA	NA
90	1	Murcia	2017	Murcia2017	90	95.5	32.1343	38.5215
90	2	Murcia	2017	Murcia2017	NA	NA	NA	NA
91	1	Murcia	2017	Murcia2017	82	87.5	29.2779	35.2946
91	2	Murcia	2017	Murcia2017	82	87.5	29.2779	35.2946
91	3	Murcia	2017	Murcia2017	NA	NA	NA	NA
92	1	Murcia	2017	Murcia2017	91	97	32.4913	39.1265
92	2	Murcia	2017	Murcia2017	90	96.5	32.1343	38.9249
93	1	Murcia	2017	Murcia2017	88	94.5	31.4202	38.1181
93	2	Murcia	2017	Murcia2017	NA	NA	NA	NA
94	1	Murcia	2017	Murcia2017	89	94	31.7772	37.9164
94	2	Murcia	2017	Murcia2017	NA	NA	NA	NA
95	1	Murcia	2017	Murcia2017	89	94	31.7772	37.9164
95	2	Murcia	2017	Murcia2017	NA	NA	NA	NA
96	1	Murcia	2017	Murcia2017	88	96.5	31.4202	38.9249
96	2	Murcia	2017	Murcia2017	86	93.5	30.7061	37.7148
97	1	Murcia	2017	Murcia2017	NA	NA	NA	NA
97	2	Murcia	2017	Murcia2017	NA	NA	NA	NA
98	1	Murcia	2017	Murcia2017	84	93.5	29.992	37.7148
98	2	Murcia	2017	Murcia2017	NA	NA	NA	NA
99	1	Murcia	2017	Murcia2017	88	94	31.4202	37.9164
99	2	Murcia	2017	Murcia2017	88	94.5	31.4202	38.1181
100	1	Murcia	2017	Murcia2017	84	90.5	29.992	36.5047
100	2	Murcia	2017	Murcia2017	84	90.5	29.992	36.5047
101	1	Murcia	2017	Murcia2017	84	91.5	29.992	36.908
101	2	Murcia	2017	Murcia2017	NA	NA	NA	NA
102	1	Murcia	2017	Murcia2017	86	92.5	30.7061	37.3114
102	2	Murcia	2017	Murcia2017	84	90.5	29.992	36.5047
103	1	Murcia	2017	Murcia2017	93	97	33.2054	39.1265
103	2	Murcia	2017	Murcia2017	90	95.5	32.1343	38.5215
103	3	Murcia	2017	Murcia2017	NA	NA	NA	NA
104	1	Murcia	2017	Murcia2017	86	91.5	30.7061	36.908
104	2	Murcia	2017	Murcia2017	88	92.5	31.4202	37.3114
105	1	Murcia	2017	Murcia2017	88	95.5	31.4202	38.5215
105	2	Murcia	2017	Murcia2017	88	95.5	31.4202	38.5215
106	1	Murcia	2017	Murcia2017	86	94.5	30.7061	38.1181
106	2	Murcia	2017	Murcia2017	88	95.5	31.4202	38.5215
107	1	Murcia	2017	Murcia2017	92	98.5	32.8484	39.7316
107	2	Murcia	2017	Murcia2017	88	96.5	31.4202	38.9249
108	1	Murcia	2017	Murcia2017	91	97	32.4913	39.1265
108	2	Murcia	2017	Murcia2017	88	95.5	31.4202	38.5215
109	1	Murcia	2017	Murcia2017	89	95	31.7772	38.3198
109	2	Murcia	2017	Murcia2017	88	96.5	31.4202	38.9249
109	3	Murcia	2017	Murcia2017	NA	NA	NA	NA
111	1	Murcia	2017	Murcia2017	89	94	31.7772	37.9164
111	2	Murcia	2017	Murcia2017	88	95.5	31.4202	38.5215
112	1	Murcia	2017	Murcia2017	86	92.5	30.7061	37.3114
112	2	Murcia	2017	Murcia2017	NA	NA	NA	NA
113	1	Murcia	2017	Murcia2017	88	93.5	31.4202	37.7148
113	2	Murcia	2017	Murcia2017	88	94.5	31.4202	38.1181
114	1	Murcia	2017	Murcia2017	NA	NA	NA	NA
114	2	Murcia	2017	Murcia2017	NA	NA	NA	NA
115	1	Murcia	2017	Murcia2017	90	96.5	32.1343	38.9249
115	2	Murcia	2017	Murcia2017	NA	NA	NA	NA
116	1	Murcia	2017	Murcia2017	90	95.5	32.1343	38.5215
116	2	Murcia	2017	Murcia2017	88	96.5	31.4202	38.9249
117	1	Murcia	2017	Murcia2017	90	95.5	32.1343	38.5215
117	2	Murcia	2017	Murcia2017	88	94.5	31.4202	38.1181
118	1	Murcia	2017	Murcia2017	NA	NA	NA	NA
118	2	Murcia	2017	Murcia2017	NA	NA	NA	NA
119	1	Murcia	2017	Murcia2017	NA	NA	NA	NA
119	2	Murcia	2017	Murcia2017	NA	NA	NA	NA
120	1	Murcia	2017	Murcia2017	NA	NA	NA	NA
120	2	Murcia	2017	Murcia2017	NA	NA	NA	NA
123	1	Murcia	2017	Murcia2017	86	93.5	30.7061	37.7148
123	2	Murcia	2017	Murcia2017	NA	NA	NA	NA
124	1	Murcia	2017	Murcia2017	89	96	31.7772	38.7232
124	2	Murcia	2017	Murcia2017	NA	NA	NA	NA
125	1	Murcia	2017	Murcia2017	86	92.5	30.7061	37.3114
125	2	Murcia	2017	Murcia2017	NA	NA	NA	NA
126	1	Murcia	2017	Murcia2017	84	90.5	29.992	36.5047
126	2	Murcia	2017	Murcia2017	NA	NA	NA	NA
[truncated: 3,023 more rows]

## Sheet: Genetic maps
Genotypic data for ‘Regina’ x ‘Lapins’ F1 hybrids for all markers of the linkage maps that were used for QTL analyses.
Parental map	LG	Marker	Position	RxL-1	RxL-2	RxL-3	RxL-4	RxL-5	RxL-6	RxL-7	RxL-8	RxL-9	RxL-10	RxL-11	RxL-13	RxL-14	RxL-15	RxL-16	RxL-17	RxL-18	RxL-19	RxL-21	RxL-22	RxL-23	RxL-25	RxL-26	RxL-27	RxL-28	RxL-29	RxL-30	RxL-31	RxL-32	RxL-33	RxL-34	RxL-35	RxL-36	RxL-37	RxL-38	RxL-39	RxL-40	RxL-41	RxL-42	RxL-43	RxL-44	RxL-45	RxL-46	RxL-47	RxL-48	RxL-49
Lapins	1	Rtart_1_00367898	0	BB	BB	BB	AB	AB	AB	BB	AB	AB	BB	BB	AB	BB	AB	AB	AB	BB	BB	AB	AB	AB	AB	AB	AB	BB	BB	BB	BB	AB	BB	AB	AB	AB	BB	BB	BB	AB	BB	AB	AB	AB	BB	AB	AB	AB	AB
Lapins	1	Rsweet_1_01450317	3.787	BB	BB	BB	AB	AB	AB	BB	AB	AB	BB	BB	AB	BB	AB	AB	AB	BB	BB	AB	AB	AB	AB	AB	AB	BB	BB	BB	BB	AB	BB	AB	AB	AB	BB	BB	BB	AB	BB	AB	AB	AB	BB	AB	AB	AB	AB
Lapins	1	Rsweet_1_02241751	8.429	NA	AA	AA	AB	AB	AB	NA	NA	AB	AA	AA	AB	AA	NA	AB	AB	AA	AA	NA	AB	AB	AB	AB	AB	AA	AA	AA	NA	AB	AA	AB	AB	AB	AA	AA	AA	AB	AA	AB	AB	AB	AA	AB	AB	AB	AB
Lapins	1	Rsweet_1_05878432	11.596	BB	BB	BB	AB	AB	AB	BB	AB	AB	BB	BB	AB	BB	AB	AB	AB	BB	BB	AB	AB	AB	AB	AB	AB	BB	BB	BB	BB	AB	BB	AB	AB	AB	AB	BB	BB	AB	BB	AB	AB	AB	BB	AB	AB	AB	AB
Lapins	1	Rsweet_1_07130958	15.377	AB	AA	AA	AB	AB	AB	AA	AB	AB	AA	AA	AB	AA	AB	AB	AB	AA	AA	AB	AB	AB	AB	AB	AB	AA	AA	AA	AA	AB	AA	AB	AB	AB	AB	AA	AA	AB	AA	AB	AB	AB	AA	AB	AB	AB	AB
Lapins	1	Rsweet_1_07824263	18.036	AB	AA	AA	AB	AA	AB	AA	AB	AB	AA	AA	AB	AA	AB	AB	AA	AA	AA	AB	AB	AB	AB	AB	AA	AA	AA	AA	AA	AB	AA	AB	AB	AB	AB	AA	AA	AB	AA	AB	AB	AB	AA	AB	AB	AB	AB
Lapins	1	Rsweet_1_12292557	37.447	AB	BB	AB	AB	BB	AB	BB	AB	AB	BB	BB	AB	BB	AB	AB	BB	BB	BB	AB	AB	AB	AB	AB	AB	BB	BB	BB	BB	AB	BB	AB	AB	AB	AB	BB	BB	AB	AB	AB	AB	BB	BB	AB	AB	AB	AB
Lapins	1	Rsweet_1_15061804	51.39	AB	AB	AB	AB	AA	AB	AA	AA	AB	AA	AA	AB	AA	AB	AB	AA	AA	AB	AB	AB	AB	AB	AB	AB	AA	AA	AA	AA	AB	AA	AB	AA	AB	AB	AA	AA	AA	AB	AB	AB	AA	AA	AB	AB	AB	AA
Lapins	1	Rsweet_1_17571526	54.983	AB	AB	BB	AB	BB	AB	BB	BB	AB	BB	BB	AB	BB	AB	AB	BB	BB	AB	AB	AB	AB	AB	AB	AB	BB	BB	BB	BB	BB	BB	AB	BB	AB	AB	BB	BB	BB	AB	AB	AB	BB	BB	AB	AB	AB	BB
Lapins	1	Rsweet_1_19836475	56.803	AB	AB	AA	AB	AA	AB	AA	AA	AB	AA	AA	AB	AA	AB	AB	AA	AA	AB	AA	AB	AB	AB	AB	AB	AA	AA	AA	AA	AA	AA	AB	AA	AB	AB	AA	AA	AA	AB	AB	AB	AA	AA	AB	AB	AB	AA
Lapins	1	Rsweet_1_24399603	61.252	AB	AB	BB	AB	BB	AB	BB	AB	AB	BB	BB	AB	BB	AB	AB	BB	BB	AB	BB	AB	AB	AB	AB	AB	BB	BB	BB	BB	BB	BB	AB	BB	AB	AB	BB	BB	BB	AB	AB	AB	BB	BB	AB	AB	AB	BB
Lapins	1	Rsweet_1_29638469	98.529	AA	AB	AA	AB	AA	AB	AA	AB	AA	AA	AA	AB	AB	AB	AA	AB	AB	AB	AA	AA	AB	AB	AA	AB	AA	AB	AB	AA	AA	AA	AB	AA	AA	AA	AB	AB	AA	AB	AB	AB	AB	AA	AB	AB	AB	AA
Lapins	1	R3802-247_1_30725127	108.951	BB	AB	BB	AB	AB	AB	BB	AB	BB	BB	AB	AB	AB	AB	BB	AB	AB	AB	BB	BB	AB	AB	BB	BB	BB	AB	AB	BB	BB	BB	AB	BB	AB	BB	AB	AB	BB	AB	AB	AB	AB	BB	AB	AB	AB	BB
Lapins	1	Rsweet_1_32236350	117.999	BB	AB	BB	AB	AB	AB	BB	AB	BB	BB	AB	AB	AB	AB	BB	AB	AB	AB	BB	BB	AB	AB	BB	BB	BB	AB	AB	BB	BB	AB	AB	BB	AB	BB	AB	AB	BB	AB	AB	AB	AB	BB	AB	AB	AB	BB
Lapins	1	Rsweet_1_32759983	119.926	AA	AB	AA	AB	AB	AB	AA	AB	AA	AA	AB	AB	AB	AB	AA	AB	AB	AB	AA	AA	AB	AB	AA	AA	AA	AB	AB	AA	AA	AB	AB	AA	AB	AA	AB	AB	AA	AB	AB	AB	AB	AA	AB	AB	AB	AA
Lapins	1	Rsweet_1_33345349	124.62	AA	AB	AA	AB	AB	AB	AA	AB	AA	AA	AB	AB	AB	AB	AA	AB	AB	AB	AA	AA	AB	AB	AA	AB	AA	AB	AB	AA	AA	AB	AB	AA	AB	AA	AB	AB	AA	AB	AB	AB	AB	AA	AB	AB	AB	AA
Lapins	1	Rsweet_1_33358731	124.62	AA	AB	AA	AB	AB	AB	AA	AB	AA	AA	AB	AB	AB	AB	AA	AB	AB	AB	AA	AA	AB	AB	AA	AB	AA	AB	AB	AA	AA	AB	AB	AA	AB	AA	AB	AB	AA	AB	AB	AB	AB	AA	AB	AB	AB	AA
Lapins	1	Rsweet_1_33790546	128.443	AA	AB	AA	AB	AB	AB	AA	AB	AA	AA	AB	AB	AB	AB	AA	AB	AB	AB	AA	AA	AB	AB	AA	AB	AA	AB	AB	AA	AA	AB	AB	AA	AB	AA	AB	AB	AA	AB	AB	AB	AB	AA	AB	AB	AB	AA
Lapins	1	Rsweet_1_36588456	134.985	AA	AB	AA	AB	AB	AB	AA	AB	AA	AA	AB	AB	AB	AB	AA	AB	AB	AB	AA	AA	AB	AB	AB	AB	AA	AB	AB	AA	AA	AB	AB	AA	AB	AA	AB	AB	AA	AB	AB	AB	AB	AA	AB	AB	AB	AA
Lapins	1	Rtart_1_38376904	139.291	AA	AB	AA	AB	AB	AB	AA	AB	AA	AA	AB	AB	AB	AB	AA	AB	AB	AB	AA	AA	AB	AB	AB	AB	AA	AB	AB	AA	AA	AB	AB	AA	AB	AB	AB	AB	AA	AB	AB	AB	AB	AB	AB	AB	AB	AA
Lapins	1	Rsweet_1_40057233	149.118	AA	AB	AB	AB	AB	AB	AA	AB	AA	AA	AB	AB	AB	AB	AA	AB	AB	AB	AA	AA	AB	AB	AB	AB	AA	AB	AB	AA	AA	AB	AB	AA	AB	AB	AB	AB	AA	AA	AB	AB	AB	AB	AB	AB	AB	AA
Lapins	1	Rtart_1_40555324	153.135	AA	AB	AB	AB	AB	AB	AA	AB	AA	AA	AB	AB	AA	AB	AA	AB	AB	AB	AA	AA	AB	AB	AB	AB	AA	AB	AB	AA	AA	AB	AB	AA	AB	AB	AB	AB	AA	AA	AB	AB	AB	AB	AB	AB	AB	AA
Lapins	1	Rsweet_1_46402818	159.067	AA	AB	AB	AB	AB	AB	AA	AB	AA	AA	AB	AB	AA	AB	AA	AB	AB	AB	AA	AB	AB	AB	AB	AB	AA	AB	AB	AA	AA	AB	AB	AA	AA	AB	AB	AB	AA	AA	AB	AB	AB	AB	AB	AB	AB	AA
Lapins	1	Rsweet_1_44132511	161.67	BB	AB	BB	AB	AB	AB	BB	AB	BB	BB	AB	AB	BB	AB	BB	AB	AB	AB	BB	AB	AB	AB	AB	AB	BB	AB	AB	BB	BB	AB	AB	BB	BB	AB	AB	AB	BB	BB	AB	AB	AB	AB	AB	AB	AB	BB
Lapins	1	Rsweet_1_42337214	165.4	AA	AB	AA	AB	AB	AB	AA	AB	AA	AA	AB	AB	AA	AB	AA	AB	AB	AA	AA	AB	AB	AB	AB	AB	AA	AB	AB	AA	AA	AB	AB	AA	AA	AB	AB	AB	AA	AA	AB	AB	AB	AB	AB	AB	AB	AA
Lapins	2	Rsweet_2_03229768	0	BB	BB	AB	AB	BB	BB	BB	AB	BB	AB	BB	AB	BB	AB	AB	AB	AB	BB	BB	AB	AB	AB	AB	BB	AB	AB	AB	BB	BB	AB	BB	BB	AB	BB	BB	BB	BB	BB	AB	BB	AB	AB	BB	BB	AB	AB
Lapins	2	Rsweet_2_04354053	3.741	BB	BB	AB	AB	BB	BB	BB	AB	BB	AB	BB	AB	BB	AB	AB	AB	AB	BB	BB	AB	AB	AB	AB	BB	AB	AB	AB	BB	BB	AB	BB	BB	AB	BB	BB	BB	BB	BB	AB	BB	AB	AB	BB	BB	AB	AB
Lapins	2	Rsweet_2_05493845	9.341	AA	AA	AA	AB	AA	AA	AA	AB	AA	AB	AA	AB	AA	AB	AB	AB	AB	AA	AA	AB	AB	AB	AB	AA	AB	AB	AA	AA	AA	AB	AA	AA	AB	AA	AA	AA	AA	AA	AB	AA	AB	AB	AA	AA	AB	AB
Lapins	2	Rtart_4_21145128	13.072	AA	AA	AA	AB	AA	AA	AA	AA	AA	AB	AA	AB	AA	AB	AB	AB	AB	AA	AA	AB	AB	AB	AB	AA	AB	AB	AA	AA	AA	AB	AA	AA	AB	AA	AA	AA	AA	AA	AB	AA	AB	AB	AA	AA	AB	AB
Lapins	2	Rsweet_2_10930583	15.879	BB	BB	BB	AB	BB	BB	BB	BB	BB	AB	BB	AB	BB	AB	AB	AB	AB	BB	BB	AB	AB	AB	AB	BB	AB	AB	BB	BB	BB	AB	BB	BB	AB	BB	BB	BB	AB	BB	AB	BB	AB	AB	BB	BB	AB	AB
Lapins	2	Rsweet_2_11540955	17.786	BB	BB	BB	AB	BB	BB	BB	BB	BB	AB	BB	AB	BB	AB	AB	AB	AB	BB	BB	BB	AB	AB	AB	BB	AB	AB	BB	BB	BB	AB	BB	BB	AB	BB	BB	BB	AB	BB	AB	BB	AB	AB	BB	BB	AB	AB
Lapins	2	Rtart_2_16214114	46.526	AA	AA	AA	AA	AB	AA	AA	AA	AA	AB	AB	AA	AA	AB	AB	AB	AB	AA	AA	AA	AB	AA	AB	AA	AB	AA	AA	AA	AA	AB	AA	AB	AB	AA	AB	AA	AB	AA	AB	AB	AB	AB	AA	AA	AB	AA
Lapins	2	Rsweet_2_16550340	48.607	AA	AA	AA	AA	AB	AA	AA	AA	AB	AB	AB	AA	AA	AB	AB	AB	AB	AA	AA	AA	AB	AA	AB	AA	AB	AA	AA	AA	AA	AB	AA	AB	AB	AA	AB	AA	AB	AA	AB	AB	AB	AB	AA	AA	AB	AA
Lapins	2	Rsweet_2_19869360	54.525	AB	AA	AA	AA	AB	AA	AA	AA	AA	AB	AB	AA	AA	AB	AB	AB	AB	AA	AA	AA	AB	AA	AB	AA	AB	AA	AA	AA	AA	AB	AA	AB	AB	AA	AB	AA	AB	AA	AB	AB	AB	AB	AA	AA	AB	AB
Lapins	2	Rsweet_2_20618503	58.381	AB	AA	AA	AA	AB	AA	AA	AA	AA	AB	AB	AA	AB	AB	AB	AB	AB	AA	AA	AA	AB	AA	AB	AA	AB	AA	AA	AA	AA	AB	AA	AB	AB	AA	AB	AA	AB	AB	AB	AB	AA	AB	AA	AA	AB	AB
Lapins	2	Rsweet_2_21183989	62.183	AB	AB	AA	AA	AB	AA	AB	AB	AA	AB	AB	AA	AB	AB	AB	AB	AB	AA	AA	AA	AB	AA	AB	AA	AB	AA	AA	AA	AA	AB	AA	AB	AB	AA	AB	AA	AB	AB	AB	AB	AA	AB	AA	AB	AB	AB
Lapins	2	R1328-366_2_22162942	68.377	AB	AB	BB	BB	AB	BB	AB	AB	BB	AB	AB	BB	AB	AB	AB	AB	AB	BB	BB	BB	AB	BB	AB	BB	AB	BB	BB	BB	AB	BB	BB	BB	AB	BB	AB	BB	AB	AB	AB	AB	BB	AB	BB	AB	AB	AB
Lapins	2	Rsweet_2_24131520	75.236	AB	AB	BB	BB	AB	BB	AB	AB	BB	AB	AB	BB	AB	AB	BB	AB	AB	BB	BB	BB	AB	BB	AB	BB	AB	BB	BB	BB	AB	BB	BB	AB	AB	BB	AB	AB	AB	AB	AB	BB	BB	AB	BB	AB	AB	AB
Lapins	3	Rsweet_3_00387414	0	AB	AB	AB	BB	AB	BB	AB	BB	BB	AB	BB	BB	BB	AB	AB	BB	AB	AB	BB	AB	AB	AB	BB	AB	AB	BB	AB	AB	AB	AB	BB	AB	AB	AB	AB	BB	BB	AB	BB	BB	BB	AB	AB	BB	AB	BB
Lapins	3	Rsweet_3_00635021	0.85	AB	AB	AB	BB	AB	BB	AB	BB	BB	AB	BB	BB	BB	AB	AB	AB	AB	AB	BB	AB	AB	AB	BB	AB	AB	BB	AB	AB	AB	AB	BB	AB	AB	AB	AB	BB	BB	AB	BB	BB	BB	AB	AB	BB	AB	BB
Lapins	3	Rsweet_3_01544427	8.486	AB	AB	AB	BB	AB	BB	AB	BB	BB	AB	AB	AB	BB	AB	AB	AB	AB	AB	AB	AB	AB	AB	AB	AB	AB	BB	AB	AB	AB	AB	AB	AB	AB	AB	AB	BB	BB	AB	BB	BB	BB	AB	AB	BB	AB	BB
Lapins	3	Rsweet_3_05440880	31.651	AB	AB	AB	AA	AA	AA	AB	AA	AB	AB	AB	AB	AA	AB	AB	AB	AB	AB	AB	AA	AB	AB	AB	AB	AB	AA	AB	AB	AB	AB	AB	AB	AB	AB	AB	AA	AA	AB	AA	AA	AB	AB	AB	AA	AB	AA
Lapins	3	Rsweet_3_05838096	32.611	AB	AB	AB	BB	BB	BB	AB	BB	AB	AB	AB	AB	BB	AB	AB	AB	AB	AB	AB	BB	AB	AB	AB	AB	AB	BB	AB	AB	BB	AB	AB	AB	AB	AB	AB	BB	BB	AB	BB	BB	AB	AB	AB	BB	AB	BB
Lapins	3	Rsweet_3_09789199	40.543	AB	BB	BB	BB	BB	BB	AB	BB	AB	AB	AB	AB	BB	AB	AB	AB	AB	BB	AB	BB	AB	AB	AB	AB	AB	BB	AB	AB	BB	AB	AB	BB	AB	AB	AB	BB	AB	AB	BB	BB	AB	AB	AB	BB	AB	BB
Lapins	3	Rsweet_3_12383977	43.431	AB	AA	AA	AB	AA	AA	AB	AA	AB	AB	AB	AB	AA	AB	AB	AB	AB	AA	AB	AA	AB	AB	AB	AB	AB	AA	AB	AB	AA	AB	AB	AA	AB	AB	AB	AA	AB	AB	AA	AA	AB	AB	AB	AA	AB	AA
Lapins	3	Rsweet_3_13144730	48.438	AB	BB	BB	AB	BB	BB	AB	BB	AB	AB	AB	AB	BB	AB	AB	AB	AB	BB	AB	BB	AB	AB	AB	AB	AB	BB	AB	AB	BB	AB	AB	BB	AB	AB	AB	BB	AB	AB	BB	BB	AB	AB	AB	BB	AB	BB
Lapins	3	Rsweet_3_13406263	51.01	AB	BB	BB	AB	BB	BB	AB	BB	AB	AB	AB	AB	BB	AB	AB	AB	AB	BB	AB	BB	AB	AB	AB	AB	AB	BB	AB	AB	BB	AB	AB	BB	BB	AB	AB	AB	AB	AB	BB	BB	AB	AB	AB	BB	AB	BB
Lapins	3	Rsweet_3_15682037	67.084	AB	BB	BB	AB	BB	AB	AB	BB	BB	AB	AB	AB	BB	AB	AB	AB	BB	BB	BB	BB	AB	AB	AB	BB	AB	BB	AB	AB	BB	AB	AB	BB	BB	AB	AB	BB	AB	AB	BB	BB	BB	AB	AB	BB	AB	BB
Lapins	3	Rsweet_3_16692901	70.025	AB	AA	AA	AB	AA	AB	AB	AA	AA	AB	AB	AB	AA	AB	AB	AB	AA	AA	AA	AA	AB	AB	AB	AA	AB	AA	AB	AB	AA	AB	AB	AA	AA	AB	AB	AA	AB	AB	AA	AA	AA	AB	AB	AA	AB	AA
Lapins	3	Rsweet_3_18138999	74.261	AB	AA	AA	AB	AA	AB	AB	AA	AA	AB	AB	AB	AA	AB	AB	AB	AA	AA	AA	AA	AB	AB	AA	AA	AB	AA	AB	AB	AA	AA	AB	AA	AA	AB	AB	AA	AB	AB	AA	AA	AA	AB	AB	AA	AB	AA
Lapins	3	Rsweet_3_19018695	77.934	AB	BB	BB	BB	BB	AB	AB	BB	BB	AB	AB	AB	BB	AB	AB	AB	BB	BB	BB	BB	AB	AB	BB	BB	AB	BB	AB	AB	BB	BB	AB	BB	BB	BB	AB	BB	AB	AB	BB	BB	BB	AB	AB	BB	AB	BB
Lapins	3	Rsweet_3_19297291	80.073	AB	AA	AA	AA	AA	AB	AB	AA	AA	AB	AB	AB	AA	AB	AB	AB	AA	AA	AA	AA	AB	AB	AA	AA	AB	AA	AB	AB	AA	AA	AB	AA	AA	AA	AB	AA	AB	AB	AA	AA	AA	AB	AB	AA	AB	AA
Lapins	4	Rsweet_4_01193477	0	AB	BB	BB	BB	BB	BB	AB	AB	BB	AB	AB	AB	AB	BB	AB	BB	AB	AB	BB	BB	AB	BB	AB	AB	AB	AB	AB	AB	AB	AB	AB	AB	BB	AB	AB	AB	BB	BB	AB	BB	BB	BB	AB	BB	BB	AB
Lapins	4	Rsweet_4_01983101	4.773	AB	AA	AA	AA	AB	AA	AA	AB	AA	AB	AB	AB	AB	AA	AB	AA	AB	AB	AA	AA	AB	AA	AB	AB	AB	AB	AB	AB	AB	AB	AB	AB	AA	AB	AB	AB	AA	AA	AB	AA	AA	AA	AB	AA	AA	AB
Lapins	4	Rsweet_4_03429627	8.51	AB	AA	AA	AA	AB	AA	AA	AB	AA	AB	AB	AB	AB	AA	AB	AA	AB	AB	AA	AA	AB	AA	AB	AB	AB	AB	AB	AB	AB	AB	AB	AB	AA	AB	AB	AB	AA	AA	AB	AA	AA	AA	AB	AA	AA	AB
Lapins	4	Rsweet_4_03459725	8.51	AB	BB	BB	BB	AB	BB	BB	AB	BB	AB	AB	AB	AB	BB	AB	BB	AB	AB	BB	BB	AB	BB	AB	AB	AB	AB	AB	AB	AB	AB	AB	AB	BB	AB	AB	AB	BB	BB	AB	BB	BB	BB	AB	BB	BB	AB
Lapins	4	Rsweet_4_03402014	8.51	AB	AA	AA	AA	AB	AA	AA	AB	AA	AB	AB	AB	AB	AA	AB	AA	AB	AB	AA	AA	AB	AA	AB	AB	AB	AB	AB	AB	AB	AB	AB	AB	AA	AB	AB	AB	AA	AA	AB	AA	AA	AA	AB	AA	AA	AB
Lapins	4	Rsweet_4_03918035	13.222	AB	AB	BB	BB	AB	BB	BB	AB	BB	AB	AB	AB	AB	BB	AB	BB	AB	AB	BB	BB	AB	BB	AB	AB	AB	AB	AB	AB	AB	AB	AB	AB	BB	AB	AB	AB	BB	BB	AB	BB	BB	BB	AB	BB	BB	AB
Lapins	4	Rsweet_4_04709215	16.038	AB	AB	BB	BB	AB	BB	BB	AB	BB	AB	AB	AB	AB	BB	BB	BB	AB	AB	BB	BB	AB	BB	AB	AB	AB	AB	AB	AB	AB	AB	AB	AB	BB	AB	AB	AB	BB	BB	AB	BB	BB	BB	AB	BB	BB	AB
Lapins	4	Rsweet_4_05856246	18.958	AB	AB	BB	BB	AB	BB	BB	AB	BB	AB	AB	AB	AB	BB	BB	BB	AB	AB	BB	BB	AB	BB	AB	AB	AB	AB	AB	AB	AB	AB	AB	AB	BB	AB	AB	AB	BB	BB	AB	BB	AB	BB	AB	BB	BB	AB
Lapins	4	Rsweet_4_06269612	24.018	AB	AB	BB	BB	AB	BB	BB	AB	BB	AB	AB	AB	AB	BB	BB	BB	AB	AB	BB	AB	AB	BB	AB	AB	AB	AB	AB	AB	AB	AB	AB	BB	BB	AB	AB	AB	BB	BB	AB	BB	AB	BB	AB	BB	BB	AB
Lapins	4	Rsweet_4_09148953	30.373	AB	AB	BB	BB	AB	BB	BB	AB	BB	AB	AB	AB	AB	BB	BB	BB	AB	AB	BB	AB	AB	BB	AB	AB	AB	AB	AB	AB	AB	AB	AB	BB	BB	AB	AB	AB	BB	BB	AB	BB	AB	BB	AB	BB	BB	AB
Lapins	4	Rsweet_4_10230259	40.84	AB	AB	AA	AA	AB	AA	AA	AB	AA	AB	AB	AA	AA	AA	AA	AA	AB	AB	AA	AB	AB	AA	AB	AA	AB	AB	AB	AB	AB	AB	AB	AA	AA	AB	AB	AB	AA	AA	AB	AA	AB	AA	AB	AA	AA	AB
Lapins	4	Rsweet_4_11946432	42.878	AB	AB	AA	AA	AB	AA	AA	AB	AA	AB	AB	AA	AA	AA	AA	AA	AB	AB	AA	AB	AB	AA	AB	AA	AB	AB	AB	AB	AB	AB	AB	AA	AA	AB	AA	AB	AA	AA	AB	AA	AB	AA	AB	AA	AA	AB
Lapins	4	Rsweet_4_14516715	57.956	AB	AB	BB	AB	AB	BB	BB	BB	BB	AB	AB	BB	BB	AB	BB	AB	AB	AB	BB	AB	AB	BB	AB	BB	AB	AB	AB	AB	AB	AB	AB	BB	BB	AB	BB	AB	BB	AB	BB	BB	AB	BB	AB	BB	BB	BB
Lapins	4	Rsweet_4_17040984	62.836	AB	AB	BB	AB	BB	BB	BB	BB	BB	AB	AB	BB	BB	AB	BB	AB	AB	AB	BB	AB	AB	BB	AB	BB	AB	AB	AB	AB	AB	AB	AB	BB	BB	AB	BB	AB	BB	AB	BB	BB	AB	BB	AB	BB	BB	BB
Lapins	4	Rsweet_4_18701563	68.524	AB	AB	BB	AB	BB	BB	BB	BB	BB	AB	AB	BB	BB	AB	BB	AB	AB	AB	BB	AB	AB	BB	AB	BB	AB	AB	AB	AB	AB	AB	BB	BB	BB	AB	BB	BB	BB	AB	BB	BB	AB	BB	AB	BB	AB	BB
Lapins	4	Rsweet_4_19411509	71.249	AB	AB	AA	AB	AA	AA	AA	AA	AA	AA	AB	AA	AA	AB	AA	AB	AB	AB	AA	AB	AB	AA	AB	AA	AB	AB	AB	AB	AB	AB	AA	AA	AA	AB	AA	AA	AA	AB	AA	AA	AB	AA	AB	AA	AB	AA
Lapins	5	Rtart_5_02351581	0	BB	AB	AB	BB	AB	BB	AB	AB	AB	BB	BB	AB	BB	AB	AB	AB	BB	AB	BB	AB	BB	AB	AB	AB	AB	BB	AB	AB	BB	BB	BB	BB	BB	AB	BB	AB	AB	AB	AB	AB	AB	BB	AB	BB	AB	BB
Lapins	5	R1616-297_5_01709155	3.751	BB	BB	AB	BB	AB	BB	AB	AB	AB	BB	BB	AB	BB	AB	AB	AB	BB	AB	BB	AB	BB	AB	AB	AB	AB	BB	AB	AB	BB	BB	BB	BB	BB	AB	BB	AB	AB	AB	AB	AB	AB	BB	AB	BB	AB	BB
Lapins	5	Rsweet_5_01121958	6.527	BB	BB	AB	BB	AB	BB	AB	AB	AB	BB	BB	AB	BB	AB	AB	AB	BB	BB	BB	AB	BB	AB	AB	AB	AB	BB	AB	AB	BB	BB	BB	BB	BB	AB	BB	AB	AB	AB	AB	AB	AB	BB	BB	BB	AB	BB
Lapins	5	Rsweet_5_00857660	8.394	AA	AA	AB	AA	AB	AA	AB	AB	AB	AA	AA	AA	AA	AB	AB	AB	AA	AA	AA	AB	AA	AB	AB	AB	AB	AA	AB	AB	AA	AA	AA	AA	AA	AB	AA	AB	AB	AB	AB	AB	AB	AA	AA	AA	AB	AA
Lapins	5	Rsweet_5_00671432	10.835	AB	AA	AB	AA	AB	AA	AB	AB	AB	AA	AA	AA	AA	AB	AB	AB	AA	AA	AA	AB	AA	AB	AB	AB	AB	AA	AB	AB	AA	AA	AA	AA	AA	AB	AA	AB	AB	AB	AB	AB	AB	AA	AA	AA	AA	AA
Lapins	5	R1500-271_5_09393638	21.277	AB	AA	AB	AB	AA	AA	AB	AB	AB	AA	AA	AA	AA	AB	AB	AB	AA	AA	AA	AB	AA	AB	AB	AB	AB	AA	AB	AB	AA	AB	AA	AA	AA	AB	AA	AB	AB	AB	AB	AB	AA	AA	AA	AA	AB	AA
Lapins	5	Rsweet_5_10500237	30.009	AB	BB	AB	AB	BB	BB	AB	AB	AB	BB	BB	BB	BB	AB	BB	AB	BB	BB	BB	AB	BB	AB	AB	AB	AB	BB	AB	BB	BB	AB	BB	BB	BB	AB	BB	AB	BB	AB	AB	AB	BB	BB	BB	BB	AB	BB
Lapins	5	Rsweet_5_12036633	36.242	AB	AA	AB	AB	AA	AA	AB	AB	AB	AA	AA	AA	AA	AB	AA	AB	AA	AA	AA	AB	AA	AA	AB	AB	AB	AA	AA	AA	AA	AB	AA	AA	AB	AB	AA	AB	AA	AB	AB	AB	AA	AA	AA	AA	AB	AA
Lapins	5	Rsweet_5_12348189	39.215	AB	BB	AB	AB	BB	BB	AB	AB	AB	BB	BB	BB	BB	AB	BB	AB	BB	BB	BB	AB	BB	BB	BB	AB	AB	BB	BB	BB	BB	AB	BB	BB	AB	AB	BB	AB	BB	AB	BB	AB	BB	BB	BB	BB	AB	BB
Lapins	5	R1618-422_5_13093085	45.153	AB	AA	AB	AB	AA	AA	AB	AB	AB	AA	AA	AA	AA	AB	AA	AB	AB	AA	AA	AB	AB	AA	AA	AB	AB	AA	AA	AA	AA	AB	AA	AA	AB	AB	AA	AB	AA	AB	AA	AB	AA	AA	AB	AA	AB	AA
Lapins	5	Rsweet_5_15817487	57.602	AB	BB	AB	AB	BB	AB	AB	AB	AB	BB	BB	BB	BB	AB	BB	AB	AB	BB	BB	AB	AB	BB	BB	AB	AB	BB	BB	BB	BB	AB	BB	BB	AB	AB	BB	BB	BB	BB	BB	AB	BB	BB	AB	BB	AB	BB
Lapins	5	Rtart_5_17743459	62.423	AB	BB	AB	AB	BB	AB	AB	AB	AB	BB	BB	BB	AB	AB	BB	AB	AB	AB	BB	AB	AB	BB	BB	AB	AB	BB	BB	BB	BB	AB	BB	BB	AB	BB	BB	BB	BB	BB	BB	AB	BB	AB	AB	BB	AB	BB
Lapins	6	Rsweet_6_01811133	0	BB	BB	BB	BB	AB	BB	AB	BB	AB	BB	BB	BB	BB	AB	BB	AB	BB	BB	BB	BB	AB	BB	BB	BB	BB	BB	BB	BB	BB	AB	BB	BB	BB	BB	BB	BB	AB	AB	BB	BB	BB	AB	AB	BB	BB	BB
Lapins	6	Rsweet_6_05978925	8.214	AA	AA	AA	AA	AB	AA	AB	AA	AB	AA	AA	AA	AA	AB	AA	AB	AA	AA	AA	AA	AB	AB	AA	AA	AA	AA	AA	AA	AA	AB	AA	AA	AA	AA	AA	AA	AB	AB	AA	AA	AB	AB	AB	AA	AA	AA
Lapins	6	Rsweet_6_06245490	11.813	BB	BB	BB	BB	AB	BB	AB	BB	AB	BB	BB	BB	BB	AB	BB	AB	AB	BB	BB	BB	BB	AB	BB	BB	BB	BB	BB	BB	BB	AB	AB	BB	BB	BB	BB	BB	AB	AB	BB	BB	AB	AB	AB	BB	BB	BB
Lapins	6	Rsweet_6_07537950	16.319	AA	AA	AA	AA	AB	AB	AB	AA	AB	AA	AA	AA	AA	AB	AA	AB	AB	AA	AA	AA	AA	AB	AA	AA	AA	AA	AA	AA	AB	AB	AB	AA	AA	AA	AA	AA	AB	AB	AA	AA	AB	AB	AB	AA	AA	AA
Lapins	6	Rsweet_6_08513688	20.766	AA	AA	AA	AA	AB	AB	AB	AA	AB	AA	AA	AB	AA	AB	AA	AB	AB	AA	AA	AA	AA	AB	AA	AA	AA	AB	AA	AA	AB	AB	AB	AA	AA	AA	AA	AA	AB	AB	AA	AA	AB	AB	AB	AA	AA	AA
Lapins	6	Rsweet_6_08691599	22.405	BB	BB	BB	BB	AB	AB	AB	BB	AB	BB	BB	AB	BB	AB	BB	AB	AB	BB	AB	BB	BB	AB	BB	BB	BB	AB	BB	BB	AB	AB	AB	BB	BB	BB	BB	BB	AB	BB	BB	BB	AB	AB	AB	BB	BB	BB
Lapins	6	Rsweet_6_09923468	27.485	AA	AB	AA	AA	AB	AB	AB	AA	AB	AA	AA	AB	AA	AB	AA	AB	AB	AA	AB	AA	AA	AB	AA	AB	AB	AB	AA	AA	AB	AB	AB	AA	AA	AA	AA	AA	AB	AA	AA	AA	AB	AB	AB	AA	AB	AA
Lapins	6	Rtart_6_10465107	30.913	BB	AB	BB	BB	AB	AB	AB	BB	AB	BB	BB	AB	BB	AB	BB	AB	AB	BB	AB	BB	BB	AB	BB	AB	AB	AB	BB	BB	AB	AB	AB	BB	BB	BB	BB	BB	AB	BB	BB	BB	AB	AB	AB	BB	AB	BB
Lapins	6	Rsweet_6_11615128	33.408	AA	AB	AA	AA	AB	AB	AB	AA	AB	AA	AA	AB	AA	AB	AA	AB	AB	AB	AB	AA	AA	AB	AA	AB	AB	AB	AA	AA	AB	AB	AB	AA	AA	AA	AA	AA	AB	AA	AA	AA	AB	AB	AB	AB	AB	AA
Lapins	6	Rsweet_6_15851017	42.912	BB	AB	BB	BB	AB	AB	AB	BB	AB	BB	AB	AB	BB	AB	BB	AB	AB	AB	AB	BB	BB	AB	BB	AB	AB	AB	BB	BB	AB	AB	AB	BB	BB	BB	BB	BB	AB	BB	BB	BB	AB	AB	AB	AB	AB	BB
Lapins	6	Rtart_6_02657859	48.042	AA	AB	AB	AA	AB	AB	AB	AA	AB	AA	AB	AB	AA	AB	AA	AB	AB	AB	AB	AA	AA	AB	AA	AB	AB	AB	AA	AA	AB	AB	AB	AA	AA	AA	AA	AA	AB	AA	AA	AA	AB	AB	AB	AB	AB	AA
Lapins	6	Rtart_6_23941299	86.81	AB	AB	AB	AB	AB	AB	AB	BB	AB	AB	AB	AB	BB	AB	AB	AB	AB	AB	AB	AB	AB	AB	AB	AB	AB	AB	AB	AB	AB	AB	AB	AB	BB	AB	BB	AB	AB	AB	AB	AB	AB	AB	AB	AB	AB	AB
Lapins	7	Rsweet_7_04261930	0	AB	AA	AA	AA	AB	AB	AB	AB	AB	AB	AA	AB	AB	AB	AB	AB	AB	AB	AA	AB	AB	AB	AB	AB	AB	AA	AB	AA	AA	AA	AB	AA	AA	AA	AB	AB	AB	AA	AA	AB	AA	AB	AB	AA	AA	AA
Lapins	7	Rsweet_7_02481336	1.757	AB	AA	AA	AA	AB	AB	AB	AB	AB	AB	AA	AA	AB	AB	AB	AB	AB	AB	AA	AB	AB	AB	AB	AB	AB	AA	AB	AA	AA	AA	AB	AB	AA	AA	AB	AB	AB	AA	AA	AB	AA	AB	AB	AA	AA	AA
Lapins	7	Rsweet_7_00926005	5.19	AB	AA	AA	AA	AB	AB	AB	AB	AB	AA	AA	AA	AB	AB	AB	AB	AB	AB	AA	AB	AB	AB	AB	AB	AB	AA	AB	AA	AA	AA	AB	AB	AA	AA	AB	AB	AB	AA	AA	AB	AA	AB	AB	AB	AA	AA
Lapins	7	Rsweet_7_12127684	21.136	AB	BB	BB	BB	AB	AB	AB	AB	AB	BB	AB	BB	BB	AB	BB	AB	AB	AB	BB	AB	AB	AB	AB	AB	BB	BB	AB	BB	BB	AB	AB	AB	BB	BB	AB	AB	AB	BB	BB	AB	BB	BB	AB	AB	BB	BB
Lapins	7	Rsweet_7_13206564	24.183	BB	BB	BB	BB	BB	BB	BB	BB	BB	BB	BB	BB	BB	BB	BB	BB	BB	BB	BB	BB	BB	BB	BB	BB	BB	BB	BB	BB	BB	BB	BB	BB	BB	BB	BB	BB	BB	BB	BB	BB	BB	BB	BB	BB	BB	BB
Lapins	7	Rsweet_7_14253560	37.225	AB	AA	AA	AA	AB	AB	AB	AB	AB	AA	AB	AA	AA	AB	AA	AB	AB	AB	AB	AB	AB	AB	AB	AB	AA	AA	AB	AA	AA	AB	AA	AB	AA	AA	AB	AB	AB	AA	AA	AB	AA	AA	AB	AB	AA	AA
Lapins	7	R1400-158_7_15629934	46.233	AB	BB	BB	BB	AB	AB	AB	AB	AB	BB	AB	BB	BB	AB	BB	AB	AB	AB	AB	AB	AB	AB	AB	AB	BB	BB	AB	BB	BB	AB	BB	AB	BB	BB	AB	AB	AB	AB	BB	AB	BB	BB	AB	AB	AB	BB
Lapins	7	R1148-321_7_16283834	50.093	AB	AA	AA	AA	AB	AB	AB	AB	AB	AA	AB	AA	AA	AB	AA	AB	AB	AB	AB	AB	AB	AA	AB	AB	AA	AA	AB	AA	AA	AB	AA	AA	AA	AA	AB	AA	AA	AB	AA	AB	AA	AA	AB	AB	AB	AA
Lapins	7	Rsweet_7_16660251	51.771	AB	AA	AA	AB	AB	AA	AB	AB	AB	AA	AB	AA	AA	AB	AA	AB	AB	AB	AB	AB	AB	AA	AB	AB	AA	AA	AB	AA	AA	AB	AA	AA	AA	AA	AB	AA	AA	AB	AA	AB	AA	AA	AB	AB	AB	AA
Lapins	7	Rsweet_7_17033564	53.637	AB	AB	AA	AB	AB	AA	AB	AB	AB	AA	AB	AA	AA	AB	AA	AB	AB	AB	AB	AB	AB	AA	AB	AB	AA	AA	AB	AA	AA	AB	AA	AA	AA	AA	AB	AA	AA	AB	AA	AB	AA	AA	AB	AB	AB	AA
Lapins	7	Rtart_7_19981542	74.02	AB	AB	BB	BB	AB	BB	AB	AB	AB	BB	AB	AB	BB	AB	BB	AB	AB	AB	AB	AB	BB	BB	AB	BB	BB	BB	AB	BB	BB	AB	BB	BB	BB	AB	BB	BB	BB	AB	BB	BB	BB	BB	AB	AB	AB	BB
Lapins	7	Rsweet_7_20835592	78.001	AB	AB	AA	AA	AB	AA	AB	AB	AB	AA	AB	AB	AA	AB	AA	AB	AB	AB	AB	AB	AA	AA	AB	AA	AA	AA	AB	AA	AA	AB	AA	AA	AA	AB	AA	AA	AA	AB	AA	AA	AA	AA	AB	AB	AB	AB
Lapins	7	Rsweet_7_20941604	79.8	AB	AB	AA	AA	AB	AA	AB	AB	AB	AA	AB	AB	AA	AB	AA	AB	AB	AB	AB	AB	AA	AA	AB	AA	AA	AA	AB	AA	AA	AB	AA	AA	AA	AB	AA	AA	AA	AB	AA	AA	AA	AA	AB	AB	AB	AB
Lapins	7	Rtart_7_21750477	84.282	AB	AB	AA	AA	AB	AA	AB	AB	AB	AA	AB	AB	AA	AB	AA	AB	AB	AB	AB	AB	AA	AA	AB	AA	AA	AA	AA	AA	AA	AB	AA	AA	AA	AB	AB	AA	AA	AB	AA	AA	AA	AA	AB	AB	AB	AB
Lapins	8	Rsweet_8_00079992	0	AB	AA	AB	AB	AA	AA	AA	AB	AB	AA	AA	AA	AB	AB	AA	AB	AB	AB	AA	AA	AB	AB	AA	AB	AA	AA	AB	AA	AA	AB	AB	AB	AA	AB	AB	AB	AB	AB	AB	AA	AA	AB	AB	AB	AB	AA
Lapins	8	Rsweet_8_00821466	3.771	AB	AA	AB	AB	AA	AA	AA	AB	AB	AA	AA	AA	AB	AB	AA	AB	AB	AB	AA	AA	AB	AB	AA	AB	AA	AA	AB	AA	AA	AB	AB	AB	AA	AB	AB	AB	AB	AB	AB	AA	AA	AB	AB	AB	AA	AA
Lapins	8	R1919-113_8_01569566	7.574	AB	BB	AB	AB	BB	BB	BB	AB	AB	BB	BB	BB	AB	AB	BB	AB	AB	AB	BB	BB	AB	AB	BB	AB	BB	BB	AB	BB	BB	AB	BB	AB	BB	AB	AB	AB	AB	AB	AB	BB	BB	AB	AB	AB	BB	BB
Lapins	8	Rtart_8_01972823	10.453	AB	BB	AB	AB	BB	BB	BB	AB	BB	BB	BB	BB	AB	AB	BB	AB	AB	AB	BB	BB	AB	AB	BB	AB	BB	BB	AB	BB	BB	AB	BB	AB	BB	AB	AB	AB	AB	AB	AB	BB	BB	AB	AB	AB	BB	BB
Lapins	8	Rtart_8_02372321	15.452	AB	AA	AB	AB	AA	AB	AA	AB	AA	AA	AA	AA	AB	AB	AA	AB	AB	AB	AA	AA	AB	AB	AA	AB	AA	AA	AB	AA	AA	AB	AA	AB	AA	AB	AB	AB	AB	AB	AB	AB	AA	AB	AB	AB	AA	AA
Lapins	8	Rsweet_8_03993707	23.74	AB	AA	AB	AB	AA	AB	AA	AB	AA	AA	AA	AA	AB	AB	AA	AB	AB	AB	AA	AA	AB	AB	AA	AB	AA	AA	AB	AA	AA	AA	AA	AB	AA	AB	AB	AA	AB	AB	AB	AB	AB	AB	AA	AB	AA	AA
Lapins	8	Rsweet_8_04898250	25.705	AB	AA	AB	AB	AA	AB	AA	AB	AA	AA	AA	AA	AB	AB	AA	AB	AB	AB	AA	AA	AB	AB	AA	AB	AA	AA	AB	AA	AA	AA	AA	AB	AA	AB	AB	AA	AB	AB	AB	AB	AB	AB	AA	AB	AA	AA
Lapins	8	Rsweet_8_08150867	28.722	AB	AA	AB	AB	AA	AB	AB	AB	AA	AA	AA	AA	AB	AB	AA	AB	AB	AB	AA	AA	AB	AB	AA	AB	AA	AA	AB	AA	AA	AA	AA	AB	AA	AB	AB	AA	AB	AB	AB	AB	AB	AB	AA	AB	AA	AA
Lapins	8	Rsweet_8_10229141	33.853	AA	AA	AB	AB	AA	AB	AB	AB	AA	AA	AA	AA	AB	AB	AA	AB	AB	AB	AA	AA	AB	AB	AA	AB	AA	AB	AB	AA	AA	AA	AA	AB	AA	AB	AB	AA	AB	AB	AB	AB	AB	AB	AA	AA	AA	AA
Lapins	8	R1154-267_8_12227080	44.639	BB	AB	AB	BB	BB	AB	AB	AB	BB	BB	BB	BB	AB	AB	BB	AB	AB	AB	AB	BB	AB	AB	BB	AB	BB	AB	AB	BB	BB	BB	BB	AB	BB	AB	AB	BB	AB	AB	BB	AB	AB	AB	BB	BB	BB	BB
Lapins	8	Rsweet_8_13876562	48.597	AA	AB	AB	AA	AA	AB	AB	AB	AA	AA	AA	AA	AB	AB	AA	AB	AB	AB	AB	AA	AB	AB	AA	AB	AA	AB	AB	AA	AA	AA	AA	AB	AA	AB	AB	AA	AB	AB	AA	AB	AB	AB	AA	AA	AA	AA
Lapins	8	Rsweet_8_14357714	51.577	AA	AB	AB	AA	AA	AB	AB	AB	AA	AA	AA	AA	AB	AB	AA	AB	AB	AB	AB	AA	AB	AB	AA	AA	AA	AB	AB	AA	AA	AA	AA	AB	AA	AB	AB	AA	AB	AB	AA	AB	AB	AB	AA	AA	AA	AA
Lapins	8	Rsweet_8_14841426	56.687	AA	AB	AB	AA	AB	AB	AB	AB	AA	AA	AA	AA	AB	AB	AA	AB	AB	AB	AB	AA	AB	AB	AA	AA	AA	AB	AB	AA	AA	AA	AA	AB	AA	AB	AB	AA	AB	AB	AA	AB	AB	AA	AA	AA	AA	AA
Lapins	8	R3732-140_8_16350931	67.368	AA	AB	AB	AA	AB	AB	AB	AB	AA	AA	AA	AA	AB	AB	AA	AB	AB	AB	AB	AA	AB	AB	AA	AA	AA	AB	AB	AA	AB	AA	AA	AB	AA	AB	AB	AA	AB	AB	AA	AB	AB	AA	AA	AA	AA	AA
Lapins	8	Rsweet_8_16926196	72.316	AA	AB	AB	AA	AB	AB	AB	AB	AA	AA	AA	AA	AB	AB	AA	AB	AB	AB	AB	AA	AB	AB	AA	AA	AA	AB	AB	AA	AB	AA	AB	AB	AB	AB	AB	AA	AB	AA	AA	AB	AB	AA	AA	AA	AA	AA
Lapins	8	Rtart_8_17636668	76.282	BB	BB	AB	BB	AB	AB	AB	AB	BB	BB	BB	AB	BB	AB	BB	AB	AB	AB	AB	BB	AB	AB	BB	BB	BB	AB	AB	BB	AB	BB	AB	AB	AB	AB	AB	BB	AB	BB	BB	AB	AB	BB	BB	BB	BB	BB
Lapins	8	Rsweet_8_18157624	82.108	AB	BB	AB	BB	AB	AB	AB	BB	BB	BB	BB	AB	BB	AB	AB	AB	AB	AB	AB	BB	AB	AB	BB	BB	BB	AB	AB	BB	AB	BB	AB	AB	AB	AB	AB	BB	AB	BB	BB	AB	AB	BB	BB	BB	BB	BB
Lapins	8	Rsweet_2_12857631	84.976	AB	BB	BB	BB	BB	BB	AB	BB	BB	BB	BB	AB	BB	AB	AB	BB	BB	BB	AB	BB	BB	BB	BB	BB	BB	BB	BB	BB	BB	NA	BB	BB	BB	BB	BB	BB	BB	BB	BB	BB	AB	BB	BB	BB	BB	BB
Regina	1	Rtart_1_00212925	0	AB	AB	AA	AA	AB	AA	AA	AB	AA	AA	AB	AA	AB	AA	AB	AA	AA	AB	AB	AA	AA	AB	AB	AA	AB	AB	AA	AA	AA	AB	AB	AA	AB	AA	AA	AA	AA	AA	AB	AA	AA	AB	AA	AA	AA	AB
Regina	1	R1201-071_1_00450381	0.868	AB	AB	AA	AA	AB	AA	AA	AB	AA	AA	AB	AA	AB	AA	AB	AA	AA	AB	AB	AA	AA	AB	AB	AA	AB	AB	AA	AA	AA	AB	AB	AA	AB	AA	AA	AA	AA	AA	AB	AA	AA	AB	AA	AA	AA	AB
Regina	1	Rsweet_1_08833408	33.075	AB	AA	AA	AA	AB	AA	AA	AB	AA	AA	AA	AA	AB	AA	AB	AA	AA	AB	AB	AA	AA	AB	AB	AA	AB	AB	AA	AA	AA	AB	AB	AA	AB	AA	AA	AA	AA	AA	AA	AA	AA	AB	AA	AB	AA	AB
Regina	1	Rsweet_1_10175178	39.949	AB	AA	AA	AA	AB	AB	AA	AB	AA	AA	AA	AA	AB	AA	AB	AA	AA	AB	AB	AA	AA	AB	AB	AA	AB	AB	AA	AB	AA	AB	AA	AB	AB	AB	AA	AA	AA	AA	AA	AA	AA	AB	AA	AB	AA	AB
Regina	1	Rsweet_1_10637855	42.824	AB	AA	AA	AA	AB	AB	AA	AB	AA	AA	AA	AA	AB	AA	AB	AA	AA	AB	AB	AB	AA	AB	AB	AB	AB	AB	AA	AB	AA	AB	AA	AB	AB	AB	AA	AA	AA	AA	AA	AA	AA	AB	AB	AB	AA	AB
Regina	1	Rsweet_1_10979761	48.786	AB	BB	BB	BB	AB	AB	BB	AB	BB	BB	BB	BB	AB	BB	AB	BB	BB	BB	AB	AB	BB	AB	AB	AB	AB	BB	BB	AB	BB	AB	BB	AB	AB	AB	BB	BB	BB	BB	BB	BB	BB	AB	AB	AB	BB	AB
Regina	1	Rsweet_1_11338862	51.709	AB	BB	BB	BB	AB	AB	BB	AB	BB	BB	BB	BB	AB	BB	AB	BB	BB	BB	AB	AB	BB	AB	AB	AB	AB	BB	BB	AB	BB	AB	BB	AB	AB	AB	BB	BB	BB	BB	BB	BB	BB	AB	AB	AB	BB	AB
Regina	1	Rtart_1_12169972	61.208	AB	AA	AA	AA	AB	AB	AA	AB	AA	AA	AA	AA	AB	AA	AB	AA	AA	AA	AB	AB	AA	AB	AB	AB	AB	AA	AA	AB	AA	AB	AA	AB	AA	AB	AB	AA	AA	AA	AA	AA	AA	AB	AB	AB	AA	AB
Regina	1	Rsweet_1_13052512	63.245	AB	BB	BB	BB	AB	AB	BB	AB	BB	BB	BB	BB	AB	BB	AB	BB	BB	BB	AB	AB	BB	AB	AB	AB	AB	BB	BB	AB	BB	AB	BB	AB	BB	AB	AB	BB	BB	BB	BB	BB	BB	BB	AB	AB	BB	AB
Regina	1	Rsweet_1_16612689	69.467	AB	BB	BB	BB	AB	AB	BB	AB	BB	BB	BB	AB	AB	BB	AB	BB	BB	BB	AB	AB	BB	AB	AB	AB	AB	BB	BB	AB	BB	AB	BB	AB	BB	AB	AB	BB	BB	AB	BB	BB	BB	BB	AB	AB	BB	AB
Regina	1	R2143-270_1_21773370	75.554	AB	BB	BB	BB	AB	AB	BB	BB	BB	BB	BB	AB	AB	BB	BB	BB	BB	BB	AB	AB	BB	AB	BB	AB	AB	BB	BB	AB	BB	AB	BB	AB	BB	AB	AB	BB	BB	AB	BB	BB	BB	BB	AB	AB	BB	AB
Regina	1	Rsweet_1_24575772	79.023	AB	AA	AA	AA	AB	AB	AA	AA	AA	AB	AA	AB	AB	AA	AA	AA	AA	AA	AB	AB	AA	AB	AA	AB	AB	AA	AA	AB	AA	AB	AA	AA	AA	AB	AB	AA	AA	AB	AA	AA	AA	AA	AB	AB	AA	AB
Regina	1	Rsweet_2_15181737	80.925	AB	BB	BB	BB	AB	AB	BB	BB	BB	AB	BB	AB	AB	BB	BB	BB	BB	BB	AB	AB	BB	AB	BB	AB	AB	BB	BB	AB	BB	AB	BB	BB	BB	AB	AB	BB	BB	AB	BB	BB	BB	BB	AB	AB	BB	AB
Regina	1	Rsweet_1_26047253	86.998	AB	BB	BB	BB	AB	AB	BB	BB	BB	AB	BB	AB	AB	BB	BB	BB	BB	BB	AB	AB	BB	AB	BB	AB	AB	BB	BB	AB	BB	AB	BB	BB	BB	AB	AB	BB	BB	AB	BB	BB	BB	BB	AB	AB	BB	AB
Regina	1	Rsweet_1_26215806	89.944	AB	AA	AA	AA	AB	AB	AA	AA	AA	AB	AA	AB	AB	AB	AA	AA	AA	AA	AB	AB	AA	AB	AA	AB	AB	AA	AA	AB	AA	AB	AA	AA	AA	AB	AB	AA	AA	AB	AA	AA	AA	AA	AB	AB	AA	AA
Regina	1	Rsweet_1_31301016	109.925	AB	BB	BB	BB	BB	BB	BB	BB	BB	AB	BB	AB	BB	AB	AB	BB	BB	BB	AB	AB	BB	AB	BB	AB	AB	BB	BB	AB	BB	BB	BB	BB	BB	AB	BB	BB	BB	AB	BB	BB	BB	AB	AB	BB	AB	BB
Regina	1	Rsweet_1_32460426	113.046	AB	BB	BB	BB	BB	BB	BB	BB	BB	AB	BB	AB	BB	AB	AB	BB	BB	BB	AB	AB	BB	AB	BB	AB	AB	BB	BB	AB	BB	BB	BB	BB	BB	AB	BB	BB	BB	AB	BB	BB	BB	AB	AB	BB	AB	BB
Regina	1	Rsweet_1_32894074	115.753	AB	AA	AA	AA	AA	AA	AA	AA	AA	AB	AA	AB	AA	AB	AB	AA	AA	AA	AB	AB	AA	AB	AA	AB	AB	AA	AA	AA	AA	AA	AA	AA	AA	AA	AA	AA	AA	AB	AA	AA	AA	AB	AB	AA	AB	AA
Regina	1	R1612-172_1_34168048	124.633	AB	BB	AB	BB	BB	BB	BB	BB	BB	AB	BB	AB	BB	AB	AB	BB	BB	BB	AB	AB	BB	AB	BB	AB	AB	BB	BB	BB	BB	BB	AB	BB	BB	BB	BB	BB	BB	AB	BB	AB	BB	AB	AB	BB	AB	BB
Regina	1	R1549-533_1_34192653	125.595	AB	AA	AB	AA	AA	AA	AA	AA	AA	AB	AA	AB	AA	AB	AB	AA	AA	AA	AB	AB	AA	AB	AA	AB	AB	AA	AA	AA	AA	AA	AB	AA	AA	AA	AA	AA	AA	AB	AA	AB	AA	AB	AB	AA	AB	AA
Regina	1	R0502-212_1_35635315	132.463	AB	BB	AB	BB	BB	BB	BB	BB	BB	AB	BB	AB	BB	AB	AB	BB	BB	BB	AB	AB	BB	AB	BB	AB	AB	AB	AB	BB	BB	BB	AB	BB	BB	BB	BB	BB	BB	AB	BB	AB	BB	BB	AB	BB	AB	BB
Regina	1	Rsweet_1_36188884	134.049	AB	BB	AB	BB	BB	BB	AB	AB	BB	AB	BB	AB	AB	AB	AB	BB	BB	AB	AB	AB	BB	AB	BB	AB	AB	AB	AB	AB	BB	AB	AB	BB	BB	BB	BB	BB	BB	AB	BB	AB	AB	BB	AB	AB	AB	BB
Regina	1	Rsweet_1_36993407	137.667	AB	BB	AB	BB	BB	BB	BB	AB	BB	AB	BB	AB	BB	AB	AB	BB	BB	AB	AB	AB	BB	AB	BB	AB	AB	AB	AB	BB	BB	BB	AB	BB	BB	BB	BB	BB	BB	AB	BB	AB	BB	BB	AB	BB	AB	BB
Regina	1	Rsweet_1_45720052	154.101	AB	AA	AA	AB	AA	AA	AA	AB	AA	AB	AA	AB	AA	AB	AB	AA	AA	AB	AB	AA	AA	AB	AB	AB	AB	AB	AB	AA	AB	AA	AB	AA	AA	AA	AA	AA	AA	AB	AA	AB	AA	AA	AB	AA	AB	AA
Regina	1	Rsweet_1_45028492	160.165	AB	BB	BB	AB	BB	BB	BB	AB	BB	AB	BB	AB	BB	AB	AB	BB	BB	AB	BB	BB	BB	AB	AB	AB	AB	AB	AB	BB	AB	BB	AB	BB	BB	BB	BB	BB	BB	AB	BB	AB	BB	BB	AB	BB	AB	BB
Regina	1	Rsweet_1_43706470	163.939	AB	BB	BB	AB	BB	BB	BB	AB	BB	AB	BB	AB	BB	AB	AB	BB	BB	AB	BB	BB	BB	AB	AB	AB	AB	AB	AB	BB	AB	BB	AB	BB	AB	BB	BB	BB	BB	AB	AB	AB	BB	BB	AB	BB	AB	BB
Regina	2	Rsweet_2_09649536	0	AB	AA	AA	AA	AA	AA	AB	AA	AB	AB	AB	AB	AB	AA	AB	AB	AA	AA	AA	AB	AB	AB	AB	AA	AB	AA	AB	AA	AA	AA	AB	AB	AA	AB	AA	AA	AA	AB	AB	AA	AB	AB	AB	AB	AB	AB
Regina	2	R0541-352_2_09280533	2.78	AB	BB	BB	BB	BB	BB	AB	BB	AB	AB	AB	AB	AB	BB	AB	AB	BB	BB	BB	AB	AB	AB	AB	BB	AB	BB	AB	BB	BB	BB	AB	AB	BB	AB	BB	BB	BB	AB	BB	BB	AB	AB	AB	AB	AB	AB
Regina	2	Rsweet_2_02373744	6.495	AB	BB	BB	BB	BB	BB	AB	BB	AB	AB	AB	AB	AB	BB	AB	AB	BB	BB	BB	AB	BB	AB	AB	BB	AB	BB	AB	BB	BB	BB	BB	AB	BB	AB	BB	BB	BB	AB	BB	BB	AB	AB	AB	AB	AB	AB
Regina	2	Rsweet_2_04953599	11.292	AB	BB	BB	BB	BB	BB	AB	BB	AB	AB	AB	BB	AB	BB	AB	AB	BB	BB	BB	AB	BB	AB	AB	BB	AB	BB	AB	BB	BB	BB	BB	AB	BB	AB	BB	BB	BB	AB	BB	BB	AB	AB	AB	BB	AB	AB
Regina	2	Rsweet_2_15084429	23.715	AB	AA	AA	AA	AA	AA	AB	AA	AB	AB	AB	AA	AB	AA	AA	AB	AA	AA	AA	AB	AA	AB	AB	AA	AB	AA	AA	AA	AA	AA	AA	AA	AA	AB	AA	AA	AA	AB	AA	AA	AB	AA	AB	AA	AB	AB
Regina	2	Rtart_7_11790341	24.728	AB	AA	AA	AA	AA	AA	AB	AA	AB	AB	AB	AA	AB	AA	AA	AB	AA	AA	AA	AB	AA	AB	AB	AA	AB	AA	AA	AA	AA	AA	AA	AA	AA	AB	AA	AA	AA	AB	AA	AA	AB	AA	AB	AA	AB	AB
Regina	2	Rsweet_2_16875339	38.77	AB	AA	AA	AA	AA	AA	AB	AA	AA	AB	AB	AA	AB	AA	AA	AB	AA	AA	AA	AB	AA	AB	AB	AA	AB	AA	AA	AA	AA	AB	AA	AA	AB	AB	AA	AA	AA	AB	AA	AA	AB	AA	AB	AA	AB	AB
Regina	2	Rsweet_2_18988718	51.299	AB	AB	BB	BB	BB	BB	AB	BB	BB	AB	AB	BB	AB	AB	BB	AB	BB	BB	BB	AB	BB	AB	AB	BB	AB	BB	BB	BB	BB	AB	BB	BB	AB	AB	BB	BB	BB	AB	BB	BB	AB	BB	AB	AB	AB	AB
Regina	2	Rsweet_2_19364459	52.218	AB	AB	AA	AA	AA	AA	AB	AA	AA	AB	AB	AA	AB	AB	AA	AB	AA	AA	AA	AB	AA	AB	AB	AA	AB	AA	AA	AA	AA	AB	AA	AA	AB	AB	AA	AA	AA	AB	AA	AA	AB	AA	AB	AB	AB	AB
Regina	2	Rsweet_2_20170303	54.902	AB	AB	AA	AA	AA	AA	AB	AA	AA	AB	AB	AA	AB	AB	AA	AB	AA	AA	AA	AB	AA	AB	AB	AA	AB	AA	AA	AA	AA	AB	AA	AA	AB	AB	AA	AA	AA	AB	AA	AA	AB	AA	AB	AB	AB	AB
Regina	2	Rsweet_2_20925443	61.616	AB	AB	AA	AA	AA	AA	AB	AA	AA	AB	AA	AA	AB	AB	AA	AB	AA	AA	AA	AB	AA	AB	AA	AA	AB	AA	AA	AA	AA	AB	AA	AA	AB	AB	AB	AA	AA	AB	AA	AA	AB	AA	AB	AB	AB	AB
Regina	2	Rsweet_2_21670225	68.595	AB	BB	BB	BB	BB	BB	AB	BB	BB	AB	BB	BB	AB	AB	BB	AB	BB	BB	BB	AB	BB	AB	BB	BB	AB	BB	BB	AB	BB	AB	AB	BB	AB	AB	AB	BB	BB	AB	BB	BB	AB	BB	AB	AB	AB	AB
Regina	2	Rsweet_2_21965305	73.736	AB	BB	BB	BB	AB	BB	AB	BB	BB	AB	BB	AB	AB	AB	BB	AB	BB	BB	BB	AB	BB	AB	BB	BB	AB	AB	BB	AB	BB	AB	AB	BB	AB	AB	AB	BB	BB	AB	BB	BB	AB	BB	AB	AB	AB	AB
Regina	2	Rsweet_2_23507712	84.149	AB	AA	AA	AA	AB	AA	AA	AA	AA	AA	AA	AB	AB	AB	AA	AA	AA	AA	AA	AB	AA	AB	AA	AA	AB	AB	AA	AB	AB	AB	AB	AA	AB	AB	AB	AB	AA	AB	AA	AA	AB	AA	AB	AB	AB	AA
Regina	2	Rtart_2_23794909	88.075	AB	AA	AA	AA	AB	AA	AA	AA	AA	AA	AA	AB	AB	AB	AA	AA	AA	AA	AA	AB	AA	AB	AA	AA	AB	AB	AA	AB	AB	AB	AB	AA	AB	AB	AB	AB	AA	AB	AA	AA	AB	AA	AB	AB	AB	AA
Regina	2	R2370-108_2_26346122	93.751	AB	BB	BB	BB	AB	BB	BB	BB	BB	BB	BB	AB	AB	AB	AB	BB	BB	AB	BB	BB	BB	AB	BB	BB	AB	AB	BB	AB	AB	AB	AB	BB	AB	AB	AB	AB	BB	AB	BB	BB	AB	BB	AB	AB	AB	BB
Regina	3	Rsweet_3_00193994	0	AB	BB	BB	BB	BB	AB	AB	BB	AB	BB	BB	AB	AB	BB	AB	AB	BB	BB	AB	BB	AB	AB	BB	BB	AB	BB	BB	AB	BB	AB	BB	AB	BB	BB	AB	BB	BB	AB	AB	BB	BB	BB	AB	AB	BB	BB
Regina	3	R1311-281_3_01427813	4.614	AB	AA	AB	AA	AA	AB	AB	AA	AB	AA	AB	AB	AB	AA	AB	AB	AA	AA	AB	AA	AB	AB	AA	AA	AB	AA	AA	AB	AA	AB	AA	AB	AA	AA	AB	AA	AA	AB	AB	AA	AA	AA	AB	AB	AA	AA
Regina	3	Rsweet_3_02449907	11.355	AB	BB	AB	BB	BB	AB	AB	BB	AB	BB	AB	AB	AB	BB	BB	AB	BB	BB	AB	BB	AB	AB	BB	BB	AB	BB	BB	AB	BB	AB	BB	AB	BB	BB	AB	BB	BB	AB	AB	BB	BB	BB	AB	AB	AB	BB
Regina	3	Rsweet_3_03136656	17.463	AB	AA	AB	AA	AA	AB	AB	AA	AB	AA	AB	AB	AB	AA	AA	AB	AA	AA	AB	AA	AB	AB	AA	AA	AB	AA	AA	AB	AA	AB	AB	AB	AA	AA	AB	AA	AA	AB	AB	AA	AA	AA	AB	AB	AB	AB
Regina	3	Rsweet_3_04934519	36.36	AB	AA	AB	AA	AB	AB	AB	AA	AB	AA	AB	AA	AB	AA	AA	AB	AA	AA	AB	AA	AB	AB	AA	AB	AA	AB	AA	AB	AA	AA	AB	AB	AA	AA	AB	AA	AB	AB	AA	AA	AA	AA	AB	AB	AB	AB
Regina	3	Rsweet_3_06646570	39.079	AB	AA	AB	AA	AB	AB	AB	AA	AB	AA	AB	AA	AB	AB	AA	AB	AA	AA	AB	AA	AB	AB	AA	AB	AA	AB	AA	AB	AA	AA	AB	AB	AA	AA	AB	AA	AB	AB	AA	AA	AA	AA	AB	AB	AB	AB
Regina	3	R1134-107_4_16075683	45.447	AA	AA	AB	AA	AB	AA	AB	AA	AB	AA	AB	AA	AB	AB	AA	AB	AA	AA	AA	AA	AA	AB	AA	AB	AA	AB	AA	AA	AA	AA	AB	AB	AA	AA	AB	AA	AB	AB	AA	AA	AA	AA	AB	AB	AB	AB
Regina	3	Rsweet_3_10675150	52.336	BB	BB	AB	BB	AB	BB	AB	BB	AB	BB	AB	BB	BB	AB	BB	AB	BB	BB	BB	BB	BB	AB	BB	AB	BB	AB	BB	BB	BB	BB	AB	AB	BB	AB	AB	BB	AB	AB	BB	BB	BB	BB	BB	AB	AB	AB
Regina	3	Rsweet_3_13466702	62.328	AA	AA	AB	AA	AB	AA	AB	AA	AB	AA	AB	AA	AA	AA	AA	AB	AA	AA	AA	AA	AA	AB	AA	AB	AA	AB	AA	AB	AB	AA	AB	AB	AA	AB	AB	AA	AB	AB	AA	AA	AA	AA	AA	AB	AA	AA
Regina	3	Rsweet_3_13567593	64.358	BB	BB	AB	BB	AB	BB	AB	BB	AB	BB	AB	BB	BB	BB	BB	AB	BB	BB	BB	BB	BB	AB	BB	AB	BB	AB	BB	AB	AB	BB	AB	AB	BB	AB	AB	BB	AB	AB	BB	BB	BB	BB	BB	AB	BB	BB
Regina	3	Rtart_3_15963845	76.995	BB	BB	AB	BB	AB	BB	AB	BB	AB	BB	AB	AB	AB	BB	BB	AB	BB	BB	BB	BB	BB	AB	BB	AB	BB	AB	AB	AB	AB	BB	AB	AB	BB	AB	AB	BB	AB	AB	BB	AB	BB	BB	BB	AB	BB	BB
Regina	3	Rsweet_3_17302344	81.877	BB	BB	AB	BB	AB	BB	AB	BB	AB	AB	AB	AB	AB	BB	BB	AB	BB	BB	BB	BB	BB	AB	BB	AB	BB	AB	AB	AB	AB	BB	AB	AB	BB	AB	AB	BB	AB	AB	AB	AB	BB	BB	BB	AB	BB	BB
Regina	3	Rsweet_3_18419753	84.636	AA	AA	AB	AA	AB	AA	AB	AA	AB	AB	AB	AB	AB	AA	AA	AB	AA	AA	AA	AA	AA	AB	AA	AB	AA	AB	AB	AB	AB	AA	AB	AB	AA	AB	AB	AA	AB	AB	AB	AB	AA	AA	AA	AA	AA	AA
Regina	3	Rsweet_3_18875602	86.461	AA	AA	AB	AA	AB	AA	AB	AA	AB	AB	AB	AB	AB	AA	AA	AB	AA	AA	AA	AA	AA	AB	AA	AB	AA	AB	AB	AB	AB	AA	AB	AB	AA	AB	AB	AA	AB	AB	AB	AB	AA	AA	AA	AA	AA	AA
Regina	4	R1689-287_4_00569769	0	AB	AB	AA	AA	AB	AA	AA	AA	AB	AB	AA	AA	AA	AA	AA	AB	AB	AB	AB	AB	AB	AB	AB	AB	AA	AA	AB	AA	AB	AB	AB	AB	AA	AA	AA	AB	AA	AB	AA	AA	AB	AA	AB	AA	AA	AA
Regina	4	Rtart_4_01282672	1.837	AB	AB	AA	AB	AB	AA	AA	AA	AB	AB	AA	AA	AA	AA	AA	AB	AB	AB	AB	AB	AB	AB	AB	AB	AA	AA	AB	AA	AB	AB	AB	AB	AA	AB	AA	AB	AA	AA	AA	AA	AB	AA	AB	AA	AA	AA
Regina	4	Rtart_4_02689311	9.394	AB	AB	BB	AB	AB	BB	BB	BB	AB	AB	BB	BB	BB	BB	BB	AB	AB	AB	AB	AB	AB	AB	AB	BB	BB	BB	AB	BB	AB	AB	AB	AB	BB	AB	BB	AB	BB	BB	BB	BB	AB	AB	AB	BB	BB	BB
Regina	4	Rtart_4_03136281	11.356	AB	AB	BB	AB	AB	BB	BB	BB	AB	AB	BB	BB	BB	BB	BB	AB	AB	AB	AB	AB	AB	AB	AB	BB	BB	BB	AB	BB	AB	AB	AB	AB	BB	AB	BB	AB	BB	BB	BB	BB	AB	AB	AB	BB	BB	BB
Regina	4	Rsweet_4_04551204	16.59	AB	AB	AA	AB	AB	AB	AA	AA	AB	AB	AA	AA	AA	AA	AA	AB	AB	AB	AB	AB	AB	AB	AB	AA	AA	AA	AB	AB	AB	AB	AB	AB	AA	AB	AA	AB	AA	AA	AA	AA	AB	AB	AB	AA	AA	AA
Regina	4	Rsweet_4_06580288	24.088	AB	AB	BB	AB	AB	AB	BB	BB	AB	AB	BB	BB	BB	BB	BB	AB	AB	AB	AB	AB	AB	AB	AB	BB	BB	BB	BB	AB	AB	AB	AB	AB	BB	AB	BB	AB	BB	BB	BB	BB	AB	AB	AB	BB	BB	BB
Regina	4	Rsweet_4_08950735	29.266	AB	AB	AA	AB	AB	AB	AA	AA	AB	AB	AA	AA	AA	AA	AA	AB	AB	AB	AB	AB	AB	AB	AB	AA	AA	AA	AA	AB	AB	AA	AB	AB	AA	AB	AA	AB	AA	AA	AA	AA	AB	AB	AB	AB	AA	AA
Regina	4	Rsweet_4_10071883	33.437	AB	AB	BB	AB	AB	AB	BB	BB	AB	AB	BB	BB	BB	BB	BB	AB	AB	AB	AB	AB	AB	AB	AB	BB	BB	BB	BB	AB	AB	BB	AB	AB	BB	AB	BB	AB	BB	BB	BB	BB	AB	AB	AB	AB	BB	BB
Regina	4	Rsweet_2_17791585	39.781	AB	AB	BB	AB	AB	AB	BB	BB	AB	AB	BB	BB	BB	BB	BB	AB	AB	AB	AB	AB	AB	AB	AB	BB	BB	BB	BB	AB	AB	BB	AB	AB	BB	AB	BB	AB	BB	BB	BB	BB	AB	AB	BB	AB	AB	AB
Regina	4	Rsweet_4_14026352	43.882	AB	AB	AA	AB	AB	AB	AA	AA	AB	AB	AA	AA	AA	AA	AA	AB	AB	AB	AA	AB	AB	AB	AB	AA	AA	AA	AA	AB	AB	AA	AB	AB	AA	AA	AA	AB	AA	AA	AA	AA	AB	AB	AA	AB	AB	AB
Regina	4	Rsweet_4_14703566	47.919	AB	AB	BB	AB	AB	AB	BB	BB	AB	AB	BB	BB	BB	BB	AB	AB	AB	BB	BB	AB	AB	AB	AB	BB	BB	AB	BB	AB	AB	BB	AB	AB	BB	BB	BB	AB	BB	BB	AB	BB	AB	AB	BB	AB	AB	AB
Regina	4	Rsweet_4_17222313	50.915	AB	AB	BB	AB	AB	AB	BB	BB	AB	AB	BB	BB	BB	BB	AB	BB	AB	BB	BB	AB	AB	AB	AB	BB	BB	AB	BB	AB	AB	BB	AB	AB	BB	BB	BB	AB	BB	BB	AB	BB	AB	AB	BB	AB	AB	AB
Regina	4	R1252-088_4_18584595	53.871	AB	AB	BB	AB	AB	AB	BB	BB	AB	AB	BB	BB	BB	BB	AB	BB	AB	BB	BB	AB	AB	BB	AB	BB	BB	AB	BB	AB	AB	BB	AB	AB	BB	BB	BB	AB	BB	BB	AB	BB	AB	AB	BB	AB	AB	AB
Regina	4	Rsweet_4_20004975	59.908	AB	AB	BB	AB	AB	AB	BB	BB	AB	AB	AB	BB	BB	BB	AB	BB	AB	BB	BB	AB	AB	BB	AB	BB	BB	AB	BB	AB	AB	BB	AB	AB	BB	BB	BB	BB	BB	BB	AB	BB	AB	AB	BB	AB	AB	AB
Regina	4	Rsweet_4_23921667	63.872	AB	AB	BB	AB	AB	AB	BB	BB	AB	AB	AB	BB	BB	BB	AB	BB	AB	BB	BB	AB	AB	BB	AB	BB	BB	AB	BB	AB	AB	BB	AB	AB	BB	BB	BB	BB	BB	BB	AB	BB	AB	AB	BB	AB	AB	AB
Regina	4	Rsweet_4_26771048	68.671	AB	AB	AA	AB	AB	AB	AA	AA	AB	AB	AB	AA	AA	AA	AB	AA	AB	AA	AA	AB	AB	AA	AB	AA	AA	AB	AA	AB	AA	AA	AB	AB	AB	AA	AA	AA	AA	AA	AB	AA	AB	AB	AA	AB	AB	AB
Regina	4	Rsweet_4_26601047	69.602	AB	AB	AA	AB	AB	AB	AA	AA	AB	AB	AB	AA	AA	AA	AB	AA	AB	AA	AA	AB	AB	AA	AB	AA	AA	AB	AA	AB	AA	AA	AB	AA	AB	AA	AA	AA	AA	AA	AB	AA	AB	AB	AA	AB	AB	AB
Regina	5	Rsweet_5_00318184	0	AB	AA	AB	AA	AB	AB	AB	AB	AB	AB	AA	AA	AA	AB	AA	AA	AB	AB	AB	AB	AA	AB	AB	AB	AB	AB	AB	AA	AA	AB	AA	AB	AA	AB	AA	AB	AA	AB	AB	AB	AA	AB	AB	AB	AB	AA
Regina	5	Rsweet_5_03864042	0.913	AB	AA	AB	AA	AB	AB	AB	AB	AB	AB	AA	AA	AA	AB	AA	AA	AB	AB	AB	AB	AA	AB	AB	AB	AB	AB	AB	AA	AA	AB	AA	AA	AA	AB	AA	AB	AA	AB	AB	AB	AA	AB	AB	AB	AB	AA
Regina	5	Rsweet_5_04755463	3.706	AB	BB	AB	BB	AB	AB	AB	AB	AB	AB	BB	BB	BB	AB	BB	BB	AB	AB	AB	AB	BB	AB	AB	AB	AB	AB	AB	BB	BB	AB	BB	BB	BB	AB	BB	AB	BB	BB	AB	AB	BB	AB	AB	AB	AB	BB
Regina	5	Rsweet_5_08194627	10.534	AA	AA	AB	AA	AB	AB	AB	AB	AB	AB	AA	AA	AA	AA	AA	AA	AB	AB	AB	AA	AA	AB	AB	AB	AB	AB	AB	AA	AA	AB	AA	AA	AA	AB	AA	AB	AA	AA	AB	AB	AA	AB	AB	AB	AB	AA
Regina	5	Rsweet_5_08344028	14.458	AA	AA	AA	AA	AB	AA	AB	AB	AB	AB	AA	AA	AA	AA	AA	AA	AB	AB	AB	AA	AA	AB	AB	AB	AB	AB	AB	AA	AA	AB	AA	AA	AA	AA	AA	AB	AA	AA	AB	AB	AA	AB	AB	AB	AB	AA
Regina	5	Rsweet_5_08714232	17.43	AA	AA	AA	AA	AB	AA	AB	AB	AB	AB	AA	AA	AA	AA	AA	AA	AB	AB	AB	AA	AA	AB	AB	AB	AB	AB	AB	AA	AA	AB	AA	AA	AA	AA	AA	AB	AA	AA	AB	AB	AA	AB	AB	AB	AB	AA
Regina	5	Rsweet_5_10237059	22.436	AA	AA	AA	AA	AB	AA	AB	AB	AB	AB	AA	AA	AA	AA	AA	AA	AB	AB	AB	AA	AA	AB	AB	AB	AB	AB	AB	AA	AA	AB	AB	AA	AA	AA	AA	AB	AA	AA	AB	AB	AA	AB	AA	AB	AB	AA
Regina	5	R3782-122_5_12355943	35.503	BB	BB	BB	BB	AB	BB	AB	AB	AB	BB	BB	BB	BB	BB	BB	BB	AB	AB	AB	BB	BB	AB	AB	AB	AB	AB	BB	BB	BB	AB	AB	BB	BB	BB	BB	AB	BB	BB	BB	AB	BB	AB	BB	AB	AB	BB
Regina	5	Rsweet_5_13473331	40.734	BB	BB	BB	BB	AB	BB	AB	AB	AB	BB	BB	BB	BB	BB	BB	BB	AB	AB	BB	BB	BB	AB	AB	AB	AB	AB	BB	BB	BB	AB	AB	BB	BB	BB	BB	AB	BB	BB	BB	AB	BB	AB	BB	AB	AB	BB
Regina	5	Rsweet_5_15559243	55.443	BB	BB	BB	BB	AB	BB	AB	AB	AB	BB	BB	BB	AB	BB	BB	BB	BB	AB	BB	BB	BB	AB	AB	AB	AB	AB	BB	BB	BB	AB	BB	BB	AB	BB	BB	BB	BB	BB	BB	BB	BB	AB	AB	AB	AB	BB
Regina	5	Rsweet_5_16228253	59.435	BB	BB	BB	BB	BB	BB	AB	AB	AB	BB	BB	BB	AB	BB	BB	BB	BB	AB	BB	BB	BB	AB	AB	AB	AB	AB	BB	BB	BB	AB	BB	BB	AB	BB	BB	BB	BB	BB	BB	BB	BB	AB	AB	AB	AB	BB
Regina	5	Rsweet_5_17956179	65.999	BB	BB	BB	BB	BB	BB	NA	AB	AB	BB	BB	BB	AB	BB	BB	BB	BB	AB	BB	BB	BB	AB	AB	AB	AB	AB	BB	BB	BB	AB	BB	BB	AB	BB	BB	BB	BB	BB	BB	BB	BB	AB	AB	AB	BB	BB
Regina	6	Rsweet_6_01144673	0	AB	AB	BB	BB	BB	AB	BB	BB	BB	AB	BB	BB	AB	BB	BB	BB	AB	AB	BB	BB	AB	AB	BB	AB	BB	BB	AB	AB	AB	AB	AB	BB	BB	BB	BB	BB	AB	BB	AB	AB	BB	AB	BB	AB	BB	AB
Regina	6	Rsweet_6_04054442	0.927	AB	AB	BB	BB	BB	AB	BB	BB	BB	AB	BB	BB	AB	BB	BB	BB	AB	AB	BB	BB	AB	AB	BB	AB	BB	BB	AB	AB	AB	AB	AB	BB	BB	BB	BB	BB	AB	BB	AB	AB	BB	AB	BB	AB	BB	AB
Regina	6	R2579-487_6_04620418	18.934	AB	AB	AA	AB	AA	AB	AA	AA	AA	AA	AA	AB	AB	AA	AA	AA	AB	AB	AA	AA	AA	AB	AA	AB	AA	AA	AA	AB	AB	AB	AA	AA	AB	AA	AB	AA	AB	AB	AB	AB	AA	AB	AA	AB	AA	AB
Regina	6	Rsweet_6_04935972	24.803	AB	AB	AA	AB	AA	AB	AA	AA	AA	AA	AA	AB	AB	AA	AA	AA	AB	AB	AA	AB	AA	AB	AA	AB	AA	AA	AA	AB	AA	AB	AA	AA	AB	AA	AB	AA	AB	AB	AB	AB	AA	AB	AA	AB	AA	AB
Regina	6	Rtart_6_05137468	25.76	AB	AB	BB	AB	BB	AB	AB	BB	BB	BB	BB	AB	AB	BB	BB	BB	AB	AB	BB	AB	BB	AB	BB	AB	BB	BB	BB	AB	BB	AB	BB	BB	AB	BB	AB	BB	AB	AB	AB	AB	BB	AB	BB	AB	BB	AB
Regina	6	Rsweet_6_06843830	33.709	AB	AB	BB	AB	BB	AB	AB	BB	BB	BB	AB	AB	AB	AB	BB	BB	AB	AB	BB	AB	BB	BB	BB	AB	BB	BB	BB	AB	BB	AB	BB	BB	AB	BB	AB	BB	BB	AB	AB	AB	AB	AB	BB	AB	BB	AB
Regina	6	R2092-129_6_07023241	34.738	AB	AB	AA	AB	AA	AB	AB	AA	AA	AA	AB	AB	AB	AB	AA	AA	AB	AB	AA	AB	AA	AA	AA	AB	AA	AA	AA	AB	AA	AB	AA	AA	AB	AA	AB	AA	AA	AB	AB	AB	AB	AB	AA	AB	AA	AB
Regina	6	Rsweet_6_09098575	48.456	AB	AB	BB	AB	BB	AB	AB	BB	BB	BB	AB	AB	AB	AB	BB	BB	AB	AB	BB	AB	BB	BB	BB	BB	BB	BB	AB	AB	BB	BB	BB	BB	AB	AB	AB	AB	BB	AB	AB	AB	AB	AB	BB	AB	BB	AB
Regina	6	Rtart_6_09692912	50.464	AB	AB	AA	AB	AA	AB	AB	AA	AA	AA	AB	AB	AB	AB	AA	AA	AB	AB	AA	AB	AA	AA	AA	AA	AA	AA	AB	AB	AA	AA	AA	AA	AB	AB	AB	AB	AA	AB	AB	AB	AB	AB	AA	AB	AB	AB
Regina	6	Rsweet_6_11210515	54.581	AB	AB	BB	AB	AB	AB	AB	BB	BB	BB	AB	AB	AB	AB	BB	AB	AB	AB	BB	AB	BB	BB	BB	BB	BB	BB	AB	AB	BB	BB	BB	BB	AB	AB	AB	AB	BB	AB	BB	AB	AB	AB	BB	AB	AB	AB
Regina	6	Rsweet_6_14555604	61.582	AB	AB	AA	AB	AB	AA	AB	AA	AA	AA	AB	AB	AB	AB	AA	AB	AB	AB	AA	AB	AA	AA	AA	AA	AA	AA	AB	AB	AA	AA	AA	AA	AB	AB	AB	AB	AA	AB	AA	AB	AB	AB	AA	AB	AB	AA
Regina	6	R2633-111_6_14662633	62.504	AB	AB	BB	AB	AB	BB	AB	BB	BB	BB	AB	AB	AB	AB	BB	AB	BB	AB	BB	AB	BB	BB	BB	BB	BB	BB	AB	AB	BB	BB	BB	BB	AB	AB	AB	AB	BB	AB	BB	AB	AB	AB	BB	AB	AB	BB
Regina	6	Rsweet_6_15628669	65.927	AB	AB	BB	AB	AB	BB	AB	BB	AB	BB	AB	AB	AB	AB	BB	AB	BB	AB	BB	AB	BB	BB	BB	BB	BB	BB	AB	AB	BB	BB	BB	BB	AB	AB	AB	AB	BB	AB	BB	AB	AB	AB	BB	AB	AB	BB
Regina	6	Rsweet_6_18081683	69.672	AB	AB	BB	AB	AB	BB	AB	BB	AB	BB	AB	AB	AB	AB	BB	AB	BB	AB	BB	AB	BB	BB	BB	BB	BB	BB	AB	AB	BB	BB	BB	BB	AB	AB	AB	AB	BB	AB	BB	AB	AB	AB	BB	AB	AB	BB
Regina	6	R1983-146_6_19912441	74.034	AB	AB	AA	AB	AB	AA	AB	AA	AB	AA	AB	AB	AB	AB	AA	AB	AA	AB	AA	AB	AA	AA	AA	AA	AA	AA	AB	AB	AA	AA	AA	AA	AB	AB	AB	AB	AA	AB	AA	AB	AB	AB	AA	AB	AB	AA
Regina	6	Rsweet_6_20150761	77.015	AB	AB	AA	AB	AB	AA	AB	AA	AB	AA	AB	AB	AB	AB	AA	AB	AA	AB	AA	AB	AA	AA	AA	AA	AA	AA	AB	AB	AA	AA	AA	AA	AB	AB	AB	AB	AA	AB	AA	AB	AB	AB	AA	AB	AB	AA
Regina	6	Rsweet_6_20209981	77.997	AB	AB	AA	AB	AB	AA	AB	AA	AB	AA	AB	AB	AB	AB	AA	AB	AA	AB	AA	AB	AA	AA	AA	AA	AA	AA	AB	AB	AA	AA	AA	AA	AB	AB	AB	AB	AA	AB	AA	AB	AB	AB	AA	AB	AB	AA
Regina	6	Rsweet_6_22296379	90.731	AB	AB	AA	AB	AB	AA	AB	AA	AB	AB	AB	AB	AB	AB	AB	AB	AB	AB	AA	AA	AA	AA	AA	AA	AA	AB	AB	AB	AA	AA	AA	AB	AA	AB	AB	AB	AA	AB	AA	AB	AB	AB	AA	AB	AB	AA
Regina	6	Rsweet_6_22578566	93.838	AB	AB	BB	AB	AB	BB	BB	BB	AB	AB	AB	BB	AB	AB	AB	AB	AB	AB	BB	BB	BB	BB	AB	BB	BB	AB	AB	AB	BB	BB	BB	AB	BB	AB	AB	AB	BB	AB	BB	AB	AB	AB	BB	AB	AB	BB
Regina	6	Rsweet_6_22872838	96.901	NA	AB	AB	AB	AB	BB	NA	NA	AB	AB	AB	NA	NA	NA	NA	AB	AB	AB	NA	BB	BB	BB	AB	BB	BB	AB	AB	NA	BB	NA	BB	AB	BB	AB	AB	AB	BB	NA	BB	AB	NA	AB	BB	NA	BB	BB
Regina	6	Rsweet_6_25429330	111.303	AB	AB	AB	AB	BB	BB	BB	AB	AB	AB	AB	BB	AB	AB	AB	AB	AB	AB	BB	BB	BB	BB	AB	BB	BB	AB	AB	AB	AB	BB	AB	AB	BB	AB	AB	AB	BB	AB	AB	AB	AB	AB	BB	AB	BB	BB
Regina	6	Rsweet_6_25631852	114.082	AB	AB	AB	AB	AA	AA	AA	AB	AB	AB	AB	AA	AB	AB	AB	AB	AB	AB	AA	AA	AA	AA	AB	AA	AA	AB	AA	AB	AB	AA	AB	AB	AA	AB	AB	AB	AA	AB	AB	AB	AB	AB	AA	AB	AA	AA
Regina	6	Rsweet_6_26373740	116.422	AB	AB	AB	AB	BB	BB	BB	AB	AB	AB	AB	BB	AB	AB	AB	AB	AB	AB	BB	BB	BB	BB	AB	BB	BB	AB	BB	AB	AB	BB	AB	AB	BB	BB	AB	AB	BB	AB	AB	AB	AB	AB	BB	AB	BB	BB
Regina	7	R3729-417_7_04467254	0	AA	AA	AB	AB	AB	AB	AB	AA	AA	AA	AA	AA	AA	AA	AB	AB	AA	AB	AA	AB	AA	AA	AB	AB	AB	AA	AA	AB	AB	AA	AA	AB	AB	AA	AB	AA	AB	AB	AB	AA	AB	AB	AB	AA	AA	AB
Regina	7	Rsweet_7_07762587	5.509	BB	BB	AB	AB	AB	AB	AB	BB	AB	BB	BB	AB	BB	BB	AB	AB	BB	AB	BB	AB	BB	BB	AB	AB	AB	BB	BB	AB	AB	BB	BB	AB	BB	BB	AB	BB	AB	AB	AB	BB	AB	AB	AB	BB	BB	AB
Regina	7	Rsweet_7_08954812	7.36	BB	BB	AB	AB	AB	AB	AB	BB	AB	BB	BB	AB	BB	BB	AB	AB	BB	AB	BB	AB	BB	BB	AB	AB	AB	BB	BB	AB	AB	BB	BB	AB	BB	BB	AB	BB	AB	AB	AB	BB	AB	AB	AB	BB	BB	AB
Regina	7	Rsweet_7_12357086	11.124	AA	AA	AB	AB	AB	AB	AB	AA	AB	AA	AA	AB	AA	AA	AB	AB	AA	AB	AA	AB	AA	AA	AB	AB	AB	AA	AA	AA	AB	AA	AA	AB	AA	AA	AB	AA	AB	AB	AB	AA	AB	AB	AB	AA	AA	AA
Regina	7	Rsweet_7_12781131	16.385	AA	AA	AB	AB	AA	AB	AB	AA	AB	AA	AA	AB	AA	AA	AB	AB	AA	AB	AA	AB	AA	AA	AB	AA	AB	AA	AA	AA	AB	AA	AA	AB	AA	AA	AB	AA	AB	AB	AB	AA	AA	AB	AB	AA	AA	AA
Regina	7	Rtart_7_13611374	22.189	AA	AA	AA	AA	AA	AA	AA	AA	AA	AA	AA	AA	AA	AA	AA	AA	AA	AA	AA	AA	AA	AA	AA	AA	AA	AA	AA	AA	AA	AA	AA	AA	AA	AA	AA	AA	AA	AA	AA	AA	AA	AA	AA	AA	AA	AA
Regina	7	Rsweet_7_16043548	36.424	BB	BB	AB	AB	BB	AB	AB	BB	AB	BB	BB	AB	BB	BB	AB	AB	BB	BB	BB	AB	AB	BB	BB	BB	AB	AB	BB	BB	AB	BB	AB	AB	AB	BB	AB	AB	AB	AB	AB	BB	BB	AB	AB	BB	BB	BB
Regina	7	Rsweet_7_16709587	40.988	BB	BB	AB	AB	BB	AB	AB	BB	AB	BB	BB	AB	BB	BB	AB	AB	BB	BB	BB	AB	AB	BB	AB	BB	AB	AB	BB	BB	AB	BB	AB	AB	AB	BB	AB	AB	AB	AB	AB	BB	BB	AB	AB	BB	BB	BB
Regina	7	Rsweet_7_19919742	64.392	BB	BB	AB	AB	BB	AB	AB	BB	AB	AB	BB	AB	BB	BB	AB	BB	BB	BB	BB	AB	BB	BB	AB	BB	AB	BB	BB	BB	AB	BB	AB	BB	AB	AB	AB	AB	AB	AB	AB	BB	BB	AB	AB	BB	BB	BB
Regina	7	Rsweet_7_20894129	68.82	BB	BB	AB	AB	BB	BB	AB	BB	AB	AB	BB	AB	BB	BB	AB	BB	BB	BB	BB	AB	BB	BB	AB	BB	AB	BB	BB	BB	AB	BB	AB	BB	AB	AB	AB	AB	AB	AB	AB	BB	BB	AB	AB	BB	BB	BB
Regina	7	Rsweet_7_21282777	72.447	BB	BB	AB	AB	BB	BB	AB	BB	AB	AB	BB	AB	BB	BB	AB	BB	BB	BB	BB	AB	BB	BB	AB	AB	AB	BB	BB	BB	AB	BB	AB	BB	AB	AB	AB	AB	AB	AB	AB	BB	BB	AB	BB	AB	BB	BB
Regina	8	Rsweet_8_01156062	0	AB	AA	AB	AA	AA	AB	AA	AA	AB	AA	AA	AA	AB	AB	AA	AB	AB	AA	AB	AA	AA	AB	AA	AA	AB	AB	AB	AB	AB	AB	AB	AA	AA	AB	AA	AB	AA	AA	AB	AB	AA	AB	AB	AA	AA	AB
Regina	8	Rsweet_8_04612786	2.814	AB	AA	AB	AA	AA	AB	AA	AA	AB	AA	AA	AA	AB	AB	AA	AB	AA	AA	AB	AA	AA	AB	AA	AA	AB	AB	AA	AB	AB	AB	AB	AA	AA	AB	AA	AB	AA	AA	AB	AB	AA	AB	AB	AA	AA	AB
Regina	8	Rsweet_8_06563189	7.717	AB	BB	AB	BB	BB	AB	BB	BB	AB	BB	BB	BB	AB	BB	BB	AB	BB	BB	AB	BB	BB	AB	BB	BB	AB	AB	BB	AB	AB	AB	AB	BB	BB	AB	BB	AB	BB	BB	AB	AB	BB	AB	AB	BB	BB	AB
Regina	8	Rsweet_8_10189188	12.826	AB	AA	AB	AA	AA	AA	AA	AA	AB	AA	AA	AA	AB	AA	AA	AB	AA	AA	AB	AA	AA	AB	AA	AA	AB	AB	AA	AB	AB	AB	AB	AA	AA	AB	AA	AB	AA	AA	AB	AB	AA	AB	AB	AA	AA	AB
Regina	8	Rsweet_8_12099223	22.237	AB	AA	AB	AA	AA	AA	AA	AB	AB	AB	AA	AA	AB	AA	AA	AB	AA	AA	AB	AA	AA	AB	AA	AA	AB	AB	AA	AB	AA	AB	AB	AA	AA	AB	AA	AB	AA	AA	AB	AB	AA	AB	AB	AB	AA	AB
Regina	8	Rsweet_8_12400779	25.164	AB	BB	AB	BB	BB	BB	BB	AB	AB	AB	BB	BB	AB	BB	BB	AB	BB	BB	BB	BB	BB	AB	BB	BB	AB	AB	BB	AB	BB	AB	AB	BB	BB	AB	BB	AB	BB	AB	AB	AB	BB	AB	AB	AB	BB	AB
Regina	8	Rsweet_8_13141160	30.127	AA	AA	AB	AA	AA	AA	AA	AB	AB	AB	AA	AA	AB	AA	AA	AB	AA	AA	AA	AA	AA	AB	AA	AA	AB	AB	AA	AB	AA	AA	AB	AA	AA	AB	AA	AB	AA	AB	AB	AB	AA	AB	AB	AB	AA	AB
Regina	8	Rtart_8_14014394	31.534	AA	AA	AB	AB	AA	AA	NA	AB	AB	AB	AA	AA	AB	AA	AA	AB	AA	AA	AA	AA	AA	AB	AA	AA	AB	AB	AA	NA	AA	AA	AB	AA	AA	AB	AA	AB	AA	AB	AB	AB	AA	AB	AB	AB	AA	AB
Regina	8	Rsweet_6_28206268	34.064	AA	AA	AB	AB	AA	AA	AA	AB	AB	AB	AA	AA	AB	AA	AA	AB	AA	AA	AA	AA	AA	AA	AA	AA	AB	AB	AA	AB	AA	AA	AB	AA	AA	AB	AA	AB	AA	AB	AB	AB	AA	AB	AB	AB	AA	AB
Regina	8	Rsweet_8_14923589	37.116	BB	BB	AB	AB	BB	BB	BB	AB	AB	AB	BB	BB	AB	BB	BB	AB	BB	BB	BB	BB	BB	BB	BB	BB	AB	AB	BB	AB	BB	BB	AB	BB	BB	AB	BB	AB	BB	AB	AB	AB	BB	AB	AB	AB	BB	AB
Regina	8	Rsweet_8_15026598	41.052	BB	BB	AB	AB	BB	BB	BB	AB	AB	AB	BB	BB	AB	BB	BB	AB	BB	BB	BB	BB	BB	BB	BB	BB	AB	AB	BB	AB	BB	BB	AB	BB	BB	AB	AB	AB	BB	AB	AB	AB	BB	AB	AB	AB	BB	AB
Regina	8	R1289-122_8_15671883	41.957	AA	AA	AB	AB	AA	AA	AA	AB	AB	AB	AA	AA	AB	AA	AA	AB	AA	AA	AA	AA	AA	AA	AA	AA	AB	AB	AA	AB	AA	AA	AB	AA	AA	AB	AB	AB	AA	AB	AB	AB	AA	AB	AB	AB	AA	AB
Regina	8	Rsweet_8_16342381	45.565	BB	AB	AB	AB	BB	BB	BB	AB	AB	AB	BB	BB	AB	BB	BB	AB	BB	BB	BB	AB	BB	BB	BB	BB	AB	AB	BB	AB	BB	BB	BB	BB	BB	AB	AB	AB	BB	AB	AB	AB	BB	AB	AB	AB	BB	AB
Regina	8	Rsweet_3_01008652	49.403	BB	AB	AB	AB	BB	BB	BB	AB	AB	AB	BB	BB	AB	BB	BB	AB	BB	BB	BB	AB	BB	BB	BB	BB	AB	AB	BB	AB	BB	BB	BB	BB	BB	AB	AB	BB	BB	AB	AB	AB	BB	AB	AB	AB	BB	AB
Regina	8	Rsweet_8_19472183	53.513	AA	AB	AB	AB	AA	AA	AA	AB	AB	AB	AA	AA	AB	AA	AA	AA	AB	AA	AA	AA	AA	AA	AA	AA	AB	AB	AA	AB	AA	AA	AA	AA	AA	AB	AB	AA	AA	AB	AB	AB	AB	AB	AB	AB	AA	AB
Regina	8	Rsweet_8_20711066	58.544	AA	AB	AB	AB	AA	AA	AA	AB	AB	AB	AA	AA	AB	AA	AA	AA	AB	AA	AA	AA	AA	AA	AA	AA	AB	AA	AA	AB	AA	AA	AA	AA	AA	AA	AB	AA	AA	AB	AB	AB	AB	AB	AB	AB	AA	AB
Regina	8	Rtart_8_21742581	62.434	AA	AB	AB	AB	AA	AA	AA	AB	AB	AB	AA	AA	AB	AA	AA	AA	AB	AA	AA	AA	AA	AA	AA	AA	AB	AA	AA	AB	AA	AA	AA	AA	AA	AA	AB	AA	AA	AB	AB	AB	AB	AB	AB	AB	AA	AB
Parental map, 'Regina' or 'Lapins' parental genetic map; LG, linkage group; Marker, name of the SNP markesr from the RosBREED cherry 6K Illumina Infinium® SNP array; d, position of the marker on the linkage group in centimorgans (cM); Columns E to DU, genotypes for all markers in the 121 RxL hybrids; Columns E to DU, genotypes for all markers in the 121 RxL hybrids; Columns DV and DW, genotypes f…
[truncated: 77 more columns]

## Sheet: QTLxE
Phenotypic and genomic data used in the mixed models for QTL×E analyses.
Genotype	Replicate	Location	Season	Environment	BF_Corrected	FF_Corrected	QTLL1	QTLL5	QTLL6	QTLR3	QTLR4	QTLR5	QTLR7	QTLR8
1	1	Forli	2018	Forli2018	48.9402	54.5076	ABAB	ABAB	ABAB	AAAA	ABAB	ABAB	ABAB	AAAA
1	2	Forli	2018	Forli2018	NA	NA	ABAB	ABAB	ABAB	AAAA	ABAB	ABAB	ABAB	AAAA
2	1	Forli	2018	Forli2018	50.4696	55.0527	AAAA	AAAA	ABAB	AAAA	ABAB	AAAA	ABAB	ABAB
2	2	Forli	2018	Forli2018	51.4892	56.1429	AAAA	AAAA	ABAB	AAAA	ABAB	AAAA	ABAB	ABAB
3	1	Forli	2018	Forli2018	48.9402	53.9625	AAAB	ABAB	ABAB	ABAB	AAAA	ABAB	AAAA	ABAB
3	2	Forli	2018	Forli2018	48.4304	53.4175	AAAB	ABAB	ABAB	ABAB	AAAA	ABAB	AAAA	ABAB
4	1	Forli	2018	Forli2018	NA	NA	AAAA	ABAB	ABAB	AAAA	ABAB	AAAA	AAAA	ABAB
4	2	Forli	2018	Forli2018	50.4696	55.0527	AAAA	ABAB	ABAB	AAAA	ABAB	AAAA	AAAA	ABAB
5	1	Forli	2018	Forli2018	51.4892	56.1429	AAAA	AAAA	AAAA	ABAB	ABAB	ABAB	ABAB	AAAA
5	2	Forli	2018	Forli2018	51.4892	57.233	AAAA	AAAA	AAAA	ABAB	ABAB	ABAB	ABAB	AAAA
6	1	Forli	2018	Forli2018	50.4696	55.0527	AAAA	ABAB	ABAA	AAAA	ABAB	ABAB	AAAB	AAAA
6	2	Forli	2018	Forli2018	NA	NA	AAAA	ABAB	ABAA	AAAA	ABAB	ABAB	AAAB	AAAA
7	1	Forli	2018	Forli2018	49.9598	55.0527	ABAB	ABAB	AAAA	ABAB	AAAA	ABAB	AAAA	AAAA
7	2	Forli	2018	Forli2018	49.45	54.5076	ABAB	ABAB	AAAA	ABAB	AAAA	ABAB	AAAA	AAAA
7	3	Forli	2018	Forli2018	49.45	55.5978	ABAB	ABAB	AAAA	ABAB	AAAA	ABAB	AAAA	AAAA
8	1	Forli	2018	Forli2018	NA	NA	AAAA	ABAB	ABAB	AAAA	AAAA	ABAB	ABAB	ABAB
8	2	Forli	2018	Forli2018	NA	NA	AAAA	ABAB	ABAB	AAAA	AAAA	ABAB	ABAB	ABAB
9	1	Forli	2018	Forli2018	50.9794	55.5978	ABAB	ABAB	AAAA	ABAB	ABAB	ABAB	AAAA	ABAB
9	2	Forli	2018	Forli2018	50.4696	55.5978	ABAB	ABAB	AAAA	ABAB	ABAB	ABAB	AAAA	ABAB
10	1	Forli	2018	Forli2018	49.9598	54.5076	ABAB	AAAA	ABAB	AAAA	ABAB	ABAB	ABAA	ABAB
10	2	Forli	2018	Forli2018	NA	NA	ABAB	AAAA	ABAB	AAAA	ABAB	ABAB	ABAA	ABAB
11	1	Forli	2018	Forli2018	48.4304	53.4175	AAAA	AAAA	ABAB	ABAB	AAAA	AAAA	ABAB	AAAA
11	2	Forli	2018	Forli2018	NA	NA	AAAA	AAAA	ABAB	ABAB	AAAA	AAAA	ABAB	AAAA
13	1	Forli	2018	Forli2018	49.9598	54.5076	AAAA	AAAA	ABAA	AAAA	AAAA	AAAA	AAAA	AAAA
13	2	Forli	2018	Forli2018	49.45	53.9625	AAAA	AAAA	ABAA	AAAA	AAAA	AAAA	AAAA	AAAA
14	1	Forli	2018	Forli2018	48.4304	53.4175	AAAB	AAAB	ABAB	ABAA	AAAA	AAAA	ABAB	ABAB
14	2	Forli	2018	Forli2018	48.4304	53.9625	AAAB	AAAB	ABAB	ABAA	AAAA	AAAA	ABAB	ABAB
15	1	Forli	2018	Forli2018	48.9402	54.5076	AAAA	ABAB	AAAA	ABAA	AAAA	ABAB	ABAB	AAAA
15	2	Forli	2018	Forli2018	NA	NA	AAAA	ABAB	AAAA	ABAA	AAAA	ABAB	ABAB	AAAA
16	1	Forli	2018	Forli2018	49.9598	55.0527	ABAB	AAAA	ABAB	AAAA	AAAA	AAAA	AAAA	AAAA
16	2	Forli	2018	Forli2018	49.45	54.5076	ABAB	AAAA	ABAB	AAAA	AAAA	AAAA	AAAA	AAAA
17	1	Forli	2018	Forli2018	49.9598	55.0527	AAAA	ABAB	AAAA	ABAB	ABAB	AAAA	AAAB	ABAA
17	2	Forli	2018	Forli2018	50.9794	57.233	AAAA	ABAB	AAAA	ABAB	ABAB	AAAA	AAAB	ABAA
18	1	Forli	2018	Forli2018	51.999	56.6879	AAAA	ABAB	AAAA	AAAA	ABAB	ABAB	ABAB	AAAB
18	2	Forli	2018	Forli2018	51.4892	57.233	AAAA	ABAB	AAAA	AAAA	ABAB	ABAB	ABAB	AAAB
19	1	Forli	2018	Forli2018	50.4696	55.0527	AAAB	AAAB	ABAB	AAAA	ABAB	ABAB	ABAB	AAAA
19	2	Forli	2018	Forli2018	NA	NA	AAAB	AAAB	ABAB	AAAA	ABAB	ABAB	ABAB	AAAA
21	1	Forli	2018	Forli2018	49.45	53.9625	ABAB	AAAA	ABAA	AAAA	ABAB	ABAB	ABAB	AAAA
21	2	Forli	2018	Forli2018	49.45	54.5076	ABAB	AAAA	ABAA	AAAA	ABAB	ABAB	ABAB	AAAA
21	3	Forli	2018	Forli2018	NA	NA	ABAB	AAAA	ABAA	AAAA	ABAB	ABAB	ABAB	AAAA
22	1	Forli	2018	Forli2018	50.9794	55.5978	ABAA	ABAB	ABAB	AAAA	ABAB	ABAB	AAAA	ABAA
22	2	Forli	2018	Forli2018	NA	NA	ABAA	ABAB	ABAB	AAAA	ABAB	ABAB	AAAA	ABAA
23	1	Forli	2018	Forli2018	51.4892	56.1429	AAAA	ABAB	ABAB	AAAA	ABAB	AAAA	AAAB	AAAA
23	2	Forli	2018	Forli2018	50.9794	55.5978	AAAA	ABAB	ABAB	AAAA	ABAB	AAAA	AAAB	AAAA
25	1	Forli	2018	Forli2018	50.4696	55.5978	AAAA	AAAA	AAAA	ABAB	ABAB	ABAB	ABAB	AAAA
25	2	Forli	2018	Forli2018	51.4892	56.6879	AAAA	AAAA	AAAA	ABAB	ABAB	ABAB	ABAB	AAAA
26	1	Forli	2018	Forli2018	49.45	54.5076	AAAA	AAAA	ABAB	AAAA	ABAB	ABAB	AAAA	AAAA
26	2	Forli	2018	Forli2018	50.9794	55.5978	AAAA	AAAA	ABAB	AAAA	ABAB	ABAB	AAAA	AAAA
27	1	Forli	2018	Forli2018	48.9402	53.9625	AAAA	ABAB	ABAB	ABAB	AAAA	ABAB	ABAB	AAAA
27	2	Forli	2018	Forli2018	48.9402	53.9625	AAAA	ABAB	ABAB	ABAB	AAAA	ABAB	ABAB	AAAA
28	1	Forli	2018	Forli2018	48.9402	53.4175	ABAB	ABAB	ABAB	AAAA	AAAA	ABAB	AAAA	ABAB
28	2	Forli	2018	Forli2018	48.4304	53.4175	ABAB	ABAB	ABAB	AAAA	AAAA	ABAB	AAAA	ABAB
29	1	Forli	2018	Forli2018	48.9402	53.9625	AAAA	AAAA	ABAA	ABAB	AAAA	ABAB	AAAB	ABAA
29	2	Forli	2018	Forli2018	49.45	54.5076	AAAA	AAAA	ABAA	ABAB	AAAA	ABAB	AAAB	ABAA
30	1	Forli	2018	Forli2018	48.9402	53.4175	AAAA	AAAA	ABAB	AAAA	AAAA	ABAB	ABAB	AAAA
30	2	Forli	2018	Forli2018	50.4696	55.0527	AAAA	AAAA	ABAB	AAAA	AAAA	ABAB	ABAB	AAAA
31	1	Forli	2018	Forli2018	50.4696	55.5978	ABAB	AAAA	ABAB	AAAB	ABAB	AAAA	ABAB	ABAB
31	2	Forli	2018	Forli2018	50.4696	55.0527	ABAB	AAAA	ABAB	AAAB	ABAB	AAAA	ABAB	ABAB
32	1	Forli	2018	Forli2018	49.9598	54.5076	ABAB	AAAA	ABAA	AAAB	ABAB	AAAA	AAAA	AAAA
32	2	Forli	2018	Forli2018	49.45	54.5076	ABAB	AAAA	ABAA	AAAB	ABAB	AAAA	AAAA	AAAA
33	1	Forli	2018	Forli2018	48.9402	54.5076	AAAA	ABAB	AAAA	AAAA	ABAA	ABAB	ABAB	AAAA
33	2	Forli	2018	Forli2018	49.45	54.5076	AAAA	ABAB	AAAA	AAAA	ABAA	ABAB	ABAB	AAAA
34	1	Forli	2018	Forli2018	51.4892	56.1429	AAAA	AAAA	AAAA	ABAB	ABAB	AAAA	AAAA	AAAA
34	2	Forli	2018	Forli2018	50.9794	56.1429	AAAA	AAAA	AAAA	ABAB	ABAB	AAAA	AAAA	AAAA
34	3	Forli	2018	Forli2018	51.4892	56.1429	AAAA	AAAA	AAAA	ABAB	ABAB	AAAA	AAAA	AAAA
35	1	Forli	2018	Forli2018	48.9402	53.9625	ABAB	AAAA	ABAB	ABAB	ABAB	ABAA	AAAB	AAAA
35	2	Forli	2018	Forli2018	NA	NA	ABAB	AAAA	ABAB	ABAB	ABAB	ABAA	AAAB	AAAA
36	1	Forli	2018	Forli2018	49.9598	55.0527	AAAB	ABAB	ABAB	AAAA	AAAA	AAAA	AAAA	AAAA
36	2	Forli	2018	Forli2018	48.4304	53.4175	AAAB	ABAB	ABAB	AAAA	AAAA	AAAA	AAAA	AAAA
37	1	Forli	2018	Forli2018	50.4696	55.0527	AAAA	ABAA	ABAB	AAAB	ABAB	ABAB	ABAA	ABAA
37	2	Forli	2018	Forli2018	50.4696	55.5978	AAAA	ABAA	ABAB	AAAB	ABAB	ABAB	ABAA	ABAA
38	1	Forli	2018	Forli2018	48.4304	53.4175	AAAA	AAAA	ABAB	ABAB	AAAA	AAAA	AAAA	ABAB
38	2	Forli	2018	Forli2018	48.9402	53.4175	AAAA	AAAA	ABAB	ABAB	AAAA	AAAA	AAAA	ABAB
39	1	Forli	2018	Forli2018	51.4892	56.6879	AAAA	AAAA	ABAB	AAAA	ABAB	ABAB	AAAA	ABAA
39	2	Forli	2018	Forli2018	50.9794	55.5978	AAAA	AAAA	ABAB	AAAA	ABAB	ABAB	AAAA	ABAA
40	1	Forli	2018	Forli2018	49.45	53.9625	ABAB	AAAA	AAAA	ABAB	AAAA	AAAA	AAAA	AAAA
40	2	Forli	2018	Forli2018	NA	NA	ABAB	AAAA	AAAA	ABAB	AAAA	AAAA	AAAA	AAAA
41	1	Forli	2018	Forli2018	50.9794	56.1429	ABAB	AAAA	AAAB	ABAB	AAAA	ABAA	AAAA	ABAB
41	2	Forli	2018	Forli2018	50.9794	55.5978	ABAB	AAAA	AAAB	ABAB	AAAA	ABAA	AAAA	ABAB
42	1	Forli	2018	Forli2018	49.9598	54.5076	AAAA	AAAA	ABAB	AAAA	AAAA	ABAB	AAAA	ABAB
42	2	Forli	2018	Forli2018	49.9598	55.0527	AAAA	AAAA	ABAB	AAAA	AAAA	ABAB	AAAA	ABAB
43	1	Forli	2018	Forli2018	48.9402	53.4175	AAAA	ABAB	ABAB	AAAA	AAAA	ABAB	ABAB	ABAB
43	2	Forli	2018	Forli2018	49.45	53.9625	AAAA	ABAB	ABAB	AAAA	AAAA	ABAB	ABAB	ABAB
44	1	Forli	2018	Forli2018	50.9794	55.5978	AAAA	AAAA	AAAA	AAAA	ABAB	AAAA	ABAB	AAAB
44	2	Forli	2018	Forli2018	51.4892	56.1429	AAAA	AAAA	AAAA	AAAA	ABAB	AAAA	ABAB	AAAB
45	1	Forli	2018	Forli2018	49.9598	55.0527	AAAA	AAAB	AAAA	AAAA	ABAB	ABAB	AAAA	ABAB
45	2	Forli	2018	Forli2018	NA	NA	AAAA	AAAB	AAAA	AAAA	ABAB	ABAB	AAAA	ABAB
46	1	Forli	2018	Forli2018	49.45	54.5076	AAAA	ABAB	AAAA	ABAA	ABAB	ABAB	AAAA	ABAB
46	2	Forli	2018	Forli2018	50.9794	55.5978	AAAA	ABAB	AAAA	ABAA	ABAB	ABAB	AAAA	ABAB
47	1	Forli	2018	Forli2018	50.4696	55.5978	AAAA	AAAA	ABAB	ABAB	AAAB	ABAB	ABAB	ABAB
47	2	Forli	2018	Forli2018	51.4892	56.1429	AAAA	AAAA	ABAB	ABAB	AAAB	ABAB	ABAB	ABAB
48	1	Forli	2018	Forli2018	49.45	54.5076	AAAA	ABAB	ABAB	ABAA	AAAA	ABAB	ABAB	AAAA
48	2	Forli	2018	Forli2018	49.45	54.5076	AAAA	ABAB	ABAB	ABAA	AAAA	ABAB	ABAB	AAAA
49	1	Forli	2018	Forli2018	49.45	53.9625	ABAB	AAAA	ABAB	ABAA	AAAA	AAAA	ABAB	ABAB
49	2	Forli	2018	Forli2018	48.9402	53.9625	ABAB	AAAA	ABAB	ABAA	AAAA	AAAA	ABAB	ABAB
50	1	Forli	2018	Forli2018	50.9794	55.5978	ABAB	ABAB	ABAB	ABAB	ABAB	ABAB	ABAB	AAAA
50	2	Forli	2018	Forli2018	50.9794	55.5978	ABAB	ABAB	ABAB	ABAB	ABAB	ABAB	ABAB	AAAA
51	1	Forli	2018	Forli2018	49.45	53.9625	ABAA	ABAB	AAAA	ABAB	AAAA	AAAA	ABAB	ABAB
51	2	Forli	2018	Forli2018	49.45	53.9625	ABAA	ABAB	AAAA	ABAB	AAAA	AAAA	ABAB	ABAB
53	1	Forli	2018	Forli2018	50.4696	54.5076	AAAA	ABAB	ABAB	ABAB	ABAB	AAAA	AAAA	ABAB
53	2	Forli	2018	Forli2018	50.4696	55.0527	AAAA	ABAB	ABAB	ABAB	ABAB	AAAA	AAAA	ABAB
54	1	Forli	2018	Forli2018	50.4696	55.0527	ABAB	AAAA	AAAA	AAAA	ABAB	AAAA	AAAA	AAAA
54	2	Forli	2018	Forli2018	NA	NA	ABAB	AAAA	AAAA	AAAA	ABAB	AAAA	AAAA	AAAA
55	1	Forli	2018	Forli2018	48.9402	53.9625	AAAA	ABAB	ABAA	ABAB	AAAA	ABAB	ABAB	AAAA
55	2	Forli	2018	Forli2018	NA	NA	AAAA	ABAB	ABAA	ABAB	AAAA	ABAB	ABAB	AAAA
57	1	Forli	2018	Forli2018	NA	NA	AAAA	AAAA	ABAB	AAAA	AAAA	AAAA	AAAA	ABAB
57	2	Forli	2018	Forli2018	49.45	54.5076	AAAA	AAAA	ABAB	AAAA	AAAA	AAAA	AAAA	ABAB
58	1	Forli	2018	Forli2018	48.9402	53.4175	ABAB	ABAB	ABAB	ABAB	ABAB	AAAA	ABAB	AAAA
58	2	Forli	2018	Forli2018	48.9402	53.9625	ABAB	ABAB	ABAB	ABAB	ABAB	AAAA	ABAB	AAAA
59	1	Forli	2018	Forli2018	49.45	53.9625	ABAB	ABAB	AAAA	ABAB	AAAA	AAAA	AAAA	ABAA
59	2	Forli	2018	Forli2018	49.9598	55.0527	ABAB	ABAB	AAAA	ABAB	AAAA	AAAA	AAAA	ABAA
60	1	Forli	2018	Forli2018	49.45	54.5076	AAAA	AAAA	ABAB	ABAB	AAAA	ABAB	AAAB	AAAA
60	2	Forli	2018	Forli2018	NA	NA	AAAA	AAAA	ABAB	ABAB	AAAA	ABAB	AAAB	AAAA
61	1	Forli	2018	Forli2018	49.45	53.9625	AAAA	ABAB	ABAB	ABAB	ABAB	AAAA	ABAB	AAAA
61	2	Forli	2018	Forli2018	50.4696	55.5978	AAAA	ABAB	ABAB	ABAB	ABAB	AAAA	ABAB	AAAA
62	1	Forli	2018	Forli2018	48.9402	53.9625	AAAA	AAAA	AAAA	AAAA	ABAB	ABAB	AAAA	AAAA
62	2	Forli	2018	Forli2018	48.9402	54.5076	AAAA	AAAA	AAAA	AAAA	ABAB	ABAB	AAAA	AAAA
63	1	Forli	2018	Forli2018	49.45	54.5076	AAAA	ABAB	AAAA	AAAA	AAAB	AAAA	ABAB	AAAA
63	2	Forli	2018	Forli2018	50.9794	56.1429	AAAA	ABAB	AAAA	AAAA	AAAB	AAAA	ABAB	AAAA
64	1	Forli	2018	Forli2018	48.9402	53.9625	ABAB	ABAB	ABAB	AAAA	ABAB	AAAA	ABAA	AAAA
64	2	Forli	2018	Forli2018	48.9402	53.9625	ABAB	ABAB	ABAB	AAAA	ABAB	AAAA	ABAA	AAAA
65	1	Forli	2018	Forli2018	48.9402	53.9625	AAAA	AAAA	ABAB	AAAB	ABAB	ABAB	ABAB	AAAB
65	2	Forli	2018	Forli2018	48.4304	53.4175	AAAA	AAAA	ABAB	AAAB	ABAB	ABAB	ABAB	AAAB
66	1	Forli	2018	Forli2018	50.4696	55.0527	AAAA	AAAA	ABAB	AAAA	AAAA	ABAB	AAAB	ABAB
66	2	Forli	2018	Forli2018	48.4304	53.4175	AAAA	AAAA	ABAB	AAAA	AAAA	ABAB	AAAB	ABAB
66	3	Forli	2018	Forli2018	48.4304	53.4175	AAAA	AAAA	ABAB	AAAA	AAAA	ABAB	AAAB	ABAB
68	1	Forli	2018	Forli2018	49.45	54.5076	AAAA	AAAA	ABAB	AAAA	ABAB	ABAB	ABAB	ABAB
68	2	Forli	2018	Forli2018	50.4696	55.0527	AAAA	AAAA	ABAB	AAAA	ABAB	ABAB	ABAB	ABAB
69	1	Forli	2018	Forli2018	49.45	53.9625	AAAA	AAAA	ABAB	AAAA	AAAA	AAAA	AAAA	ABAB
69	2	Forli	2018	Forli2018	48.9402	53.9625	AAAA	AAAA	ABAB	AAAA	AAAA	AAAA	AAAA	ABAB
70	1	Forli	2018	Forli2018	50.4696	55.0527	ABAB	ABAB	AAAA	AAAA	ABAB	ABAB	AAAA	AAAA
70	2	Forli	2018	Forli2018	50.4696	55.0527	ABAB	ABAB	AAAA	AAAA	ABAB	ABAB	AAAA	AAAA
71	1	Forli	2018	Forli2018	48.9402	54.5076	AAAA	AAAA	ABAB	ABAB	AAAA	ABAB	ABAA	AAAA
71	2	Forli	2018	Forli2018	48.9402	53.9625	AAAA	AAAA	ABAB	ABAB	AAAA	ABAB	ABAA	AAAA
72	1	Forli	2018	Forli2018	51.4892	56.1429	ABAB	ABAB	AAAA	ABAB	ABAB	AAAA	AAAB	ABAB
72	2	Forli	2018	Forli2018	51.4892	56.1429	ABAB	ABAB	AAAA	ABAB	ABAB	AAAA	AAAB	ABAB
73	1	Forli	2018	Forli2018	49.9598	54.5076	ABAB	ABAB	ABAB	AAAA	ABAB	AAAA	ABAA	AAAA
73	2	Forli	2018	Forli2018	49.45	54.5076	ABAB	ABAB	ABAB	AAAA	ABAB	AAAA	ABAA	AAAA
74	1	Forli	2018	Forli2018	48.4304	53.4175	AAAA	ABAB	ABAB	ABAB	AAAA	AAAA	AAAA	AAAA
74	2	Forli	2018	Forli2018	NA	NA	AAAA	ABAB	ABAB	ABAB	AAAA	AAAA	AAAA	AAAA
75	1	Forli	2018	Forli2018	49.45	54.5076	AAAA	AAAA	AAAA	ABAA	AAAA	ABAB	ABAA	AAAB
75	2	Forli	2018	Forli2018	NA	NA	AAAA	AAAA	AAAA	ABAA	AAAA	ABAB	ABAA	AAAB
76	1	Forli	2018	Forli2018	48.9402	53.9625	ABAB	ABAB	AAAA	ABAB	AAAA	AAAA	ABAB	AAAA
76	2	Forli	2018	Forli2018	49.45	54.5076	ABAB	ABAB	AAAA	ABAB	AAAA	AAAA	ABAB	AAAA
77	1	Forli	2018	Forli2018	51.4892	56.1429	AAAA	AAAA	ABAB	ABAB	ABAB	ABAB	ABAB	ABAB
77	2	Forli	2018	Forli2018	50.9794	55.5978	AAAA	AAAA	ABAB	ABAB	ABAB	ABAB	ABAB	ABAB
78	1	Forli	2018	Forli2018	48.9402	53.9625	ABAB	ABAB	AAAA	AAAA	ABAB	ABAB	AAAA	AAAA
78	2	Forli	2018	Forli2018	48.4304	53.4175	ABAB	ABAB	AAAA	AAAA	ABAB	ABAB	AAAA	AAAA
79	1	Forli	2018	Forli2018	50.9794	56.1429	AAAA	ABAA	AAAA	AAAB	ABAB	AAAA	ABAB	AAAB
79	2	Forli	2018	Forli2018	50.4696	55.0527	AAAA	ABAA	AAAA	AAAB	ABAB	AAAA	ABAB	AAAB
79	3	Forli	2018	Forli2018	51.4892	56.1429	AAAA	ABAA	AAAA	AAAB	ABAB	AAAA	ABAB	AAAB
79	4	Forli	2018	Forli2018	51.4892	56.1429	AAAA	ABAA	AAAA	AAAB	ABAB	AAAA	ABAB	AAAB
81	1	Forli	2018	Forli2018	NA	NA	ABAB	ABAB	ABAB	AAAA	AAAB	ABAB	ABAB	AAAA
81	2	Forli	2018	Forli2018	48.9402	53.9625	ABAB	ABAB	ABAB	AAAA	AAAB	ABAB	ABAB	AAAA
82	1	Forli	2018	Forli2018	48.9402	53.9625	AAAA	AAAA	ABAB	ABAA	AAAA	ABAB	AAAA	AAAA
82	2	Forli	2018	Forli2018	50.9794	55.0527	AAAA	AAAA	ABAB	ABAA	AAAA	ABAB	AAAA	AAAA
83	1	Forli	2018	Forli2018	49.45	55.5978	AAAA	AAAA	ABAB	ABAB	AAAA	ABAB	ABAB	AAAA
83	2	Forli	2018	Forli2018	49.45	53.9625	AAAA	AAAA	ABAB	ABAB	AAAA	ABAB	ABAB	AAAA
84	1	Forli	2018	Forli2018	51.4892	56.6879	AAAA	AAAA	AAAA	ABAB	ABAB	ABAB	ABAB	AAAA
84	2	Forli	2018	Forli2018	NA	NA	AAAA	AAAA	AAAA	ABAB	ABAB	ABAB	ABAB	AAAA
85	1	Forli	2018	Forli2018	NA	NA	ABAB	AAAA	ABAA	ABAB	AAAA	ABAB	ABAB	ABAB
85	2	Forli	2018	Forli2018	NA	NA	ABAB	AAAA	ABAA	ABAB	AAAA	ABAB	ABAB	ABAB
86	1	Forli	2018	Forli2018	NA	NA	AAAA	ABAB	AAAA	ABAB	ABAB	AAAA	ABAA	ABAB
86	2	Forli	2018	Forli2018	NA	NA	AAAA	ABAB	AAAA	ABAB	ABAB	AAAA	ABAA	ABAB
87	1	Forli	2018	Forli2018	NA	NA	ABAB	AAAA	ABAB	ABAB	AAAA	ABAB	AAAA	AAAA
87	2	Forli	2018	Forli2018	49.45	55.0527	ABAB	AAAA	ABAB	ABAB	AAAA	ABAB	AAAA	AAAA
88	1	Forli	2018	Forli2018	49.45	54.5076	AAAA	AAAA	AAAA	ABAB	AAAA	ABAB	ABAA	AAAA
88	2	Forli	2018	Forli2018	50.4696	55.5978	AAAA	AAAA	AAAA	ABAB	AAAA	ABAB	ABAA	AAAA
89	1	Forli	2018	Forli2018	49.45	53.9625	AAAA	AAAA	ABAB	AAAA	AAAA	AAAA	AAAA	AAAA
89	2	Forli	2018	Forli2018	49.45	54.5076	AAAA	AAAA	ABAB	AAAA	AAAA	AAAA	AAAA	AAAA
90	1	Forli	2018	Forli2018	49.45	54.5076	AAAA	AAAA	ABAB	AAAA	ABAB	ABAB	AAAA	AAAA
90	2	Forli	2018	Forli2018	51.4892	55.5978	AAAA	AAAA	ABAB	AAAA	ABAB	ABAB	AAAA	AAAA
91	1	Forli	2018	Forli2018	48.9402	53.9625	ABAB	AAAA	ABAB	ABAB	ABAB	AAAA	AAAA	AAAA
91	2	Forli	2018	Forli2018	49.45	53.9625	ABAB	AAAA	ABAB	ABAB	ABAB	AAAA	AAAA	AAAA
91	3	Forli	2018	Forli2018	48.4304	53.4175	ABAB	AAAA	ABAB	ABAB	ABAB	AAAA	AAAA	AAAA
92	1	Forli	2018	Forli2018	49.9598	55.5978	ABAA	AAAA	ABAB	ABAB	ABAB	ABAB	ABAB	ABAB
92	2	Forli	2018	Forli2018	50.4696	55.5978	ABAA	AAAA	ABAB	ABAB	ABAB	ABAB	ABAB	ABAB
93	1	Forli	2018	Forli2018	49.45	53.9625	AAAB	ABAB	ABAA	AAAB	ABAB	AAAA	AAAA	AAAA
93	2	Forli	2018	Forli2018	49.45	53.9625	AAAB	ABAB	ABAA	AAAB	ABAB	AAAA	AAAA	AAAA
94	1	Forli	2018	Forli2018	50.9794	56.1429	AAAA	AAAA	AAAA	ABAA	ABAB	ABAB	ABAB	AAAA
94	2	Forli	2018	Forli2018	50.4696	55.5978	AAAA	AAAA	AAAA	ABAA	ABAB	ABAB	ABAB	AAAA
95	1	Forli	2018	Forli2018	49.9598	54.5076	AAAA	ABAB	ABAB	ABAB	AAAA	ABAA	AAAB	AAAA
95	2	Forli	2018	Forli2018	49.45	54.5076	AAAA	ABAB	ABAB	ABAB	AAAA	ABAA	AAAB	AAAA
96	1	Forli	2018	Forli2018	NA	NA	ABAA	AAAA	ABAB	ABAB	AAAA	AAAA	ABAA	AAAA
96	2	Forli	2018	Forli2018	NA	NA	ABAA	AAAA	ABAB	ABAB	AAAA	AAAA	ABAA	AAAA
97	1	Forli	2018	Forli2018	48.4304	53.4175	ABAB	ABAB	AAAA	ABAA	AAAA	AAAA	AAAA	ABAB
97	2	Forli	2018	Forli2018	NA	NA	ABAB	ABAB	AAAA	ABAA	AAAA	AAAA	AAAA	ABAB
98	1	Forli	2018	Forli2018	48.9402	53.9625	ABAA	ABAB	ABAB	AAAA	ABAB	ABAB	AAAA	ABAB
98	2	Forli	2018	Forli2018	NA	NA	ABAA	ABAB	ABAB	AAAA	ABAB	ABAB	AAAA	ABAB
99	1	Forli	2018	Forli2018	48.9402	53.9625	AAAA	ABAB	ABAB	AAAB	AAAA	AAAA	ABAB	ABAB
99	2	Forli	2018	Forli2018	48.9402	53.9625	AAAA	ABAB	ABAB	AAAB	AAAA	AAAA	ABAB	ABAB
100	1	Forli	2018	Forli2018	48.9402	53.9625	AAAA	AAAA	AAAA	AAAA	AAAA	AAAA	AAAA	ABAB
100	2	Forli	2018	Forli2018	NA	NA	AAAA	AAAA	AAAA	AAAA	AAAA	AAAA	AAAA	ABAB
101	1	Forli	2018	Forli2018	48.4304	53.4175	AAAA	ABAB	ABAB	ABAB	AAAA	AAAA	ABAA	ABAB
101	2	Forli	2018	Forli2018	NA	NA	AAAA	ABAB	ABAB	ABAB	AAAA	AAAA	ABAA	ABAB
102	1	Forli	2018	Forli2018	48.9402	53.9625	AAAB	ABAB	ABAB	ABAB	ABAB	AAAA	ABAB	AAAA
102	2	Forli	2018	Forli2018	49.45	53.9625	AAAB	ABAB	ABAB	ABAB	ABAB	AAAA	ABAB	AAAA
103	1	Forli	2018	Forli2018	51.4892	56.6879	AAAA	ABAB	ABAB	AAAA	ABAB	AAAA	ABAB	AAAA
103	2	Forli	2018	Forli2018	NA	NA	AAAA	ABAB	ABAB	AAAA	ABAB	AAAA	ABAB	AAAA
103	3	Forli	2018	Forli2018	NA	NA	AAAA	ABAB	ABAB	AAAA	ABAB	AAAA	ABAB	AAAA
104	1	Forli	2018	Forli2018	49.45	54.5076	ABAB	ABAB	ABAB	AAAA	AAAB	ABAB	ABAB	AAAA
104	2	Forli	2018	Forli2018	50.4696	55.0527	ABAB	ABAB	ABAB	AAAA	AAAB	ABAB	ABAB	AAAA
105	1	Forli	2018	Forli2018	49.9598	55.0527	AAAA	ABAB	ABAA	ABAA	ABAB	AAAA	ABAB	AAAA
105	2	Forli	2018	Forli2018	50.4696	55.5978	AAAA	ABAB	ABAA	ABAA	ABAB	AAAA	ABAB	AAAA
106	1	Forli	2018	Forli2018	49.45	53.9625	AAAA	AAAA	ABAB	AAAA	AAAA	ABAB	ABAB	AAAA
106	2	Forli	2018	Forli2018	49.45	54.5076	AAAA	AAAA	ABAB	AAAA	AAAA	ABAB	ABAB	AAAA
107	1	Forli	2018	Forli2018	48.9402	53.9625	AAAA	AAAA	ABAB	ABAB	AAAA	AAAA	ABAB	ABAB
107	2	Forli	2018	Forli2018	48.9402	54.5076	AAAA	AAAA	ABAB	ABAB	AAAA	AAAA	ABAB	ABAB
108	1	Forli	2018	Forli2018	50.4696	55.5978	AAAA	AAAA	AAAA	ABAB	ABAB	AAAA	AAAA	ABAB
108	2	Forli	2018	Forli2018	50.4696	55.0527	AAAA	AAAA	AAAA	ABAB	ABAB	AAAA	AAAA	ABAB
109	1	Forli	2018	Forli2018	52.5088	57.7781	AAAA	ABAB	AAAA	ABAB	ABAB	ABAB	ABAB	AAAA
109	2	Forli	2018	Forli2018	52.5088	57.233	AAAA	ABAB	AAAA	ABAB	ABAB	ABAB	ABAB	AAAA
109	3	Forli	2018	Forli2018	52.5088	58.3232	AAAA	ABAB	AAAA	ABAB	ABAB	ABAB	ABAB	AAAA
111	1	Forli	2018	Forli2018	50.4696	55.0527	AAAA	ABAB	AAAA	ABAB	AAAA	AAAA	ABAB	ABAB
111	2	Forli	2018	Forli2018	50.4696	55.5978	AAAA	ABAB	AAAA	ABAB	AAAA	AAAA	ABAB	ABAB
112	1	Forli	2018	Forli2018	48.9402	54.5076	AAAA	AAAA	ABAB	ABAB	AAAA	ABAB	AAAB	AAAB
112	2	Forli	2018	Forli2018	NA	NA	AAAA	AAAA	ABAB	ABAB	AAAA	ABAB	AAAB	AAAB
113	1	Forli	2018	Forli2018	50.9794	56.1429	AAAB	ABAB	ABAB	AAAA	ABAB	AAAA	AAAA	AAAA
113	2	Forli	2018	Forli2018	50.9794	55.5978	AAAB	ABAB	ABAB	AAAA	ABAB	AAAA	AAAA	AAAA
114	1	Forli	2018	Forli2018	49.45	53.9625	ABAB	ABAB	ABAA	AAAA	AAAA	ABAB	AAAB	AAAA
114	2	Forli	2018	Forli2018	49.45	55.0527	ABAB	ABAB	ABAA	AAAA	AAAA	ABAB	AAAB	AAAA
115	1	Forli	2018	Forli2018	49.45	53.9625	ABAA	AAAA	AAAA	AAAA	AAAA	AAAA	AAAA	ABAB
115	2	Forli	2018	Forli2018	48.9402	53.9625	ABAA	AAAA	AAAA	AAAA	AAAA	AAAA	AAAA	ABAB
116	1	Forli	2018	Forli2018	50.9794	55.5978	AAAA	ABAB	ABAB	AAAA	ABAB	AAAA	ABAB	ABAB
116	2	Forli	2018	Forli2018	51.4892	56.1429	AAAA	ABAB	ABAB	AAAA	ABAB	AAAA	ABAB	ABAB
117	1	Forli	2018	Forli2018	50.9794	55.5978	AAAA	AAAA	ABAA	AAAA	ABAB	ABAB	ABAB	AAAA
117	2	Forli	2018	Forli2018	51.999	56.6879	AAAA	AAAA	ABAA	AAAA	ABAB	ABAB	ABAB	AAAA
118	1	Forli	2018	Forli2018	48.9402	53.9625	ABAA	AAAA	ABAB	ABAB	AAAA	AAAA	AAAB	ABAB
118	2	Forli	2018	Forli2018	48.9402	53.4175	ABAA	AAAA	ABAB	ABAB	AAAA	AAAA	AAAB	ABAB
119	1	Forli	2018	Forli2018	NA	NA	AAAA	AAAA	ABAB	AAAA	AAAA	ABAB	ABAB	AAAA
119	2	Forli	2018	Forli2018	NA	NA	AAAA	AAAA	ABAB	AAAA	AAAA	ABAB	ABAB	AAAA
120	1	Forli	2018	Forli2018	51.4892	56.1429	ABAA	AAAA	ABAB	ABAB	ABAB	ABAB	ABAB	ABAB
120	2	Forli	2018	Forli2018	50.4696	55.5978	ABAA	AAAA	ABAB	ABAB	ABAB	ABAB	ABAB	ABAB
123	1	Forli	2018	Forli2018	49.45	54.5076	AAAA	AAAA	ABAB	AAAA	AAAA	ABAB	AAAA	AAAA
123	2	Forli	2018	Forli2018	48.9402	54.5076	AAAA	AAAA	ABAB	AAAA	AAAA	ABAB	AAAA	AAAA
124	1	Forli	2018	Forli2018	48.9402	53.9625	AAAA	AAAA	ABAB	ABAB	AAAA	AAAB	AAAB	AAAB
124	2	Forli	2018	Forli2018	50.4696	55.0527	AAAA	AAAA	ABAB	ABAB	AAAA	AAAB	AAAB	AAAB
125	1	Forli	2018	Forli2018	50.4696	55.0527	AAAA	ABAB	AAAA	ABAB	ABAB	AAAA	AAAA	AAAA
125	2	Forli	2018	Forli2018	48.9402	53.9625	AAAA	ABAB	AAAA	ABAB	ABAB	AAAA	AAAA	AAAA
126	1	Forli	2018	Forli2018	48.4304	53.4175	AAAA	ABAB	ABAB	AAAA	AAAA	AAAA	AAAA	ABAB
126	2	Forli	2018	Forli2018	48.9402	53.4175	AAAA	ABAB	ABAB	AAAA	AAAA	AAAA	AAAA	ABAB
127	1	Forli	2018	Forli2018	49.45	53.9625	AAAB	ABAB	ABAB	AAAA	ABAB	ABAB	ABAB	AAAA
127	2	Forli	2018	Forli2018	51.4892	56.1429	AAAB	ABAB	ABAB	AAAA	ABAB	ABAB	ABAB	AAAA
129	1	Forli	2018	Forli2018	48.9402	53.9625	ABAA	ABAB	ABAB	ABAB	AAAA	ABAB	AAAB	ABAA
129	2	Forli	2018	Forli2018	48.9402	53.9625	ABAA	ABAB	ABAB	ABAB	AAAA	ABAB	AAAB	ABAA
130	1	Forli	2018	Forli2018	49.9598	55.0527	ABAB	ABAB	ABAB	AAAA	ABAB	AAAA	AAAB	ABAB
130	2	Forli	2018	Forli2018	50.4696	55.0527	ABAB	ABAB	ABAB	AAAA	ABAB	AAAA	AAAB	ABAB
131	1	Forli	2018	Forli2018	48.4304	53.4175	ABAB	ABAB	ABAB	ABAB	AAAA	AAAA	ABAB	AAAA
131	2	Forli	2018	Forli2018	48.4304	53.4175	ABAB	ABAB	ABAB	ABAB	AAAA	AAAA	ABAB	AAAA
133	1	Forli	2018	Forli2018	49.45	53.9625	AAAA	ABAB	ABAB	AAAA	AAAA	ABAB	ABAB	AAAA
133	2	Forli	2018	Forli2018	50.4696	55.5978	AAAA	ABAB	ABAB	AAAA	AAAA	ABAB	ABAB	AAAA
1	1	Forli	2019	Forli2019	32.7117	30.4703	ABAB	ABAB	ABAB	AAAA	ABAB	ABAB	ABAB	AAAA
1	2	Forli	2019	Forli2019	NA	NA	ABAB	ABAB	ABAB	AAAA	ABAB	ABAB	ABAB	AAAA
2	1	Forli	2019	Forli2019	34.6822	32.5962	AAAA	AAAA	ABAB	AAAA	ABAB	AAAA	ABAB	ABAB
2	2	Forli	2019	Forli2019	34.2881	32.2419	AAAA	AAAA	ABAB	AAAA	ABAB	AAAA	ABAB	ABAB
3	1	Forli	2019	Forli2019	32.7117	30.4703	AAAB	ABAB	ABAB	ABAB	AAAA	ABAB	AAAA	ABAB
3	2	Forli	2019	Forli2019	33.1058	30.8246	AAAB	ABAB	ABAB	ABAB	AAAA	ABAB	AAAA	ABAB
4	1	Forli	2019	Forli2019	NA	NA	AAAA	ABAB	ABAB	AAAA	ABAB	AAAA	AAAA	ABAB
4	2	Forli	2019	Forli2019	33.1058	30.4703	AAAA	ABAB	ABAB	AAAA	ABAB	AAAA	AAAA	ABAB
5	1	Forli	2019	Forli2019	35.4705	32.9505	AAAA	AAAA	AAAA	ABAB	ABAB	ABAB	ABAB	AAAA
5	2	Forli	2019	Forli2019	34.6822	32.9505	AAAA	AAAA	AAAA	ABAB	ABAB	ABAB	ABAB	AAAA
6	1	Forli	2019	Forli2019	34.6822	31.8875	AAAA	ABAB	ABAA	AAAA	ABAB	ABAB	AAAB	AAAA
6	2	Forli	2019	Forli2019	NA	NA	AAAA	ABAB	ABAA	AAAA	ABAB	ABAB	AAAB	AAAA
7	1	Forli	2019	Forli2019	33.4999	31.5332	ABAB	ABAB	AAAA	ABAB	AAAA	ABAB	AAAA	AAAA
7	2	Forli	2019	Forli2019	33.1058	31.5332	ABAB	ABAB	AAAA	ABAB	AAAA	ABAB	AAAA	AAAA
7	3	Forli	2019	Forli2019	33.1058	30.8246	ABAB	ABAB	AAAA	ABAB	AAAA	ABAB	AAAA	AAAA
8	1	Forli	2019	Forli2019	NA	NA	AAAA	ABAB	ABAB	AAAA	AAAA	ABAB	ABAB	ABAB
8	2	Forli	2019	Forli2019	NA	NA	AAAA	ABAB	ABAB	AAAA	AAAA	ABAB	ABAB	ABAB
9	1	Forli	2019	Forli2019	34.2881	32.2419	ABAB	ABAB	AAAA	ABAB	ABAB	ABAB	AAAA	ABAB
9	2	Forli	2019	Forli2019	35.0763	32.5962	ABAB	ABAB	AAAA	ABAB	ABAB	ABAB	AAAA	ABAB
10	1	Forli	2019	Forli2019	33.1058	31.5332	ABAB	AAAA	ABAB	AAAA	ABAB	ABAB	ABAA	ABAB
10	2	Forli	2019	Forli2019	NA	NA	ABAB	AAAA	ABAB	AAAA	ABAB	ABAB	ABAA	ABAB
11	1	Forli	2019	Forli2019	33.1058	31.1789	AAAA	AAAA	ABAB	ABAB	AAAA	AAAA	ABAB	AAAA
11	2	Forli	2019	Forli2019	NA	NA	AAAA	AAAA	ABAB	ABAB	AAAA	AAAA	ABAB	AAAA
13	1	Forli	2019	Forli2019	33.894	31.8875	AAAA	AAAA	ABAA	AAAA	AAAA	AAAA	AAAA	AAAA
13	2	Forli	2019	Forli2019	34.2881	32.2419	AAAA	AAAA	ABAA	AAAA	AAAA	AAAA	AAAA	AAAA
14	1	Forli	2019	Forli2019	32.7117	30.8246	AAAB	AAAB	ABAB	ABAA	AAAA	AAAA	ABAB	ABAB
14	2	Forli	2019	Forli2019	32.7117	30.116	AAAB	AAAB	ABAB	ABAA	AAAA	AAAA	ABAB	ABAB
15	1	Forli	2019	Forli2019	32.7117	31.1789	AAAA	ABAB	AAAA	ABAA	AAAA	ABAB	ABAB	AAAA
15	2	Forli	2019	Forli2019	NA	NA	AAAA	ABAB	AAAA	ABAA	AAAA	ABAB	ABAB	AAAA
16	1	Forli	2019	Forli2019	33.1058	30.8246	ABAB	AAAA	ABAB	AAAA	AAAA	AAAA	AAAA	AAAA
16	2	Forli	2019	Forli2019	32.7117	30.4703	ABAB	AAAA	ABAB	AAAA	AAAA	AAAA	AAAA	AAAA
17	1	Forli	2019	Forli2019	34.6822	32.2419	AAAA	ABAB	AAAA	ABAB	ABAB	AAAA	AAAB	ABAA
17	2	Forli	2019	Forli2019	34.2881	32.2419	AAAA	ABAB	AAAA	ABAB	ABAB	AAAA	AAAB	ABAA
18	1	Forli	2019	Forli2019	34.6822	32.5962	AAAA	ABAB	AAAA	AAAA	ABAB	ABAB	ABAB	AAAB
18	2	Forli	2019	Forli2019	35.4705	32.9505	AAAA	ABAB	AAAA	AAAA	ABAB	ABAB	ABAB	AAAB
19	1	Forli	2019	Forli2019	33.894	31.8875	AAAB	AAAB	ABAB	AAAA	ABAB	ABAB	ABAB	AAAA
19	2	Forli	2019	Forli2019	NA	NA	AAAB	AAAB	ABAB	AAAA	ABAB	ABAB	ABAB	AAAA
21	1	Forli	2019	Forli2019	33.1058	31.5332	ABAB	AAAA	ABAA	AAAA	ABAB	ABAB	ABAB	AAAA
21	2	Forli	2019	Forli2019	33.1058	30.8246	ABAB	AAAA	ABAA	AAAA	ABAB	ABAB	ABAB	AAAA
21	3	Forli	2019	Forli2019	NA	NA	ABAB	AAAA	ABAA	AAAA	ABAB	ABAB	ABAB	AAAA
22	1	Forli	2019	Forli2019	NA	NA	ABAA	ABAB	ABAB	AAAA	ABAB	ABAB	AAAA	ABAA
22	2	Forli	2019	Forli2019	34.6822	32.2419	ABAA	ABAB	ABAB	AAAA	ABAB	ABAB	AAAA	ABAA
23	1	Forli	2019	Forli2019	34.2881	32.2419	AAAA	ABAB	ABAB	AAAA	ABAB	AAAA	AAAB	AAAA
23	2	Forli	2019	Forli2019	34.2881	31.8875	AAAA	ABAB	ABAB	AAAA	ABAB	AAAA	AAAB	AAAA
25	1	Forli	2019	Forli2019	35.4705	33.3048	AAAA	AAAA	AAAA	ABAB	ABAB	ABAB	ABAB	AAAA
25	2	Forli	2019	Forli2019	35.8646	34.0134	AAAA	AAAA	AAAA	ABAB	ABAB	ABAB	ABAB	AAAA
26	1	Forli	2019	Forli2019	33.4999	32.9505	AAAA	AAAA	ABAB	AAAA	ABAB	ABAB	AAAA	AAAA
26	2	Forli	2019	Forli2019	33.1058	31.5332	AAAA	AAAA	ABAB	AAAA	ABAB	ABAB	AAAA	AAAA
27	1	Forli	2019	Forli2019	33.1058	31.1789	AAAA	ABAB	ABAB	ABAB	AAAA	ABAB	ABAB	AAAA
27	2	Forli	2019	Forli2019	33.1058	31.5332	AAAA	ABAB	ABAB	ABAB	AAAA	ABAB	ABAB	AAAA
28	1	Forli	2019	Forli2019	32.3175	29.7617	ABAB	ABAB	ABAB	AAAA	AAAA	ABAB	AAAA	ABAB
28	2	Forli	2019	Forli2019	32.7117	30.4703	ABAB	ABAB	ABAB	AAAA	AAAA	ABAB	AAAA	ABAB
29	1	Forli	2019	Forli2019	33.4999	31.5332	AAAA	AAAA	ABAA	ABAB	AAAA	ABAB	AAAB	ABAA
29	2	Forli	2019	Forli2019	33.1058	30.8246	AAAA	AAAA	ABAA	ABAB	AAAA	ABAB	AAAB	ABAA
30	1	Forli	2019	Forli2019	33.1058	30.4703	AAAA	AAAA	ABAB	AAAA	AAAA	ABAB	ABAB	AAAA
30	2	Forli	2019	Forli2019	33.894	31.8875	AAAA	AAAA	ABAB	AAAA	AAAA	ABAB	ABAB	AAAA
31	1	Forli	2019	Forli2019	33.894	31.8875	ABAB	AAAA	ABAB	AAAB	ABAB	AAAA	ABAB	ABAB
31	2	Forli	2019	Forli2019	35.0763	32.5962	ABAB	AAAA	ABAB	AAAB	ABAB	AAAA	ABAB	ABAB
32	1	Forli	2019	Forli2019	33.4999	31.1789	ABAB	AAAA	ABAA	AAAB	ABAB	AAAA	AAAA	AAAA
32	2	Forli	2019	Forli2019	33.1058	30.4703	ABAB	AAAA	ABAA	AAAB	ABAB	AAAA	AAAA	AAAA
33	1	Forli	2019	Forli2019	33.1058	31.5332	AAAA	ABAB	AAAA	AAAA	ABAA	ABAB	ABAB	AAAA
33	2	Forli	2019	Forli2019	32.7117	30.4703	AAAA	ABAB	AAAA	AAAA	ABAA	ABAB	ABAB	AAAA
34	1	Forli	2019	Forli2019	34.2881	32.5962	AAAA	AAAA	AAAA	ABAB	ABAB	AAAA	AAAA	AAAA
34	2	Forli	2019	Forli2019	35.4705	32.9505	AAAA	AAAA	AAAA	ABAB	ABAB	AAAA	AAAA	AAAA
34	3	Forli	2019	Forli2019	35.4705	33.3048	AAAA	AAAA	AAAA	ABAB	ABAB	AAAA	AAAA	AAAA
35	1	Forli	2019	Forli2019	33.1058	30.4703	ABAB	AAAA	ABAB	ABAB	ABAB	ABAA	AAAB	AAAA
35	2	Forli	2019	Forli2019	NA	NA	ABAB	AAAA	ABAB	ABAB	ABAB	ABAA	AAAB	AAAA
36	1	Forli	2019	Forli2019	NA	29.7617	AAAB	ABAB	ABAB	AAAA	AAAA	AAAA	AAAA	AAAA
36	2	Forli	2019	Forli2019	32.3175	30.116	AAAB	ABAB	ABAB	AAAA	AAAA	AAAA	AAAA	AAAA
37	1	Forli	2019	Forli2019	34.6822	32.9505	AAAA	ABAA	ABAB	AAAB	ABAB	ABAB	ABAA	ABAA
37	2	Forli	2019	Forli2019	34.6822	32.5962	AAAA	ABAA	ABAB	AAAB	ABAB	ABAB	ABAA	ABAA
38	1	Forli	2019	Forli2019	33.1058	31.1789	AAAA	AAAA	ABAB	ABAB	AAAA	AAAA	AAAA	ABAB
38	2	Forli	2019	Forli2019	33.1058	31.1789	AAAA	AAAA	ABAB	ABAB	AAAA	AAAA	AAAA	ABAB
39	1	Forli	2019	Forli2019	35.4705	32.9505	AAAA	AAAA	ABAB	AAAA	ABAB	ABAB	AAAA	ABAA
39	2	Forli	2019	Forli2019	34.6822	32.5962	AAAA	AAAA	ABAB	AAAA	ABAB	ABAB	AAAA	ABAA
40	1	Forli	2019	Forli2019	33.1058	30.8246	ABAB	AAAA	AAAA	ABAB	AAAA	AAAA	AAAA	AAAA
40	2	Forli	2019	Forli2019	NA	NA	ABAB	AAAA	AAAA	ABAB	AAAA	AAAA	AAAA	AAAA
41	1	Forli	2019	Forli2019	35.8646	33.6591	ABAB	AAAA	AAAB	ABAB	AAAA	ABAA	AAAA	ABAB
41	2	Forli	2019	Forli2019	35.8646	33.3048	ABAB	AAAA	AAAB	ABAB	AAAA	ABAA	AAAA	ABAB
42	1	Forli	2019	Forli2019	35.0763	32.5962	AAAA	AAAA	ABAB	AAAA	AAAA	ABAB	AAAA	ABAB
42	2	Forli	2019	Forli2019	33.1058	31.1789	AAAA	AAAA	ABAB	AAAA	AAAA	ABAB	AAAA	ABAB
43	1	Forli	2019	Forli2019	33.894	31.8875	AAAA	ABAB	ABAB	AAAA	AAAA	ABAB	ABAB	ABAB
43	2	Forli	2019	Forli2019	34.6822	32.2419	AAAA	ABAB	ABAB	AAAA	AAAA	ABAB	ABAB	ABAB
44	1	Forli	2019	Forli2019	34.6822	32.2419	AAAA	AAAA	AAAA	AAAA	ABAB	AAAA	ABAB	AAAB
44	2	Forli	2019	Forli2019	35.8646	32.9505	AAAA	AAAA	AAAA	AAAA	ABAB	AAAA	ABAB	AAAB
45	1	Forli	2019	Forli2019	33.1058	31.1789	AAAA	AAAB	AAAA	AAAA	ABAB	ABAB	AAAA	ABAB
45	2	Forli	2019	Forli2019	NA	NA	AAAA	AAAB	AAAA	AAAA	ABAB	ABAB	AAAA	ABAB
46	1	Forli	2019	Forli2019	33.894	32.2419	AAAA	ABAB	AAAA	ABAA	ABAB	ABAB	AAAA	ABAB
46	2	Forli	2019	Forli2019	35.0763	32.5962	AAAA	ABAB	AAAA	ABAA	ABAB	ABAB	AAAA	ABAB
47	1	Forli	2019	Forli2019	33.894	31.8875	AAAA	AAAA	ABAB	ABAB	AAAB	ABAB	ABAB	ABAB
47	2	Forli	2019	Forli2019	35.0763	32.9505	AAAA	AAAA	ABAB	ABAB	AAAB	ABAB	ABAB	ABAB
48	1	Forli	2019	Forli2019	33.894	31.8875	AAAA	ABAB	ABAB	ABAA	AAAA	ABAB	ABAB	AAAA
48	2	Forli	2019	Forli2019	34.6822	32.5962	AAAA	ABAB	ABAB	ABAA	AAAA	ABAB	ABAB	AAAA
49	1	Forli	2019	Forli2019	33.1058	31.1789	ABAB	AAAA	ABAB	ABAA	AAAA	AAAA	ABAB	ABAB
49	2	Forli	2019	Forli2019	33.1058	31.8875	ABAB	AAAA	ABAB	ABAA	AAAA	AAAA	ABAB	ABAB
50	1	Forli	2019	Forli2019	33.894	31.8875	ABAB	ABAB	ABAB	ABAB	ABAB	ABAB	ABAB	AAAA
50	2	Forli	2019	Forli2019	34.2881	32.2419	ABAB	ABAB	ABAB	ABAB	ABAB	ABAB	ABAB	AAAA
51	1	Forli	2019	Forli2019	33.1058	30.8246	ABAA	ABAB	AAAA	ABAB	AAAA	AAAA	ABAB	ABAB
51	2	Forli	2019	Forli2019	33.1058	31.1789	ABAA	ABAB	AAAA	ABAB	AAAA	AAAA	ABAB	ABAB
53	1	Forli	2019	Forli2019	33.894	31.8875	AAAA	ABAB	ABAB	ABAB	ABAB	AAAA	AAAA	ABAB
53	2	Forli	2019	Forli2019	35.0763	32.2419	AAAA	ABAB	ABAB	ABAB	ABAB	AAAA	AAAA	ABAB
54	1	Forli	2019	Forli2019	33.1058	30.4703	ABAB	AAAA	AAAA	AAAA	ABAB	AAAA	AAAA	AAAA
54	2	Forli	2019	Forli2019	NA	NA	ABAB	AAAA	AAAA	AAAA	ABAB	AAAA	AAAA	AAAA
55	1	Forli	2019	Forli2019	33.1058	30.8246	AAAA	ABAB	ABAA	ABAB	AAAA	ABAB	ABAB	AAAA
55	2	Forli	2019	Forli2019	NA	30.8246	AAAA	ABAB	ABAA	ABAB	AAAA	ABAB	ABAB	AAAA
57	1	Forli	2019	Forli2019	33.4999	31.5332	AAAA	AAAA	ABAB	AAAA	AAAA	AAAA	AAAA	ABAB
57	2	Forli	2019	Forli2019	34.2881	31.8875	AAAA	AAAA	ABAB	AAAA	AAAA	AAAA	AAAA	ABAB
58	1	Forli	2019	Forli2019	33.1058	31.1789	ABAB	ABAB	ABAB	ABAB	ABAB	AAAA	ABAB	AAAA
58	2	Forli	2019	Forli2019	33.1058	30.8246	ABAB	ABAB	ABAB	ABAB	ABAB	AAAA	ABAB	AAAA
59	1	Forli	2019	Forli2019	33.1058	31.1789	ABAB	ABAB	AAAA	ABAB	AAAA	AAAA	AAAA	ABAA
59	2	Forli	2019	Forli2019	33.1058	31.1789	ABAB	ABAB	AAAA	ABAB	AAAA	AAAA	AAAA	ABAA
60	1	Forli	2019	Forli2019	34.6822	32.5962	AAAA	AAAA	ABAB	ABAB	AAAA	ABAB	AAAB	AAAA
60	2	Forli	2019	Forli2019	NA	NA	AAAA	AAAA	ABAB	ABAB	AAAA	ABAB	AAAB	AAAA
61	1	Forli	2019	Forli2019	33.894	32.9505	AAAA	ABAB	ABAB	ABAB	ABAB	AAAA	ABAB	AAAA
61	2	Forli	2019	Forli2019	34.6822	32.9505	AAAA	ABAB	ABAB	ABAB	ABAB	AAAA	ABAB	AAAA
62	1	Forli	2019	Forli2019	33.894	31.5332	AAAA	AAAA	AAAA	AAAA	ABAB	ABAB	AAAA	AAAA
62	2	Forli	2019	Forli2019	33.894	31.5332	AAAA	AAAA	AAAA	AAAA	ABAB	ABAB	AAAA	AAAA
63	1	Forli	2019	Forli2019	33.1058	31.1789	AAAA	ABAB	AAAA	AAAA	AAAB	AAAA	ABAB	AAAA
63	2	Forli	2019	Forli2019	33.1058	31.1789	AAAA	ABAB	AAAA	AAAA	AAAB	AAAA	ABAB	AAAA
64	1	Forli	2019	Forli2019	32.3175	30.4703	ABAB	ABAB	ABAB	AAAA	ABAB	AAAA	ABAA	AAAA
64	2	Forli	2019	Forli2019	33.1058	30.8246	ABAB	ABAB	ABAB	AAAA	ABAB	AAAA	ABAA	AAAA
65	1	Forli	2019	Forli2019	32.3175	29.7617	AAAA	AAAA	ABAB	AAAB	ABAB	ABAB	ABAB	AAAB
65	2	Forli	2019	Forli2019	32.7117	30.4703	AAAA	AAAA	ABAB	AAAB	ABAB	ABAB	ABAB	AAAB
66	1	Forli	2019	Forli2019	33.894	32.2419	AAAA	AAAA	ABAB	AAAA	AAAA	ABAB	AAAB	ABAB
66	2	Forli	2019	Forli2019	32.7117	30.116	AAAA	AAAA	ABAB	AAAA	AAAA	ABAB	AAAB	ABAB
66	3	Forli	2019	Forli2019	32.7117	31.1789	AAAA	AAAA	ABAB	AAAA	AAAA	ABAB	AAAB	ABAB
68	1	Forli	2019	Forli2019	35.4705	32.9505	AAAA	AAAA	ABAB	AAAA	ABAB	ABAB	ABAB	ABAB
68	2	Forli	2019	Forli2019	35.8646	33.3048	AAAA	AAAA	ABAB	AAAA	ABAB	ABAB	ABAB	ABAB
69	1	Forli	2019	Forli2019	33.1058	31.1789	AAAA	AAAA	ABAB	AAAA	AAAA	AAAA	AAAA	ABAB
69	2	Forli	2019	Forli2019	33.894	31.5332	AAAA	AAAA	ABAB	AAAA	AAAA	AAAA	AAAA	ABAB
70	1	Forli	2019	Forli2019	33.894	32.2419	ABAB	ABAB	AAAA	AAAA	ABAB	ABAB	AAAA	AAAA
70	2	Forli	2019	Forli2019	33.1058	31.5332	ABAB	ABAB	AAAA	AAAA	ABAB	ABAB	AAAA	AAAA
71	1	Forli	2019	Forli2019	33.4999	31.8875	AAAA	AAAA	ABAB	ABAB	AAAA	ABAB	ABAA	AAAA
71	2	Forli	2019	Forli2019	33.1058	31.8875	AAAA	AAAA	ABAB	ABAB	AAAA	ABAB	ABAA	AAAA
72	1	Forli	2019	Forli2019	34.6822	32.5962	ABAB	ABAB	AAAA	ABAB	ABAB	AAAA	AAAB	ABAB
72	2	Forli	2019	Forli2019	33.4999	31.8875	ABAB	ABAB	AAAA	ABAB	ABAB	AAAA	AAAB	ABAB
73	1	Forli	2019	Forli2019	33.1058	31.1789	ABAB	ABAB	ABAB	AAAA	ABAB	AAAA	ABAA	AAAA
73	2	Forli	2019	Forli2019	33.1058	31.1789	ABAB	ABAB	ABAB	AAAA	ABAB	AAAA	ABAA	AAAA
74	1	Forli	2019	Forli2019	32.7117	30.116	AAAA	ABAB	ABAB	ABAB	AAAA	AAAA	AAAA	AAAA
74	2	Forli	2019	Forli2019	NA	NA	AAAA	ABAB	ABAB	ABAB	AAAA	AAAA	AAAA	AAAA
75	1	Forli	2019	Forli2019	33.1058	31.5332	AAAA	AAAA	AAAA	ABAA	AAAA	ABAB	ABAA	AAAB
75	2	Forli	2019	Forli2019	NA	NA	AAAA	AAAA	AAAA	ABAA	AAAA	ABAB	ABAA	AAAB
76	1	Forli	2019	Forli2019	32.7117	30.116	ABAB	ABAB	AAAA	ABAB	AAAA	AAAA	ABAB	AAAA
76	2	Forli	2019	Forli2019	32.7117	30.8246	ABAB	ABAB	AAAA	ABAB	AAAA	AAAA	ABAB	AAAA
77	1	Forli	2019	Forli2019	35.0763	32.9505	AAAA	AAAA	ABAB	ABAB	ABAB	ABAB	ABAB	ABAB
77	2	Forli	2019	Forli2019	34.2881	32.2419	AAAA	AAAA	ABAB	ABAB	ABAB	ABAB	ABAB	ABAB
78	1	Forli	2019	Forli2019	32.7117	30.4703	ABAB	ABAB	AAAA	AAAA	ABAB	ABAB	AAAA	AAAA
78	2	Forli	2019	Forli2019	32.7117	30.4703	ABAB	ABAB	AAAA	AAAA	ABAB	ABAB	AAAA	AAAA
79	1	Forli	2019	Forli2019	33.4999	31.8875	AAAA	ABAA	AAAA	AAAB	ABAB	AAAA	ABAB	AAAB
79	2	Forli	2019	Forli2019	33.894	31.8875	AAAA	ABAA	AAAA	AAAB	ABAB	AAAA	ABAB	AAAB
79	3	Forli	2019	Forli2019	33.4999	31.1789	AAAA	ABAA	AAAA	AAAB	ABAB	AAAA	ABAB	AAAB
79	4	Forli	2019	Forli2019	35.0763	32.9505	AAAA	ABAA	AAAA	AAAB	ABAB	AAAA	ABAB	AAAB
81	1	Forli	2019	Forli2019	NA	NA	ABAB	ABAB	ABAB	AAAA	AAAB	ABAB	ABAB	AAAA
81	2	Forli	2019	Forli2019	33.894	31.8875	ABAB	ABAB	ABAB	AAAA	AAAB	ABAB	ABAB	AAAA
82	1	Forli	2019	Forli2019	33.1058	31.1789	AAAA	AAAA	ABAB	ABAA	AAAA	ABAB	AAAA	AAAA
82	2	Forli	2019	Forli2019	NA	NA	AAAA	AAAA	ABAB	ABAA	AAAA	ABAB	AAAA	AAAA
83	1	Forli	2019	Forli2019	33.4999	31.8875	AAAA	AAAA	ABAB	ABAB	AAAA	ABAB	ABAB	AAAA
83	2	Forli	2019	Forli2019	NA	NA	AAAA	AAAA	ABAB	ABAB	AAAA	ABAB	ABAB	AAAA
84	1	Forli	2019	Forli2019	35.8646	33.3048	AAAA	AAAA	AAAA	ABAB	ABAB	ABAB	ABAB	AAAA
84	2	Forli	2019	Forli2019	NA	NA	AAAA	AAAA	AAAA	ABAB	ABAB	ABAB	ABAB	AAAA
85	1	Forli	2019	Forli2019	NA	NA	ABAB	AAAA	ABAA	ABAB	AAAA	ABAB	ABAB	ABAB
85	2	Forli	2019	Forli2019	NA	NA	ABAB	AAAA	ABAA	ABAB	AAAA	ABAB	ABAB	ABAB
86	1	Forli	2019	Forli2019	NA	NA	AAAA	ABAB	AAAA	ABAB	ABAB	AAAA	ABAA	ABAB
86	2	Forli	2019	Forli2019	NA	NA	AAAA	ABAB	AAAA	ABAB	ABAB	AAAA	ABAA	ABAB
87	1	Forli	2019	Forli2019	NA	NA	ABAB	AAAA	ABAB	ABAB	AAAA	ABAB	AAAA	AAAA
87	2	Forli	2019	Forli2019	33.1058	30.8246	ABAB	AAAA	ABAB	ABAB	AAAA	ABAB	AAAA	AAAA
88	1	Forli	2019	Forli2019	34.6822	32.9505	AAAA	AAAA	AAAA	ABAB	AAAA	ABAB	ABAA	AAAA
88	2	Forli	2019	Forli2019	NA	32.9505	AAAA	AAAA	AAAA	ABAB	AAAA	ABAB	ABAA	AAAA
89	1	Forli	2019	Forli2019	33.1058	30.8246	AAAA	AAAA	ABAB	AAAA	AAAA	AAAA	AAAA	AAAA
89	2	Forli	2019	Forli2019	35.8646	33.3048	AAAA	AAAA	ABAB	AAAA	AAAA	AAAA	AAAA	AAAA
90	1	Forli	2019	Forli2019	NA	32.5962	AAAA	AAAA	ABAB	AAAA	ABAB	ABAB	AAAA	AAAA
90	2	Forli	2019	Forli2019	34.6822	32.2419	AAAA	AAAA	ABAB	AAAA	ABAB	ABAB	AAAA	AAAA
91	1	Forli	2019	Forli2019	32.3175	29.7617	ABAB	AAAA	ABAB	ABAB	ABAB	AAAA	AAAA	AAAA
91	2	Forli	2019	Forli2019	33.1058	30.8246	ABAB	AAAA	ABAB	ABAB	ABAB	AAAA	AAAA	AAAA
91	3	Forli	2019	Forli2019	32.3175	30.116	ABAB	AAAA	ABAB	ABAB	ABAB	AAAA	AAAA	AAAA
92	1	Forli	2019	Forli2019	33.894	31.8875	ABAA	AAAA	ABAB	ABAB	ABAB	ABAB	ABAB	ABAB
92	2	Forli	2019	Forli2019	34.6822	32.5962	ABAA	AAAA	ABAB	ABAB	ABAB	ABAB	ABAB	ABAB
93	1	Forli	2019	Forli2019	33.1058	31.1789	AAAB	ABAB	ABAA	AAAB	ABAB	AAAA	AAAA	AAAA
93	2	Forli	2019	Forli2019	33.1058	30.4703	AAAB	ABAB	ABAA	AAAB	ABAB	AAAA	AAAA	AAAA
94	1	Forli	2019	Forli2019	33.894	31.8875	AAAA	AAAA	AAAA	ABAA	ABAB	ABAB	ABAB	AAAA
94	2	Forli	2019	Forli2019	33.1058	30.8246	AAAA	AAAA	AAAA	ABAA	ABAB	ABAB	ABAB	AAAA
95	1	Forli	2019	Forli2019	33.1058	30.4703	AAAA	ABAB	ABAB	ABAB	AAAA	ABAA	AAAB	AAAA
95	2	Forli	2019	Forli2019	33.1058	30.4703	AAAA	ABAB	ABAB	ABAB	AAAA	ABAA	AAAB	AAAA
96	1	Forli	2019	Forli2019	NA	NA	ABAA	AAAA	ABAB	ABAB	AAAA	AAAA	ABAA	AAAA
96	2	Forli	2019	Forli2019	NA	NA	ABAA	AAAA	ABAB	ABAB	AAAA	AAAA	ABAA	AAAA
97	1	Forli	2019	Forli2019	32.7117	30.116	ABAB	ABAB	AAAA	ABAA	AAAA	AAAA	AAAA	ABAB
97	2	Forli	2019	Forli2019	NA	NA	ABAB	ABAB	AAAA	ABAA	AAAA	AAAA	AAAA	ABAB
98	1	Forli	2019	Forli2019	33.4999	31.5332	ABAA	ABAB	ABAB	AAAA	ABAB	ABAB	AAAA	ABAB
98	2	Forli	2019	Forli2019	NA	NA	ABAA	ABAB	ABAB	AAAA	ABAB	ABAB	AAAA	ABAB
99	1	Forli	2019	Forli2019	32.7117	30.4703	AAAA	ABAB	ABAB	AAAB	AAAA	AAAA	ABAB	ABAB
99	2	Forli	2019	Forli2019	32.7117	30.4703	AAAA	ABAB	ABAB	AAAB	AAAA	AAAA	ABAB	ABAB
100	1	Forli	2019	Forli2019	32.7117	30.4703	AAAA	AAAA	AAAA	AAAA	AAAA	AAAA	AAAA	ABAB
100	2	Forli	2019	Forli2019	NA	NA	AAAA	AAAA	AAAA	AAAA	AAAA	AAAA	AAAA	ABAB
101	1	Forli	2019	Forli2019	32.7117	30.116	AAAA	ABAB	ABAB	ABAB	AAAA	AAAA	ABAA	ABAB
101	2	Forli	2019	Forli2019	33.1058	30.4703	AAAA	ABAB	ABAB	ABAB	AAAA	AAAA	ABAA	ABAB
102	1	Forli	2019	Forli2019	32.7117	30.116	AAAB	ABAB	ABAB	ABAB	ABAB	AAAA	ABAB	AAAA
102	2	Forli	2019	Forli2019	32.7117	30.4703	AAAB	ABAB	ABAB	ABAB	ABAB	AAAA	ABAB	AAAA
103	1	Forli	2019	Forli2019	35.8646	32.9505	AAAA	ABAB	ABAB	AAAA	ABAB	AAAA	ABAB	AAAA
103	2	Forli	2019	Forli2019	NA	NA	AAAA	ABAB	ABAB	AAAA	ABAB	AAAA	ABAB	AAAA
103	3	Forli	2019	Forli2019	NA	NA	AAAA	ABAB	ABAB	AAAA	ABAB	AAAA	ABAB	AAAA
104	1	Forli	2019	Forli2019	34.6822	32.5962	ABAB	ABAB	ABAB	AAAA	AAAB	ABAB	ABAB	AAAA
104	2	Forli	2019	Forli2019	35.4705	32.9505	ABAB	ABAB	ABAB	AAAA	AAAB	ABAB	ABAB	AAAA
105	1	Forli	2019	Forli2019	35.0763	32.9505	AAAA	ABAB	ABAA	ABAA	ABAB	AAAA	ABAB	AAAA
105	2	Forli	2019	Forli2019	35.4705	32.9505	AAAA	ABAB	ABAA	ABAA	ABAB	AAAA	ABAB	AAAA
106	1	Forli	2019	Forli2019	32.7117	31.1789	AAAA	AAAA	ABAB	AAAA	AAAA	ABAB	ABAB	AAAA
106	2	Forli	2019	Forli2019	34.6822	33.6591	AAAA	AAAA	ABAB	AAAA	AAAA	ABAB	ABAB	AAAA
107	1	Forli	2019	Forli2019	33.1058	31.5332	AAAA	AAAA	ABAB	ABAB	AAAA	AAAA	ABAB	ABAB
107	2	Forli	2019	Forli2019	33.1058	30.8246	AAAA	AAAA	ABAB	ABAB	AAAA	AAAA	ABAB	ABAB
108	1	Forli	2019	Forli2019	33.894	32.2419	AAAA	AAAA	AAAA	ABAB	ABAB	AAAA	AAAA	ABAB
108	2	Forli	2019	Forli2019	34.6822	32.5962	AAAA	AAAA	AAAA	ABAB	ABAB	AAAA	AAAA	ABAB
109	1	Forli	2019	Forli2019	34.6822	32.5962	AAAA	ABAB	AAAA	ABAB	ABAB	ABAB	ABAB	AAAA
109	2	Forli	2019	Forli2019	35.8646	32.9505	AAAA	ABAB	AAAA	ABAB	ABAB	ABAB	ABAB	AAAA
109	3	Forli	2019	Forli2019	35.4705	32.9505	AAAA	ABAB	AAAA	ABAB	ABAB	ABAB	ABAB	AAAA
111	1	Forli	2019	Forli2019	33.894	31.8875	AAAA	ABAB	AAAA	ABAB	AAAA	AAAA	ABAB	ABAB
111	2	Forli	2019	Forli2019	34.2881	32.2419	AAAA	ABAB	AAAA	ABAB	AAAA	AAAA	ABAB	ABAB
112	1	Forli	2019	Forli2019	33.1058	31.5332	AAAA	AAAA	ABAB	ABAB	AAAA	ABAB	AAAB	AAAB
112	2	Forli	2019	Forli2019	NA	NA	AAAA	AAAA	ABAB	ABAB	AAAA	ABAB	AAAB	AAAB
113	1	Forli	2019	Forli2019	33.894	31.8875	AAAB	ABAB	ABAB	AAAA	ABAB	AAAA	AAAA	AAAA
113	2	Forli	2019	Forli2019	34.6822	32.2419	AAAB	ABAB	ABAB	AAAA	ABAB	AAAA	AAAA	AAAA
114	1	Forli	2019	Forli2019	33.1058	31.1789	ABAB	ABAB	ABAA	AAAA	AAAA	ABAB	AAAB	AAAA
114	2	Forli	2019	Forli2019	32.7117	30.8246	ABAB	ABAB	ABAA	AAAA	AAAA	ABAB	AAAB	AAAA
115	1	Forli	2019	Forli2019	32.7117	30.4703	ABAA	AAAA	AAAA	AAAA	AAAA	AAAA	AAAA	ABAB
115	2	Forli	2019	Forli2019	32.7117	30.4703	ABAA	AAAA	AAAA	AAAA	AAAA	AAAA	AAAA	ABAB
116	1	Forli	2019	Forli2019	34.2881	32.5962	AAAA	ABAB	ABAB	AAAA	ABAB	AAAA	ABAB	ABAB
116	2	Forli	2019	Forli2019	35.4705	32.9505	AAAA	ABAB	ABAB	AAAA	ABAB	AAAA	ABAB	ABAB
117	1	Forli	2019	Forli2019	36.2587	34.0134	AAAA	AAAA	ABAA	AAAA	ABAB	ABAB	ABAB	AAAA
117	2	Forli	2019	Forli2019	36.2587	33.6591	AAAA	AAAA	ABAA	AAAA	ABAB	ABAB	ABAB	AAAA
118	1	Forli	2019	Forli2019	33.1058	31.5332	ABAA	AAAA	ABAB	ABAB	AAAA	AAAA	AAAB	ABAB
118	2	Forli	2019	Forli2019	33.1058	31.1789	ABAA	AAAA	ABAB	ABAB	AAAA	AAAA	AAAB	ABAB
119	1	Forli	2019	Forli2019	NA	NA	AAAA	AAAA	ABAB	AAAA	AAAA	ABAB	ABAB	AAAA
119	2	Forli	2019	Forli2019	NA	NA	AAAA	AAAA	ABAB	AAAA	AAAA	ABAB	ABAB	AAAA
120	1	Forli	2019	Forli2019	35.0763	32.9505	ABAA	AAAA	ABAB	ABAB	ABAB	ABAB	ABAB	ABAB
120	2	Forli	2019	Forli2019	34.6822	32.5962	ABAA	AAAA	ABAB	ABAB	ABAB	ABAB	ABAB	ABAB
123	1	Forli	2019	Forli2019	32.7117	30.8246	AAAA	AAAA	ABAB	AAAA	AAAA	ABAB	AAAA	AAAA
123	2	Forli	2019	Forli2019	32.7117	30.4703	AAAA	AAAA	ABAB	AAAA	AAAA	ABAB	AAAA	AAAA
124	1	Forli	2019	Forli2019	34.6822	32.5962	AAAA	AAAA	ABAB	ABAB	AAAA	AAAB	AAAB	AAAB
124	2	Forli	2019	Forli2019	33.4999	31.1789	AAAA	AAAA	ABAB	ABAB	AAAA	AAAB	AAAB	AAAB
125	1	Forli	2019	Forli2019	32.7117	30.4703	AAAA	ABAB	AAAA	ABAB	ABAB	AAAA	AAAA	AAAA
125	2	Forli	2019	Forli2019	33.1058	31.1789	AAAA	ABAB	AAAA	ABAB	ABAB	AAAA	AAAA	AAAA
126	1	Forli	2019	Forli2019	32.7117	30.116	AAAA	ABAB	ABAB	AAAA	AAAA	AAAA	AAAA	ABAB
126	2	Forli	2019	Forli2019	32.7117	30.116	AAAA	ABAB	ABAB	AAAA	AAAA	AAAA	AAAA	ABAB
127	1	Forli	2019	Forli2019	33.1058	31.1789	AAAB	ABAB	ABAB	AAAA	ABAB	ABAB	ABAB	AAAA
127	2	Forli	2019	Forli2019	33.4999	31.1789	AAAB	ABAB	ABAB	AAAA	ABAB	ABAB	ABAB	AAAA
129	1	Forli	2019	Forli2019	32.7117	31.1789	ABAA	ABAB	ABAB	ABAB	AAAA	ABAB	AAAB	ABAA
129	2	Forli	2019	Forli2019	33.1058	30.4703	ABAA	ABAB	ABAB	ABAB	AAAA	ABAB	AAAB	ABAA
130	1	Forli	2019	Forli2019	33.1058	30.4703	ABAB	ABAB	ABAB	AAAA	ABAB	AAAA	AAAB	ABAB
130	2	Forli	2019	Forli2019	33.1058	30.8246	ABAB	ABAB	ABAB	AAAA	ABAB	AAAA	AAAB	ABAB
131	1	Forli	2019	Forli2019	32.3175	29.7617	ABAB	ABAB	ABAB	ABAB	AAAA	AAAA	ABAB	AAAA
131	2	Forli	2019	Forli2019	32.7117	30.4703	ABAB	ABAB	ABAB	ABAB	AAAA	AAAA	ABAB	AAAA
133	1	Forli	2019	Forli2019	35.4705	32.9505	AAAA	ABAB	ABAB	AAAA	AAAA	ABAB	ABAB	AAAA
133	2	Forli	2019	Forli2019	34.6822	32.5962	AAAA	ABAB	ABAB	AAAA	AAAA	ABAB	ABAB	AAAA
1	1	Forli	2020	Forli2020	31.9902	31.0773	ABAB	ABAB	ABAB	AAAA	ABAB	ABAB	ABAB	AAAA
1	2	Forli	2020	Forli2020	NA	NA	ABAB	ABAB	ABAB	AAAA	ABAB	ABAB	ABAB	AAAA
2	1	Forli	2020	Forli2020	34.2988	33.2527	AAAA	AAAA	ABAB	AAAA	ABAB	AAAA	ABAB	ABAB
2	2	Forli	2020	Forli2020	33.3094	32.6312	AAAA	AAAA	ABAB	AAAA	ABAB	AAAA	ABAB	ABAB
3	1	Forli	2020	Forli2020	31.9902	NA	AAAB	ABAB	ABAB	ABAB	AAAA	ABAB	AAAA	ABAB
3	2	Forli	2020	Forli2020	30.0114	32.3204	AAAB	ABAB	ABAB	ABAB	AAAA	ABAB	AAAA	ABAB
4	1	Forli	2020	Forli2020	32.32	30.7665	AAAA	ABAB	ABAB	AAAA	ABAB	AAAA	AAAA	ABAB
4	2	Forli	2020	Forli2020	32.9796	31.3881	AAAA	ABAB	ABAB	AAAA	ABAB	AAAA	AAAA	ABAB
5	1	Forli	2020	Forli2020	34.6286	33.5635	AAAA	AAAA	AAAA	ABAB	ABAB	ABAB	ABAB	AAAA
5	2	Forli	2020	Forli2020	34.6286	33.2527	AAAA	AAAA	AAAA	ABAB	ABAB	ABAB	ABAB	AAAA
6	1	Forli	2020	Forli2020	33.3094	32.6312	AAAA	ABAB	ABAA	AAAA	ABAB	ABAB	AAAB	AAAA
6	2	Forli	2020	Forli2020	NA	NA	AAAA	ABAB	ABAA	AAAA	ABAB	ABAB	AAAB	AAAA
7	1	Forli	2020	Forli2020	33.3094	32.3204	ABAB	ABAB	AAAA	ABAB	AAAA	ABAB	AAAA	AAAA
7	2	Forli	2020	Forli2020	32.32	31.3881	ABAB	ABAB	AAAA	ABAB	AAAA	ABAB	AAAA	AAAA
7	3	Forli	2020	Forli2020	32.32	31.3881	ABAB	ABAB	AAAA	ABAB	AAAA	ABAB	AAAA	AAAA
8	1	Forli	2020	Forli2020	NA	NA	AAAA	ABAB	ABAB	AAAA	AAAA	ABAB	ABAB	ABAB
8	2	Forli	2020	Forli2020	NA	NA	AAAA	ABAB	ABAB	AAAA	AAAA	ABAB	ABAB	ABAB
9	1	Forli	2020	Forli2020	32.6498	NA	ABAB	ABAB	AAAA	ABAB	ABAB	ABAB	AAAA	ABAB
9	2	Forli	2020	Forli2020	33.3094	32.3204	ABAB	ABAB	AAAA	ABAB	ABAB	ABAB	AAAA	ABAB
10	1	Forli	2020	Forli2020	32.6498	31.3881	ABAB	AAAA	ABAB	AAAA	ABAB	ABAB	ABAA	ABAB
10	2	Forli	2020	Forli2020	NA	NA	ABAB	AAAA	ABAB	AAAA	ABAB	ABAB	ABAA	ABAB
11	1	Forli	2020	Forli2020	31.6604	31.0773	AAAA	AAAA	ABAB	ABAB	AAAA	AAAA	ABAB	AAAA
11	2	Forli	2020	Forli2020	NA	NA	AAAA	AAAA	ABAB	ABAB	AAAA	AAAA	ABAB	AAAA
13	1	Forli	2020	Forli2020	32.6498	31.3881	AAAA	AAAA	ABAA	AAAA	AAAA	AAAA	AAAA	AAAA
13	2	Forli	2020	Forli2020	32.6498	31.0773	AAAA	AAAA	ABAA	AAAA	AAAA	AAAA	AAAA	AAAA
14	1	Forli	2020	Forli2020	31.6604	30.7665	AAAB	AAAB	ABAB	ABAA	AAAA	AAAA	ABAB	ABAB
14	2	Forli	2020	Forli2020	31.6604	31.0773	AAAB	AAAB	ABAB	ABAA	AAAA	AAAA	ABAB	ABAB
15	1	Forli	2020	Forli2020	31.9902	31.0773	AAAA	ABAB	AAAA	ABAA	AAAA	ABAB	ABAB	AAAA
15	2	Forli	2020	Forli2020	NA	NA	AAAA	ABAB	AAAA	ABAA	AAAA	ABAB	ABAB	AAAA
16	1	Forli	2020	Forli2020	32.6498	31.0773	ABAB	AAAA	ABAB	AAAA	AAAA	AAAA	AAAA	AAAA
16	2	Forli	2020	Forli2020	31.9902	30.7665	ABAB	AAAA	ABAB	AAAA	AAAA	AAAA	AAAA	AAAA
17	1	Forli	2020	Forli2020	33.6392	32.6312	AAAA	ABAB	AAAA	ABAB	ABAB	AAAA	AAAB	ABAA
17	2	Forli	2020	Forli2020	33.3094	33.2527	AAAA	ABAB	AAAA	ABAB	ABAB	AAAA	AAAB	ABAA
18	1	Forli	2020	Forli2020	33.3094	32.6312	AAAA	ABAB	AAAA	AAAA	ABAB	ABAB	ABAB	AAAB
18	2	Forli	2020	Forli2020	33.6392	32.942	AAAA	ABAB	AAAA	AAAA	ABAB	ABAB	ABAB	AAAB
19	1	Forli	2020	Forli2020	NA	31.6989	AAAB	AAAB	ABAB	AAAA	ABAB	ABAB	ABAB	AAAA
19	2	Forli	2020	Forli2020	NA	NA	AAAB	AAAB	ABAB	AAAA	ABAB	ABAB	ABAB	AAAA
21	1	Forli	2020	Forli2020	32.32	31.0773	ABAB	AAAA	ABAA	AAAA	ABAB	ABAB	ABAB	AAAA
21	2	Forli	2020	Forli2020	32.6498	31.0773	ABAB	AAAA	ABAA	AAAA	ABAB	ABAB	ABAB	AAAA
21	3	Forli	2020	Forli2020	NA	NA	ABAB	AAAA	ABAA	AAAA	ABAB	ABAB	ABAB	AAAA
22	1	Forli	2020	Forli2020	NA	NA	ABAA	ABAB	ABAB	AAAA	ABAB	ABAB	AAAA	ABAA
22	2	Forli	2020	Forli2020	32.32	31.3881	ABAA	ABAB	ABAB	AAAA	ABAB	ABAB	AAAA	ABAA
23	1	Forli	2020	Forli2020	33.3094	32.942	AAAA	ABAB	ABAB	AAAA	ABAB	AAAA	AAAB	AAAA
23	2	Forli	2020	Forli2020	33.3094	32.6312	AAAA	ABAB	ABAB	AAAA	ABAB	AAAA	AAAB	AAAA
25	1	Forli	2020	Forli2020	34.2988	33.8743	AAAA	AAAA	AAAA	ABAB	ABAB	ABAB	ABAB	AAAA
25	2	Forli	2020	Forli2020	34.9584	35.7389	AAAA	AAAA	AAAA	ABAB	ABAB	ABAB	ABAB	AAAA
26	1	Forli	2020	Forli2020	33.3094	32.0096	AAAA	AAAA	ABAB	AAAA	ABAB	ABAB	AAAA	AAAA
26	2	Forli	2020	Forli2020	33.3094	32.3204	AAAA	AAAA	ABAB	AAAA	ABAB	ABAB	AAAA	AAAA
27	1	Forli	2020	Forli2020	31.9902	NA	AAAA	ABAB	ABAB	ABAB	AAAA	ABAB	ABAB	AAAA
27	2	Forli	2020	Forli2020	31.9902	30.7665	AAAA	ABAB	ABAB	ABAB	AAAA	ABAB	ABAB	AAAA
28	1	Forli	2020	Forli2020	32.9796	31.6989	ABAB	ABAB	ABAB	AAAA	AAAA	ABAB	AAAA	ABAB
28	2	Forli	2020	Forli2020	31.6604	30.4558	ABAB	ABAB	ABAB	AAAA	AAAA	ABAB	AAAA	ABAB
29	1	Forli	2020	Forli2020	32.9796	32.3204	AAAA	AAAA	ABAA	ABAB	AAAA	ABAB	AAAB	ABAA
29	2	Forli	2020	Forli2020	32.32	31.0773	AAAA	AAAA	ABAA	ABAB	AAAA	ABAB	AAAB	ABAA
30	1	Forli	2020	Forli2020	33.3094	32.0096	AAAA	AAAA	ABAB	AAAA	AAAA	ABAB	ABAB	AAAA
30	2	Forli	2020	Forli2020	32.6498	31.0773	AAAA	AAAA	ABAB	AAAA	AAAA	ABAB	ABAB	AAAA
31	1	Forli	2020	Forli2020	32.32	31.0773	ABAB	AAAA	ABAB	AAAB	ABAB	AAAA	ABAB	ABAB
31	2	Forli	2020	Forli2020	32.9796	31.3881	ABAB	AAAA	ABAB	AAAB	ABAB	AAAA	ABAB	ABAB
32	1	Forli	2020	Forli2020	30.3412	31.3881	ABAB	AAAA	ABAA	AAAB	ABAB	AAAA	AAAA	AAAA
32	2	Forli	2020	Forli2020	32.6498	31.3881	ABAB	AAAA	ABAA	AAAB	ABAB	AAAA	AAAA	AAAA
33	1	Forli	2020	Forli2020	32.32	31.0773	AAAA	ABAB	AAAA	AAAA	ABAA	ABAB	ABAB	AAAA
33	2	Forli	2020	Forli2020	31.9902	31.0773	AAAA	ABAB	AAAA	AAAA	ABAA	ABAB	ABAB	AAAA
34	1	Forli	2020	Forli2020	34.9584	33.5635	AAAA	AAAA	AAAA	ABAB	ABAB	AAAA	AAAA	AAAA
34	2	Forli	2020	Forli2020	33.6392	32.0096	AAAA	AAAA	AAAA	ABAB	ABAB	AAAA	AAAA	AAAA
34	3	Forli	2020	Forli2020	33.6392	32.6312	AAAA	AAAA	AAAA	ABAB	ABAB	AAAA	AAAA	AAAA
35	1	Forli	2020	Forli2020	NA	31.3881	ABAB	AAAA	ABAB	ABAB	ABAB	ABAA	AAAB	AAAA
35	2	Forli	2020	Forli2020	NA	NA	ABAB	AAAA	ABAB	ABAB	ABAB	ABAA	AAAB	AAAA
36	1	Forli	2020	Forli2020	32.6498	31.3881	AAAB	ABAB	ABAB	AAAA	AAAA	AAAA	AAAA	AAAA
36	2	Forli	2020	Forli2020	29.6816	NA	AAAB	ABAB	ABAB	AAAA	AAAA	AAAA	AAAA	AAAA
37	1	Forli	2020	Forli2020	32.9796	31.3881	AAAA	ABAA	ABAB	AAAB	ABAB	ABAB	ABAA	ABAA
37	2	Forli	2020	Forli2020	33.3094	32.3204	AAAA	ABAA	ABAB	AAAB	ABAB	ABAB	ABAA	ABAA
38	1	Forli	2020	Forli2020	32.6498	32.0096	AAAA	AAAA	ABAB	ABAB	AAAA	AAAA	AAAA	ABAB
38	2	Forli	2020	Forli2020	32.6498	31.3881	AAAA	AAAA	ABAB	ABAB	AAAA	AAAA	AAAA	ABAB
39	1	Forli	2020	Forli2020	33.6392	33.2527	AAAA	AAAA	ABAB	AAAA	ABAB	ABAB	AAAA	ABAA
39	2	Forli	2020	Forli2020	33.6392	32.6312	AAAA	AAAA	ABAB	AAAA	ABAB	ABAB	AAAA	ABAA
40	1	Forli	2020	Forli2020	32.6498	31.3881	ABAB	AAAA	AAAA	ABAB	AAAA	AAAA	AAAA	AAAA
40	2	Forli	2020	Forli2020	NA	NA	ABAB	AAAA	AAAA	ABAB	AAAA	AAAA	AAAA	AAAA
41	1	Forli	2020	Forli2020	33.6392	32.942	ABAB	AAAA	AAAB	ABAB	AAAA	ABAA	AAAA	ABAB
41	2	Forli	2020	Forli2020	33.6392	32.942	ABAB	AAAA	AAAB	ABAB	AAAA	ABAA	AAAA	ABAB
42	1	Forli	2020	Forli2020	32.9796	31.3881	AAAA	AAAA	ABAB	AAAA	AAAA	ABAB	AAAA	ABAB
42	2	Forli	2020	Forli2020	32.6498	31.3881	AAAA	AAAA	ABAB	AAAA	AAAA	ABAB	AAAA	ABAB
43	1	Forli	2020	Forli2020	32.9796	31.6989	AAAA	ABAB	ABAB	AAAA	AAAA	ABAB	ABAB	ABAB
43	2	Forli	2020	Forli2020	32.32	31.0773	AAAA	ABAB	ABAB	AAAA	AAAA	ABAB	ABAB	ABAB
44	1	Forli	2020	Forli2020	35.2882	34.4958	AAAA	AAAA	AAAA	AAAA	ABAB	AAAA	ABAB	AAAB
44	2	Forli	2020	Forli2020	34.9584	33.2527	AAAA	AAAA	AAAA	AAAA	ABAB	AAAA	ABAB	AAAB
45	1	Forli	2020	Forli2020	32.9796	32.0096	AAAA	AAAB	AAAA	AAAA	ABAB	ABAB	AAAA	ABAB
45	2	Forli	2020	Forli2020	33.6392	32.3204	AAAA	AAAB	AAAA	AAAA	ABAB	ABAB	AAAA	ABAB
46	1	Forli	2020	Forli2020	33.6392	32.3204	AAAA	ABAB	AAAA	ABAA	ABAB	ABAB	AAAA	ABAB
46	2	Forli	2020	Forli2020	32.9796	31.6989	AAAA	ABAB	AAAA	ABAA	ABAB	ABAB	AAAA	ABAB
47	1	Forli	2020	Forli2020	33.3094	32.3204	AAAA	AAAA	ABAB	ABAB	AAAB	ABAB	ABAB	ABAB
47	2	Forli	2020	Forli2020	34.2988	32.6312	AAAA	AAAA	ABAB	ABAB	AAAB	ABAB	ABAB	ABAB
48	1	Forli	2020	Forli2020	32.9796	32.6312	AAAA	ABAB	ABAB	ABAA	AAAA	ABAB	ABAB	AAAA
48	2	Forli	2020	Forli2020	32.32	30.7665	AAAA	ABAB	ABAB	ABAA	AAAA	ABAB	ABAB	AAAA
49	1	Forli	2020	Forli2020	32.9796	31.6989	ABAB	AAAA	ABAB	ABAA	AAAA	AAAA	ABAB	ABAB
49	2	Forli	2020	Forli2020	32.9796	32.3204	ABAB	AAAA	ABAB	ABAA	AAAA	AAAA	ABAB	ABAB
50	1	Forli	2020	Forli2020	32.9796	32.3204	ABAB	ABAB	ABAB	ABAB	ABAB	ABAB	ABAB	AAAA
50	2	Forli	2020	Forli2020	32.9796	32.3204	ABAB	ABAB	ABAB	ABAB	ABAB	ABAB	ABAB	AAAA
51	1	Forli	2020	Forli2020	32.6498	31.0773	ABAA	ABAB	AAAA	ABAB	AAAA	AAAA	ABAB	ABAB
51	2	Forli	2020	Forli2020	32.32	31.0773	ABAA	ABAB	AAAA	ABAB	AAAA	AAAA	ABAB	ABAB
53	1	Forli	2020	Forli2020	33.3094	32.0096	AAAA	ABAB	ABAB	ABAB	ABAB	AAAA	AAAA	ABAB
53	2	Forli	2020	Forli2020	33.3094	32.6312	AAAA	ABAB	ABAB	ABAB	ABAB	AAAA	AAAA	ABAB
54	1	Forli	2020	Forli2020	34.2988	32.6312	ABAB	AAAA	AAAA	AAAA	ABAB	AAAA	AAAA	AAAA
54	2	Forli	2020	Forli2020	NA	NA	ABAB	AAAA	AAAA	AAAA	ABAB	AAAA	AAAA	AAAA
55	1	Forli	2020	Forli2020	32.6498	31.3881	AAAA	ABAB	ABAA	ABAB	AAAA	ABAB	ABAB	AAAA
55	2	Forli	2020	Forli2020	32.9796	31.3881	AAAA	ABAB	ABAA	ABAB	AAAA	ABAB	ABAB	AAAA
57	1	Forli	2020	Forli2020	31.9902	30.7665	AAAA	AAAA	ABAB	AAAA	AAAA	AAAA	AAAA	ABAB
57	2	Forli	2020	Forli2020	NA	NA	AAAA	AAAA	ABAB	AAAA	AAAA	AAAA	AAAA	ABAB
58	1	Forli	2020	Forli2020	32.9796	31.3881	ABAB	ABAB	ABAB	ABAB	ABAB	AAAA	ABAB	AAAA
58	2	Forli	2020	Forli2020	34.2988	32.6312	ABAB	ABAB	ABAB	ABAB	ABAB	AAAA	ABAB	AAAA
59	1	Forli	2020	Forli2020	32.6498	31.3881	ABAB	ABAB	AAAA	ABAB	AAAA	AAAA	AAAA	ABAA
59	2	Forli	2020	Forli2020	31.9902	31.0773	ABAB	ABAB	AAAA	ABAB	AAAA	AAAA	AAAA	ABAA
60	1	Forli	2020	Forli2020	34.6286	33.2527	AAAA	AAAA	ABAB	ABAB	AAAA	ABAB	AAAB	AAAA
60	2	Forli	2020	Forli2020	NA	NA	AAAA	AAAA	ABAB	ABAB	AAAA	ABAB	AAAB	AAAA
61	1	Forli	2020	Forli2020	33.3094	32.3204	AAAA	ABAB	ABAB	ABAB	ABAB	AAAA	ABAB	AAAA
61	2	Forli	2020	Forli2020	32.9796	31.6989	AAAA	ABAB	ABAB	ABAB	ABAB	AAAA	ABAB	AAAA
62	1	Forli	2020	Forli2020	34.6286	33.2527	AAAA	AAAA	AAAA	AAAA	ABAB	ABAB	AAAA	AAAA
62	2	Forli	2020	Forli2020	32.9796	31.6989	AAAA	AAAA	AAAA	AAAA	ABAB	ABAB	AAAA	AAAA
63	1	Forli	2020	Forli2020	32.32	31.0773	AAAA	ABAB	AAAA	AAAA	AAAB	AAAA	ABAB	AAAA
63	2	Forli	2020	Forli2020	32.6498	31.0773	AAAA	ABAB	AAAA	AAAA	AAAB	AAAA	ABAB	AAAA
64	1	Forli	2020	Forli2020	32.32	31.6989	ABAB	ABAB	ABAB	AAAA	ABAB	AAAA	ABAA	AAAA
64	2	Forli	2020	Forli2020	31.9902	30.7665	ABAB	ABAB	ABAB	AAAA	ABAB	AAAA	ABAA	AAAA
65	1	Forli	2020	Forli2020	32.6498	31.3881	AAAA	AAAA	ABAB	AAAB	ABAB	ABAB	ABAB	AAAB
65	2	Forli	2020	Forli2020	32.6498	31.0773	AAAA	AAAA	ABAB	AAAB	ABAB	ABAB	ABAB	AAAB
66	1	Forli	2020	Forli2020	34.2988	33.2527	AAAA	AAAA	ABAB	AAAA	AAAA	ABAB	AAAB	ABAB
66	2	Forli	2020	Forli2020	33.3094	32.6312	AAAA	AAAA	ABAB	AAAA	AAAA	ABAB	AAAB	ABAB
66	3	Forli	2020	Forli2020	32.9796	32.0096	AAAA	AAAA	ABAB	AAAA	AAAA	ABAB	AAAB	ABAB
68	1	Forli	2020	Forli2020	34.6286	33.2527	AAAA	AAAA	ABAB	AAAA	ABAB	ABAB	ABAB	ABAB
68	2	Forli	2020	Forli2020	33.6392	32.3204	AAAA	AAAA	ABAB	AAAA	ABAB	ABAB	ABAB	ABAB
69	1	Forli	2020	Forli2020	32.9796	31.3881	AAAA	AAAA	ABAB	AAAA	AAAA	AAAA	AAAA	ABAB
69	2	Forli	2020	Forli2020	32.9796	31.3881	AAAA	AAAA	ABAB	AAAA	AAAA	AAAA	AAAA	ABAB
70	1	Forli	2020	Forli2020	32.9796	31.3881	ABAB	ABAB	AAAA	AAAA	ABAB	ABAB	AAAA	AAAA
70	2	Forli	2020	Forli2020	33.3094	32.3204	ABAB	ABAB	AAAA	AAAA	ABAB	ABAB	AAAA	AAAA
71	1	Forli	2020	Forli2020	32.9796	31.6989	AAAA	AAAA	ABAB	ABAB	AAAA	ABAB	ABAA	AAAA
71	2	Forli	2020	Forli2020	32.9796	31.3881	AAAA	AAAA	ABAB	ABAB	AAAA	ABAB	ABAA	AAAA
72	1	Forli	2020	Forli2020	32.32	32.3204	ABAB	ABAB	AAAA	ABAB	ABAB	AAAA	AAAB	ABAB
72	2	Forli	2020	Forli2020	34.6286	33.2527	ABAB	ABAB	AAAA	ABAB	ABAB	AAAA	AAAB	ABAB
73	1	Forli	2020	Forli2020	32.32	31.0773	ABAB	ABAB	ABAB	AAAA	ABAB	AAAA	ABAA	AAAA
73	2	Forli	2020	Forli2020	31.6604	30.7665	ABAB	ABAB	ABAB	AAAA	ABAB	AAAA	ABAA	AAAA
74	1	Forli	2020	Forli2020	29.6816	29.8342	AAAA	ABAB	ABAB	ABAB	AAAA	AAAA	AAAA	AAAA
74	2	Forli	2020	Forli2020	NA	NA	AAAA	ABAB	ABAB	ABAB	AAAA	AAAA	AAAA	AAAA
75	1	Forli	2020	Forli2020	34.2988	33.2527	AAAA	AAAA	AAAA	ABAA	AAAA	ABAB	ABAA	AAAB
75	2	Forli	2020	Forli2020	NA	NA	AAAA	AAAA	AAAA	ABAA	AAAA	ABAB	ABAA	AAAB
76	1	Forli	2020	Forli2020	31.6604	31.0773	ABAB	ABAB	AAAA	ABAB	AAAA	AAAA	ABAB	AAAA
76	2	Forli	2020	Forli2020	31.6604	30.7665	ABAB	ABAB	AAAA	ABAB	AAAA	AAAA	ABAB	AAAA
77	1	Forli	2020	Forli2020	33.3094	32.3204	AAAA	AAAA	ABAB	ABAB	ABAB	ABAB	ABAB	ABAB
77	2	Forli	2020	Forli2020	NA	32.6312	AAAA	AAAA	ABAB	ABAB	ABAB	ABAB	ABAB	ABAB
78	1	Forli	2020	Forli2020	31.6604	30.7665	ABAB	ABAB	AAAA	AAAA	ABAB	ABAB	AAAA	AAAA
78	2	Forli	2020	Forli2020	31.9902	30.7665	ABAB	ABAB	AAAA	AAAA	ABAB	ABAB	AAAA	AAAA
79	1	Forli	2020	Forli2020	33.3094	32.3204	AAAA	ABAA	AAAA	AAAB	ABAB	AAAA	ABAB	AAAB
79	2	Forli	2020	Forli2020	32.9796	31.3881	AAAA	ABAA	AAAA	AAAB	ABAB	AAAA	ABAB	AAAB
79	3	Forli	2020	Forli2020	32.9796	32.3204	AAAA	ABAA	AAAA	AAAB	ABAB	AAAA	ABAB	AAAB
79	4	Forli	2020	Forli2020	33.6392	32.942	AAAA	ABAA	AAAA	AAAB	ABAB	AAAA	ABAB	AAAB
81	1	Forli	2020	Forli2020	34.2988	NA	ABAB	ABAB	ABAB	AAAA	AAAB	ABAB	ABAB	AAAA
81	2	Forli	2020	Forli2020	33.6392	32.0096	ABAB	ABAB	ABAB	AAAA	AAAB	ABAB	ABAB	AAAA
82	1	Forli	2020	Forli2020	32.9796	32.0096	AAAA	AAAA	ABAB	ABAA	AAAA	ABAB	AAAA	AAAA
82	2	Forli	2020	Forli2020	32.6498	31.0773	AAAA	AAAA	ABAB	ABAA	AAAA	ABAB	AAAA	AAAA
83	1	Forli	2020	Forli2020	32.9796	32.0096	AAAA	AAAA	ABAB	ABAB	AAAA	ABAB	ABAB	AAAA
83	2	Forli	2020	Forli2020	NA	NA	AAAA	AAAA	ABAB	ABAB	AAAA	ABAB	ABAB	AAAA
84	1	Forli	2020	Forli2020	35.9478	34.8066	AAAA	AAAA	AAAA	ABAB	ABAB	ABAB	ABAB	AAAA
84	2	Forli	2020	Forli2020	NA	NA	AAAA	AAAA	AAAA	ABAB	ABAB	ABAB	ABAB	AAAA
85	1	Forli	2020	Forli2020	NA	NA	ABAB	AAAA	ABAA	ABAB	AAAA	ABAB	ABAB	ABAB
85	2	Forli	2020	Forli2020	NA	NA	ABAB	AAAA	ABAA	ABAB	AAAA	ABAB	ABAB	ABAB
86	1	Forli	2020	Forli2020	NA	NA	AAAA	ABAB	AAAA	ABAB	ABAB	AAAA	ABAA	ABAB
86	2	Forli	2020	Forli2020	NA	NA	AAAA	ABAB	AAAA	ABAB	ABAB	AAAA	ABAA	ABAB
87	1	Forli	2020	Forli2020	32.6498	31.0773	ABAB	AAAA	ABAB	ABAB	AAAA	ABAB	AAAA	AAAA
87	2	Forli	2020	Forli2020	31.6604	30.7665	ABAB	AAAA	ABAB	ABAB	AAAA	ABAB	AAAA	AAAA
88	1	Forli	2020	Forli2020	33.969	33.8743	AAAA	AAAA	AAAA	ABAB	AAAA	ABAB	ABAA	AAAA
88	2	Forli	2020	Forli2020	33.6392	32.6312	AAAA	AAAA	AAAA	ABAB	AAAA	ABAB	ABAA	AAAA
89	1	Forli	2020	Forli2020	34.2988	32.942	AAAA	AAAA	ABAB	AAAA	AAAA	AAAA	AAAA	AAAA
89	2	Forli	2020	Forli2020	33.969	32.3204	AAAA	AAAA	ABAB	AAAA	AAAA	AAAA	AAAA	AAAA
90	1	Forli	2020	Forli2020	34.2988	33.2527	AAAA	AAAA	ABAB	AAAA	ABAB	ABAB	AAAA	AAAA
90	2	Forli	2020	Forli2020	33.3094	32.3204	AAAA	AAAA	ABAB	AAAA	ABAB	ABAB	AAAA	AAAA
91	1	Forli	2020	Forli2020	32.32	31.0773	ABAB	AAAA	ABAB	ABAB	ABAB	AAAA	AAAA	AAAA
91	2	Forli	2020	Forli2020	32.32	31.0773	ABAB	AAAA	ABAB	ABAB	ABAB	AAAA	AAAA	AAAA
91	3	Forli	2020	Forli2020	31.6604	31.0773	ABAB	AAAA	ABAB	ABAB	ABAB	AAAA	AAAA	AAAA
92	1	Forli	2020	Forli2020	34.2988	33.5635	ABAA	AAAA	ABAB	ABAB	ABAB	ABAB	ABAB	ABAB
92	2	Forli	2020	Forli2020	33.6392	32.3204	ABAA	AAAA	ABAB	ABAB	ABAB	ABAB	ABAB	ABAB
93	1	Forli	2020	Forli2020	34.2988	32.942	AAAB	ABAB	ABAA	AAAB	ABAB	AAAA	AAAA	AAAA
93	2	Forli	2020	Forli2020	32.6498	31.0773	AAAB	ABAB	ABAA	AAAB	ABAB	AAAA	AAAA	AAAA
94	1	Forli	2020	Forli2020	34.6286	33.5635	AAAA	AAAA	AAAA	ABAA	ABAB	ABAB	ABAB	AAAA
94	2	Forli	2020	Forli2020	33.969	32.6312	AAAA	AAAA	AAAA	ABAA	ABAB	ABAB	ABAB	AAAA
95	1	Forli	2020	Forli2020	32.9796	31.3881	AAAA	ABAB	ABAB	ABAB	AAAA	ABAA	AAAB	AAAA
95	2	Forli	2020	Forli2020	32.6498	31.3881	AAAA	ABAB	ABAB	ABAB	AAAA	ABAA	AAAB	AAAA
96	1	Forli	2020	Forli2020	NA	NA	ABAA	AAAA	ABAB	ABAB	AAAA	AAAA	ABAA	AAAA
96	2	Forli	2020	Forli2020	NA	NA	ABAA	AAAA	ABAB	ABAB	AAAA	AAAA	ABAA	AAAA
97	1	Forli	2020	Forli2020	31.6604	30.4558	ABAB	ABAB	AAAA	ABAA	AAAA	AAAA	AAAA	ABAB
97	2	Forli	2020	Forli2020	31.9902	31.0773	ABAB	ABAB	AAAA	ABAA	AAAA	AAAA	AAAA	ABAB
98	1	Forli	2020	Forli2020	34.2988	33.2527	ABAA	ABAB	ABAB	AAAA	ABAB	ABAB	AAAA	ABAB
98	2	Forli	2020	Forli2020	NA	NA	ABAA	ABAB	ABAB	AAAA	ABAB	ABAB	AAAA	ABAB
99	1	Forli	2020	Forli2020	31.9902	30.7665	AAAA	ABAB	ABAB	AAAB	AAAA	AAAA	ABAB	ABAB
99	2	Forli	2020	Forli2020	32.32	30.7665	AAAA	ABAB	ABAB	AAAB	AAAA	AAAA	ABAB	ABAB
100	1	Forli	2020	Forli2020	32.6498	31.3881	AAAA	AAAA	AAAA	AAAA	AAAA	AAAA	AAAA	ABAB
100	2	Forli	2020	Forli2020	NA	NA	AAAA	AAAA	AAAA	AAAA	AAAA	AAAA	AAAA	ABAB
101	1	Forli	2020	Forli2020	31.9902	30.7665	AAAA	ABAB	ABAB	ABAB	AAAA	AAAA	ABAA	ABAB
101	2	Forli	2020	Forli2020	31.6604	30.7665	AAAA	ABAB	ABAB	ABAB	AAAA	AAAA	ABAA	ABAB
102	1	Forli	2020	Forli2020	32.9796	31.6989	AAAB	ABAB	ABAB	ABAB	ABAB	AAAA	ABAB	AAAA
102	2	Forli	2020	Forli2020	31.9902	31.3881	AAAB	ABAB	ABAB	ABAB	ABAB	AAAA	ABAB	AAAA
103	1	Forli	2020	Forli2020	31.9902	30.7665	AAAA	ABAB	ABAB	AAAA	ABAB	AAAA	ABAB	AAAA
103	2	Forli	2020	Forli2020	34.2988	32.942	AAAA	ABAB	ABAB	AAAA	ABAB	AAAA	ABAB	AAAA
103	3	Forli	2020	Forli2020	NA	NA	AAAA	ABAB	ABAB	AAAA	ABAB	AAAA	ABAB	AAAA
104	1	Forli	2020	Forli2020	32.6498	32.0096	ABAB	ABAB	ABAB	AAAA	AAAB	ABAB	ABAB	AAAA
104	2	Forli	2020	Forli2020	32.6498	31.3881	ABAB	ABAB	ABAB	AAAA	AAAB	ABAB	ABAB	AAAA
105	1	Forli	2020	Forli2020	33.3094	32.0096	AAAA	ABAB	ABAA	ABAA	ABAB	AAAA	ABAB	AAAA
105	2	Forli	2020	Forli2020	33.6392	32.3204	AAAA	ABAB	ABAA	ABAA	ABAB	AAAA	ABAB	AAAA
106	1	Forli	2020	Forli2020	32.9796	31.3881	AAAA	AAAA	ABAB	AAAA	AAAA	ABAB	ABAB	AAAA
106	2	Forli	2020	Forli2020	33.969	32.3204	AAAA	AAAA	ABAB	AAAA	AAAA	ABAB	ABAB	AAAA
107	1	Forli	2020	Forli2020	32.6498	31.0773	AAAA	AAAA	ABAB	ABAB	AAAA	AAAA	ABAB	ABAB
107	2	Forli	2020	Forli2020	32.9796	32.3204	AAAA	AAAA	ABAB	ABAB	AAAA	AAAA	ABAB	ABAB
108	1	Forli	2020	Forli2020	33.6392	32.3204	AAAA	AAAA	AAAA	ABAB	ABAB	AAAA	AAAA	ABAB
108	2	Forli	2020	Forli2020	32.6498	32.0096	AAAA	AAAA	AAAA	ABAB	ABAB	AAAA	AAAA	ABAB
109	1	Forli	2020	Forli2020	33.6392	32.6312	AAAA	ABAB	AAAA	ABAB	ABAB	ABAB	ABAB	AAAA
109	2	Forli	2020	Forli2020	34.2988	33.5635	AAAA	ABAB	AAAA	ABAB	ABAB	ABAB	ABAB	AAAA
109	3	Forli	2020	Forli2020	33.6392	32.942	AAAA	ABAB	AAAA	ABAB	ABAB	ABAB	ABAB	AAAA
111	1	Forli	2020	Forli2020	33.6392	33.2527	AAAA	ABAB	AAAA	ABAB	AAAA	AAAA	ABAB	ABAB
111	2	Forli	2020	Forli2020	35.618	34.8066	AAAA	ABAB	AAAA	ABAB	AAAA	AAAA	ABAB	ABAB
112	1	Forli	2020	Forli2020	32.32	30.7665	AAAA	AAAA	ABAB	ABAB	AAAA	ABAB	AAAB	AAAB
112	2	Forli	2020	Forli2020	NA	NA	AAAA	AAAA	ABAB	ABAB	AAAA	ABAB	AAAB	AAAB
113	1	Forli	2020	Forli2020	33.3094	32.3204	AAAB	ABAB	ABAB	AAAA	ABAB	AAAA	AAAA	AAAA
113	2	Forli	2020	Forli2020	32.32	30.7665	AAAB	ABAB	ABAB	AAAA	ABAB	AAAA	AAAA	AAAA
114	1	Forli	2020	Forli2020	31.9902	30.7665	ABAB	ABAB	ABAA	AAAA	AAAA	ABAB	AAAB	AAAA
114	2	Forli	2020	Forli2020	31.9902	31.0773	ABAB	ABAB	ABAA	AAAA	AAAA	ABAB	AAAB	AAAA
115	1	Forli	2020	Forli2020	32.9796	32.0096	ABAA	AAAA	AAAA	AAAA	AAAA	AAAA	AAAA	ABAB
115	2	Forli	2020	Forli2020	32.32	31.0773	ABAA	AAAA	AAAA	AAAA	AAAA	AAAA	AAAA	ABAB
116	1	Forli	2020	Forli2020	32.6498	32.3204	AAAA	ABAB	ABAB	AAAA	ABAB	AAAA	ABAB	ABAB
116	2	Forli	2020	Forli2020	33.6392	32.942	AAAA	ABAB	ABAB	AAAA	ABAB	AAAA	ABAB	ABAB
117	1	Forli	2020	Forli2020	35.9478	35.7389	AAAA	AAAA	ABAA	AAAA	ABAB	ABAB	ABAB	AAAA
117	2	Forli	2020	Forli2020	34.2988	33.5635	AAAA	AAAA	ABAA	AAAA	ABAB	ABAB	ABAB	AAAA
118	1	Forli	2020	Forli2020	32.32	NA	ABAA	AAAA	ABAB	ABAB	AAAA	AAAA	AAAB	ABAB
118	2	Forli	2020	Forli2020	32.9796	32.3204	ABAA	AAAA	ABAB	ABAB	AAAA	AAAA	AAAB	ABAB
119	1	Forli	2020	Forli2020	NA	NA	AAAA	AAAA	ABAB	AAAA	AAAA	ABAB	ABAB	AAAA
119	2	Forli	2020	Forli2020	NA	NA	AAAA	AAAA	ABAB	AAAA	AAAA	ABAB	ABAB	AAAA
120	1	Forli	2020	Forli2020	33.969	33.5635	ABAA	AAAA	ABAB	ABAB	ABAB	ABAB	ABAB	ABAB
120	2	Forli	2020	Forli2020	34.6286	33.2527	ABAA	AAAA	ABAB	ABAB	ABAB	ABAB	ABAB	ABAB
123	1	Forli	2020	Forli2020	32.6498	31.3881	AAAA	AAAA	ABAB	AAAA	AAAA	ABAB	AAAA	AAAA
123	2	Forli	2020	Forli2020	32.6498	31.0773	AAAA	AAAA	ABAB	AAAA	AAAA	ABAB	AAAA	AAAA
124	1	Forli	2020	Forli2020	34.2988	32.942	AAAA	AAAA	ABAB	ABAB	AAAA	AAAB	AAAB	AAAB
124	2	Forli	2020	Forli2020	33.3094	32.6312	AAAA	AAAA	ABAB	ABAB	AAAA	AAAB	AAAB	AAAB
125	1	Forli	2020	Forli2020	31.9902	31.0773	AAAA	ABAB	AAAA	ABAB	ABAB	AAAA	AAAA	AAAA
125	2	Forli	2020	Forli2020	32.6498	31.3881	AAAA	ABAB	AAAA	ABAB	ABAB	AAAA	AAAA	AAAA
126	1	Forli	2020	Forli2020	29.6816	29.8342	AAAA	ABAB	ABAB	AAAA	AAAA	AAAA	AAAA	ABAB
126	2	Forli	2020	Forli2020	32.6498	31.0773	AAAA	ABAB	ABAB	AAAA	AAAA	AAAA	AAAA	ABAB
127	1	Forli	2020	Forli2020	32.9796	32.0096	AAAB	ABAB	ABAB	AAAA	ABAB	ABAB	ABAB	AAAA
127	2	Forli	2020	Forli2020	32.6498	31.0773	AAAB	ABAB	ABAB	AAAA	ABAB	ABAB	ABAB	AAAA
129	1	Forli	2020	Forli2020	31.6604	30.7665	ABAA	ABAB	ABAB	ABAB	AAAA	ABAB	AAAB	ABAA
129	2	Forli	2020	Forli2020	31.9902	30.7665	ABAA	ABAB	ABAB	ABAB	AAAA	ABAB	AAAB	ABAA
130	1	Forli	2020	Forli2020	NA	31.3881	ABAB	ABAB	ABAB	AAAA	ABAB	AAAA	AAAB	ABAB
130	2	Forli	2020	Forli2020	32.32	30.7665	ABAB	ABAB	ABAB	AAAA	ABAB	AAAA	AAAB	ABAB
131	1	Forli	2020	Forli2020	31.9902	31.0773	ABAB	ABAB	ABAB	ABAB	AAAA	AAAA	ABAB	AAAA
131	2	Forli	2020	Forli2020	31.9902	31.0773	ABAB	ABAB	ABAB	ABAB	AAAA	AAAA	ABAB	AAAA
133	1	Forli	2020	Forli2020	32.9796	32.942	AAAA	ABAB	ABAB	AAAA	AAAA	ABAB	ABAB	AAAA
133	2	Forli	2020	Forli2020	33.3094	32.942	AAAA	ABAB	ABAB	AAAA	AAAA	ABAB	ABAB	AAAA
1	1	Forli	2021	Forli2021	64.9953	40.8935	ABAB	ABAB	ABAB	AAAA	ABAB	ABAB	ABAB	AAAA
1	2	Forli	2021	Forli2021	NA	NA	ABAB	ABAB	ABAB	AAAA	ABAB	ABAB	ABAB	AAAA
2	1	Forli	2021	Forli2021	67.1618	42.227	AAAA	AAAA	ABAB	AAAA	ABAB	AAAA	ABAB	ABAB
2	2	Forli	2021	Forli2021	66.4396	42.6715	AAAA	AAAA	ABAB	AAAA	ABAB	AAAA	ABAB	ABAB
3	1	Forli	2021	Forli2021	64.2731	40.449	AAAB	ABAB	ABAB	ABAB	AAAA	ABAB	AAAA	ABAB
3	2	Forli	2021	Forli2021	64.9953	41.338	AAAB	ABAB	ABAB	ABAB	AAAA	ABAB	AAAA	ABAB
4	1	Forli	2021	Forli2021	65.7175	41.7825	AAAA	ABAB	ABAB	AAAA	ABAB	AAAA	AAAA	ABAB
4	2	Forli	2021	Forli2021	65.7175	41.7825	AAAA	ABAB	ABAB	AAAA	ABAB	AAAA	AAAA	ABAB
5	1	Forli	2021	Forli2021	67.1618	42.6715	AAAA	AAAA	AAAA	ABAB	ABAB	ABAB	ABAB	AAAA
5	2	Forli	2021	Forli2021	67.1618	44.0049	AAAA	AAAA	AAAA	ABAB	ABAB	ABAB	ABAB	AAAA
6	1	Forli	2021	Forli2021	67.1618	42.227	AAAA	ABAB	ABAA	AAAA	ABAB	ABAB	AAAB	AAAA
6	2	Forli	2021	Forli2021	NA	NA	AAAA	ABAB	ABAA	AAAA	ABAB	ABAB	AAAB	AAAA
7	1	Forli	2021	Forli2021	64.9953	41.338	ABAB	ABAB	AAAA	ABAB	AAAA	ABAB	AAAA	AAAA
7	2	Forli	2021	Forli2021	65.7175	40.8935	ABAB	ABAB	AAAA	ABAB	AAAA	ABAB	AAAA	AAAA
7	3	Forli	2021	Forli2021	64.9953	40.8935	ABAB	ABAB	AAAA	ABAB	AAAA	ABAB	AAAA	AAAA
8	1	Forli	2021	Forli2021	NA	NA	AAAA	ABAB	ABAB	AAAA	AAAA	ABAB	ABAB	ABAB
8	2	Forli	2021	Forli2021	NA	NA	AAAA	ABAB	ABAB	AAAA	AAAA	ABAB	ABAB	ABAB
9	1	Forli	2021	Forli2021	66.4396	42.227	ABAB	ABAB	AAAA	ABAB	ABAB	ABAB	AAAA	ABAB
9	2	Forli	2021	Forli2021	66.4396	42.227	ABAB	ABAB	AAAA	ABAB	ABAB	ABAB	AAAA	ABAB
10	1	Forli	2021	Forli2021	65.7175	42.227	ABAB	AAAA	ABAB	AAAA	ABAB	ABAB	ABAA	ABAB
10	2	Forli	2021	Forli2021	NA	NA	ABAB	AAAA	ABAB	AAAA	ABAB	ABAB	ABAA	ABAB
11	1	Forli	2021	Forli2021	64.9953	40.8935	AAAA	AAAA	ABAB	ABAB	AAAA	AAAA	ABAB	AAAA
11	2	Forli	2021	Forli2021	NA	NA	AAAA	AAAA	ABAB	ABAB	AAAA	AAAA	ABAB	AAAA
13	1	Forli	2021	Forli2021	64.9953	40.8935	AAAA	AAAA	ABAA	AAAA	AAAA	AAAA	AAAA	AAAA
13	2	Forli	2021	Forli2021	64.9953	40.8935	AAAA	AAAA	ABAA	AAAA	AAAA	AAAA	AAAA	AAAA
14	1	Forli	2021	Forli2021	64.9953	41.338	AAAB	AAAB	ABAB	ABAA	AAAA	AAAA	ABAB	ABAB
14	2	Forli	2021	Forli2021	64.2731	40.8935	AAAB	AAAB	ABAB	ABAA	AAAA	AAAA	ABAB	ABAB
15	1	Forli	2021	Forli2021	64.9953	40.8935	AAAA	ABAB	AAAA	ABAA	AAAA	ABAB	ABAB	AAAA
15	2	Forli	2021	Forli2021	NA	NA	AAAA	ABAB	AAAA	ABAA	AAAA	ABAB	ABAB	AAAA
16	1	Forli	2021	Forli2021	65.7175	41.7825	ABAB	AAAA	ABAB	AAAA	AAAA	AAAA	AAAA	AAAA
16	2	Forli	2021	Forli2021	65.7175	42.227	ABAB	AAAA	ABAB	AAAA	AAAA	AAAA	AAAA	AAAA
17	1	Forli	2021	Forli2021	65.7175	42.227	AAAA	ABAB	AAAA	ABAB	ABAB	AAAA	AAAB	ABAA
17	2	Forli	2021	Forli2021	65.7175	41.338	AAAA	ABAB	AAAA	ABAB	ABAB	AAAA	AAAB	ABAA
18	1	Forli	2021	Forli2021	66.4396	42.6715	AAAA	ABAB	AAAA	AAAA	ABAB	ABAB	ABAB	AAAB
18	2	Forli	2021	Forli2021	66.4396	44.0049	AAAA	ABAB	AAAA	AAAA	ABAB	ABAB	ABAB	AAAB
19	1	Forli	2021	Forli2021	65.7175	42.227	AAAB	AAAB	ABAB	AAAA	ABAB	ABAB	ABAB	AAAA
19	2	Forli	2021	Forli2021	NA	NA	AAAB	AAAB	ABAB	AAAA	ABAB	ABAB	ABAB	AAAA
21	1	Forli	2021	Forli2021	65.7175	42.227	ABAB	AAAA	ABAA	AAAA	ABAB	ABAB	ABAB	AAAA
21	2	Forli	2021	Forli2021	65.7175	42.227	ABAB	AAAA	ABAA	AAAA	ABAB	ABAB	ABAB	AAAA
21	3	Forli	2021	Forli2021	NA	NA	ABAB	AAAA	ABAA	AAAA	ABAB	ABAB	ABAB	AAAA
22	1	Forli	2021	Forli2021	NA	NA	ABAA	ABAB	ABAB	AAAA	ABAB	ABAB	AAAA	ABAA
22	2	Forli	2021	Forli2021	66.4396	42.6715	ABAA	ABAB	ABAB	AAAA	ABAB	ABAB	AAAA	ABAA
23	1	Forli	2021	Forli2021	65.7175	42.227	AAAA	ABAB	ABAB	AAAA	ABAB	AAAA	AAAB	AAAA
23	2	Forli	2021	Forli2021	65.7175	42.227	AAAA	ABAB	ABAB	AAAA	ABAB	AAAA	AAAB	AAAA
25	1	Forli	2021	Forli2021	66.4396	42.227	AAAA	AAAA	AAAA	ABAB	ABAB	ABAB	ABAB	AAAA
25	2	Forli	2021	Forli2021	67.1618	44.0049	AAAA	AAAA	AAAA	ABAB	ABAB	ABAB	ABAB	AAAA
26	1	Forli	2021	Forli2021	65.7175	43.5605	AAAA	AAAA	ABAB	AAAA	ABAB	ABAB	AAAA	AAAA
26	2	Forli	2021	Forli2021	66.4396	42.6715	AAAA	AAAA	ABAB	AAAA	ABAB	ABAB	AAAA	AAAA
27	1	Forli	2021	Forli2021	64.9953	40.8935	AAAA	ABAB	ABAB	ABAB	AAAA	ABAB	ABAB	AAAA
27	2	Forli	2021	Forli2021	64.9953	40.8935	AAAA	ABAB	ABAB	ABAB	AAAA	ABAB	ABAB	AAAA
28	1	Forli	2021	Forli2021	64.9953	40.449	ABAB	ABAB	ABAB	AAAA	AAAA	ABAB	AAAA	ABAB
28	2	Forli	2021	Forli2021	64.2731	40.8935	ABAB	ABAB	ABAB	AAAA	AAAA	ABAB	AAAA	ABAB
29	1	Forli	2021	Forli2021	65.7175	41.7825	AAAA	AAAA	ABAA	ABAB	AAAA	ABAB	AAAB	ABAA
29	2	Forli	2021	Forli2021	65.7175	41.338	AAAA	AAAA	ABAA	ABAB	AAAA	ABAB	AAAB	ABAA
30	1	Forli	2021	Forli2021	65.7175	41.338	AAAA	AAAA	ABAB	AAAA	AAAA	ABAB	ABAB	AAAA
30	2	Forli	2021	Forli2021	65.7175	42.227	AAAA	AAAA	ABAB	AAAA	AAAA	ABAB	ABAB	AAAA
31	1	Forli	2021	Forli2021	65.7175	42.227	ABAB	AAAA	ABAB	AAAB	ABAB	AAAA	ABAB	ABAB
31	2	Forli	2021	Forli2021	65.7175	41.7825	ABAB	AAAA	ABAB	AAAB	ABAB	AAAA	ABAB	ABAB
32	1	Forli	2021	Forli2021	65.7175	42.6715	ABAB	AAAA	ABAA	AAAB	ABAB	AAAA	AAAA	AAAA
32	2	Forli	2021	Forli2021	65.7175	41.7825	ABAB	AAAA	ABAA	AAAB	ABAB	AAAA	AAAA	AAAA
33	1	Forli	2021	Forli2021	64.9953	41.338	AAAA	ABAB	AAAA	AAAA	ABAA	ABAB	ABAB	AAAA
33	2	Forli	2021	Forli2021	64.9953	41.338	AAAA	ABAB	AAAA	AAAA	ABAA	ABAB	ABAB	AAAA
34	1	Forli	2021	Forli2021	66.4396	42.227	AAAA	AAAA	AAAA	ABAB	ABAB	AAAA	AAAA	AAAA
34	2	Forli	2021	Forli2021	66.4396	43.116	AAAA	AAAA	AAAA	ABAB	ABAB	AAAA	AAAA	AAAA
34	3	Forli	2021	Forli2021	66.4396	42.227	AAAA	AAAA	AAAA	ABAB	ABAB	AAAA	AAAA	AAAA
35	1	Forli	2021	Forli2021	64.9953	40.8935	ABAB	AAAA	ABAB	ABAB	ABAB	ABAA	AAAB	AAAA
35	2	Forli	2021	Forli2021	NA	NA	ABAB	AAAA	ABAB	ABAB	ABAB	ABAA	AAAB	AAAA
36	1	Forli	2021	Forli2021	64.9953	40.8935	AAAB	ABAB	ABAB	AAAA	AAAA	AAAA	AAAA	AAAA
36	2	Forli	2021	Forli2021	63.5509	40.449	AAAB	ABAB	ABAB	AAAA	AAAA	AAAA	AAAA	AAAA
37	1	Forli	2021	Forli2021	65.7175	42.6715	AAAA	ABAA	ABAB	AAAB	ABAB	ABAB	ABAA	ABAA
37	2	Forli	2021	Forli2021	65.7175	42.6715	AAAA	ABAA	ABAB	AAAB	ABAB	ABAB	ABAA	ABAA
38	1	Forli	2021	Forli2021	65.7175	42.6715	AAAA	AAAA	ABAB	ABAB	AAAA	AAAA	AAAA	ABAB
38	2	Forli	2021	Forli2021	64.9953	40.8935	AAAA	AAAA	ABAB	ABAB	AAAA	AAAA	AAAA	ABAB
39	1	Forli	2021	Forli2021	67.1618	43.5605	AAAA	AAAA	ABAB	AAAA	ABAB	ABAB	AAAA	ABAA
39	2	Forli	2021	Forli2021	67.1618	43.5605	AAAA	AAAA	ABAB	AAAA	ABAB	ABAB	AAAA	ABAA
40	1	Forli	2021	Forli2021	64.9953	40.8935	ABAB	AAAA	AAAA	ABAB	AAAA	AAAA	AAAA	AAAA
40	2	Forli	2021	Forli2021	NA	NA	ABAB	AAAA	AAAA	ABAB	AAAA	AAAA	AAAA	AAAA
41	1	Forli	2021	Forli2021	67.1618	44.0049	ABAB	AAAA	AAAB	ABAB	AAAA	ABAA	AAAA	ABAB
41	2	Forli	2021	Forli2021	69.3283	44.4494	ABAB	AAAA	AAAB	ABAB	AAAA	ABAA	AAAA	ABAB
42	1	Forli	2021	Forli2021	67.1618	42.227	AAAA	AAAA	ABAB	AAAA	AAAA	ABAB	AAAA	ABAB
42	2	Forli	2021	Forli2021	65.7175	42.6715	AAAA	AAAA	ABAB	AAAA	AAAA	ABAB	AAAA	ABAB
43	1	Forli	2021	Forli2021	65.7175	42.227	AAAA	ABAB	ABAB	AAAA	AAAA	ABAB	ABAB	ABAB
43	2	Forli	2021	Forli2021	65.7175	42.227	AAAA	ABAB	ABAB	AAAA	AAAA	ABAB	ABAB	ABAB
44	1	Forli	2021	Forli2021	66.4396	43.5605	AAAA	AAAA	AAAA	AAAA	ABAB	AAAA	ABAB	AAAB
44	2	Forli	2021	Forli2021	67.1618	43.5605	AAAA	AAAA	AAAA	AAAA	ABAB	AAAA	ABAB	AAAB
45	1	Forli	2021	Forli2021	65.7175	41.338	AAAA	AAAB	AAAA	AAAA	ABAB	ABAB	AAAA	ABAB
45	2	Forli	2021	Forli2021	66.4396	42.227	AAAA	AAAB	AAAA	AAAA	ABAB	ABAB	AAAA	ABAB
46	1	Forli	2021	Forli2021	66.4396	42.227	AAAA	ABAB	AAAA	ABAA	ABAB	ABAB	AAAA	ABAB
46	2	Forli	2021	Forli2021	65.7175	42.227	AAAA	ABAB	AAAA	ABAA	ABAB	ABAB	AAAA	ABAB
47	1	Forli	2021	Forli2021	66.4396	42.227	AAAA	AAAA	ABAB	ABAB	AAAB	ABAB	ABAB	ABAB
47	2	Forli	2021	Forli2021	67.1618	42.6715	AAAA	AAAA	ABAB	ABAB	AAAB	ABAB	ABAB	ABAB
48	1	Forli	2021	Forli2021	65.7175	41.338	AAAA	ABAB	ABAB	ABAA	AAAA	ABAB	ABAB	AAAA
48	2	Forli	2021	Forli2021	64.9953	40.8935	AAAA	ABAB	ABAB	ABAA	AAAA	ABAB	ABAB	AAAA
49	1	Forli	2021	Forli2021	64.9953	40.8935	ABAB	AAAA	ABAB	ABAA	AAAA	AAAA	ABAB	ABAB
49	2	Forli	2021	Forli2021	64.9953	42.227	ABAB	AAAA	ABAB	ABAA	AAAA	AAAA	ABAB	ABAB
50	1	Forli	2021	Forli2021	66.4396	41.7825	ABAB	ABAB	ABAB	ABAB	ABAB	ABAB	ABAB	AAAA
50	2	Forli	2021	Forli2021	65.7175	41.7825	ABAB	ABAB	ABAB	ABAB	ABAB	ABAB	ABAB	AAAA
51	1	Forli	2021	Forli2021	64.2731	40.449	ABAA	ABAB	AAAA	ABAB	AAAA	AAAA	ABAB	ABAB
51	2	Forli	2021	Forli2021	64.2731	40.8935	ABAA	ABAB	AAAA	ABAB	AAAA	AAAA	ABAB	ABAB
53	1	Forli	2021	Forli2021	67.1618	42.227	AAAA	ABAB	ABAB	ABAB	ABAB	AAAA	AAAA	ABAB
53	2	Forli	2021	Forli2021	66.4396	41.7825	AAAA	ABAB	ABAB	ABAB	ABAB	AAAA	AAAA	ABAB
54	1	Forli	2021	Forli2021	64.9953	41.7825	ABAB	AAAA	AAAA	AAAA	ABAB	AAAA	AAAA	AAAA
54	2	Forli	2021	Forli2021	NA	NA	ABAB	AAAA	AAAA	AAAA	ABAB	AAAA	AAAA	AAAA
55	1	Forli	2021	Forli2021	64.2731	40.8935	AAAA	ABAB	ABAA	ABAB	AAAA	ABAB	ABAB	AAAA
55	2	Forli	2021	Forli2021	65.7175	40.8935	AAAA	ABAB	ABAA	ABAB	AAAA	ABAB	ABAB	AAAA
57	1	Forli	2021	Forli2021	64.2731	40.8935	AAAA	AAAA	ABAB	AAAA	AAAA	AAAA	AAAA	ABAB
57	2	Forli	2021	Forli2021	NA	NA	AAAA	AAAA	ABAB	AAAA	AAAA	AAAA	AAAA	ABAB
58	1	Forli	2021	Forli2021	64.9953	40.8935	ABAB	ABAB	ABAB	ABAB	ABAB	AAAA	ABAB	AAAA
58	2	Forli	2021	Forli2021	65.7175	41.338	ABAB	ABAB	ABAB	ABAB	ABAB	AAAA	ABAB	AAAA
59	1	Forli	2021	Forli2021	64.9953	42.227	ABAB	ABAB	AAAA	ABAB	AAAA	AAAA	AAAA	ABAA
59	2	Forli	2021	Forli2021	65.7175	41.7825	ABAB	ABAB	AAAA	ABAB	AAAA	AAAA	AAAA	ABAA
60	1	Forli	2021	Forli2021	65.7175	42.227	AAAA	AAAA	ABAB	ABAB	AAAA	ABAB	AAAB	AAAA
60	2	Forli	2021	Forli2021	NA	NA	AAAA	AAAA	ABAB	ABAB	AAAA	ABAB	AAAB	AAAA
61	1	Forli	2021	Forli2021	65.7175	42.227	AAAA	ABAB	ABAB	ABAB	ABAB	AAAA	ABAB	AAAA
61	2	Forli	2021	Forli2021	65.7175	42.6715	AAAA	ABAB	ABAB	ABAB	ABAB	AAAA	ABAB	AAAA
62	1	Forli	2021	Forli2021	66.4396	41.338	AAAA	AAAA	AAAA	AAAA	ABAB	ABAB	AAAA	AAAA
62	2	Forli	2021	Forli2021	66.4396	42.6715	AAAA	AAAA	AAAA	AAAA	ABAB	ABAB	AAAA	AAAA
63	1	Forli	2021	Forli2021	66.4396	42.227	AAAA	ABAB	AAAA	AAAA	AAAB	AAAA	ABAB	AAAA
63	2	Forli	2021	Forli2021	66.4396	42.6715	AAAA	ABAB	AAAA	AAAA	AAAB	AAAA	ABAB	AAAA
64	1	Forli	2021	Forli2021	64.9953	40.8935	ABAB	ABAB	ABAB	AAAA	ABAB	AAAA	ABAA	AAAA
64	2	Forli	2021	Forli2021	64.9953	40.8935	ABAB	ABAB	ABAB	AAAA	ABAB	AAAA	ABAA	AAAA
65	1	Forli	2021	Forli2021	64.2731	40.8935	AAAA	AAAA	ABAB	AAAB	ABAB	ABAB	ABAB	AAAB
65	2	Forli	2021	Forli2021	64.2731	41.338	AAAA	AAAA	ABAB	AAAB	ABAB	ABAB	ABAB	AAAB
66	1	Forli	2021	Forli2021	66.4396	42.227	AAAA	AAAA	ABAB	AAAA	AAAA	ABAB	AAAB	ABAB
66	2	Forli	2021	Forli2021	64.9953	42.227	AAAA	AAAA	ABAB	AAAA	AAAA	ABAB	AAAB	ABAB
66	3	Forli	2021	Forli2021	66.4396	42.6715	AAAA	AAAA	ABAB	AAAA	AAAA	ABAB	AAAB	ABAB
68	1	Forli	2021	Forli2021	67.1618	43.116	AAAA	AAAA	ABAB	AAAA	ABAB	ABAB	ABAB	ABAB
68	2	Forli	2021	Forli2021	67.1618	44.0049	AAAA	AAAA	ABAB	AAAA	ABAB	ABAB	ABAB	ABAB
69	1	Forli	2021	Forli2021	65.7175	40.8935	AAAA	AAAA	ABAB	AAAA	AAAA	AAAA	AAAA	ABAB
69	2	Forli	2021	Forli2021	66.4396	42.227	AAAA	AAAA	ABAB	AAAA	AAAA	AAAA	AAAA	ABAB
70	1	Forli	2021	Forli2021	65.7175	42.227	ABAB	ABAB	AAAA	AAAA	ABAB	ABAB	AAAA	AAAA
70	2	Forli	2021	Forli2021	66.4396	42.6715	ABAB	ABAB	AAAA	AAAA	ABAB	ABAB	AAAA	AAAA
71	1	Forli	2021	Forli2021	65.7175	41.338	AAAA	AAAA	ABAB	ABAB	AAAA	ABAB	ABAA	AAAA
71	2	Forli	2021	Forli2021	65.7175	42.227	AAAA	AAAA	ABAB	ABAB	AAAA	ABAB	ABAA	AAAA
72	1	Forli	2021	Forli2021	65.7175	42.227	ABAB	ABAB	AAAA	ABAB	ABAB	AAAA	AAAB	ABAB
72	2	Forli	2021	Forli2021	66.4396	42.6715	ABAB	ABAB	AAAA	ABAB	ABAB	AAAA	AAAB	ABAB
73	1	Forli	2021	Forli2021	65.7175	42.227	ABAB	ABAB	ABAB	AAAA	ABAB	AAAA	ABAA	AAAA
73	2	Forli	2021	Forli2021	66.4396	42.227	ABAB	ABAB	ABAB	AAAA	ABAB	AAAA	ABAA	AAAA
74	1	Forli	2021	Forli2021	64.2731	40.449	AAAA	ABAB	ABAB	ABAB	AAAA	AAAA	AAAA	AAAA
74	2	Forli	2021	Forli2021	NA	NA	AAAA	ABAB	ABAB	ABAB	AAAA	AAAA	AAAA	AAAA
75	1	Forli	2021	Forli2021	64.2731	40.8935	AAAA	AAAA	AAAA	ABAA	AAAA	ABAB	ABAA	AAAB
75	2	Forli	2021	Forli2021	NA	NA	AAAA	AAAA	AAAA	ABAA	AAAA	ABAB	ABAA	AAAB
76	1	Forli	2021	Forli2021	64.9953	40.8935	ABAB	ABAB	AAAA	ABAB	AAAA	AAAA	ABAB	AAAA
76	2	Forli	2021	Forli2021	64.2731	40.8935	ABAB	ABAB	AAAA	ABAB	AAAA	AAAA	ABAB	AAAA
77	1	Forli	2021	Forli2021	66.4396	42.227	AAAA	AAAA	ABAB	ABAB	ABAB	ABAB	ABAB	ABAB
77	2	Forli	2021	Forli2021	66.4396	42.6715	AAAA	AAAA	ABAB	ABAB	ABAB	ABAB	ABAB	ABAB
78	1	Forli	2021	Forli2021	64.9953	40.8935	ABAB	ABAB	AAAA	AAAA	ABAB	ABAB	AAAA	AAAA
78	2	Forli	2021	Forli2021	64.9953	40.8935	ABAB	ABAB	AAAA	AAAA	ABAB	ABAB	AAAA	AAAA
79	1	Forli	2021	Forli2021	65.7175	41.338	AAAA	ABAA	AAAA	AAAB	ABAB	AAAA	ABAB	AAAB
79	2	Forli	2021	Forli2021	66.4396	42.6715	AAAA	ABAA	AAAA	AAAB	ABAB	AAAA	ABAB	AAAB
79	3	Forli	2021	Forli2021	65.7175	42.227	AAAA	ABAA	AAAA	AAAB	ABAB	AAAA	ABAB	AAAB
79	4	Forli	2021	Forli2021	66.4396	42.6715	AAAA	ABAA	AAAA	AAAB	ABAB	AAAA	ABAB	AAAB
81	1	Forli	2021	Forli2021	64.9953	41.338	ABAB	ABAB	ABAB	AAAA	AAAB	ABAB	ABAB	AAAA
81	2	Forli	2021	Forli2021	65.7175	41.338	ABAB	ABAB	ABAB	AAAA	AAAB	ABAB	ABAB	AAAA
82	1	Forli	2021	Forli2021	65.7175	41.338	AAAA	AAAA	ABAB	ABAA	AAAA	ABAB	AAAA	AAAA
82	2	Forli	2021	Forli2021	64.9953	40.8935	AAAA	AAAA	ABAB	ABAA	AAAA	ABAB	AAAA	AAAA
83	1	Forli	2021	Forli2021	65.7175	42.227	AAAA	AAAA	ABAB	ABAB	AAAA	ABAB	ABAB	AAAA
83	2	Forli	2021	Forli2021	NA	NA	AAAA	AAAA	ABAB	ABAB	AAAA	ABAB	ABAB	AAAA
84	1	Forli	2021	Forli2021	71.4948	45.7829	AAAA	AAAA	AAAA	ABAB	ABAB	ABAB	ABAB	AAAA
84	2	Forli	2021	Forli2021	NA	NA	AAAA	AAAA	AAAA	ABAB	ABAB	ABAB	ABAB	AAAA
85	1	Forli	2021	Forli2021	NA	NA	ABAB	AAAA	ABAA	ABAB	AAAA	ABAB	ABAB	ABAB
85	2	Forli	2021	Forli2021	NA	NA	ABAB	AAAA	ABAA	ABAB	AAAA	ABAB	ABAB	ABAB
86	1	Forli	2021	Forli2021	NA	NA	AAAA	ABAB	AAAA	ABAB	ABAB	AAAA	ABAA	ABAB
86	2	Forli	2021	Forli2021	NA	NA	AAAA	ABAB	AAAA	ABAB	ABAB	AAAA	ABAA	ABAB
87	1	Forli	2021	Forli2021	64.9953	40.8935	ABAB	AAAA	ABAB	ABAB	AAAA	ABAB	AAAA	AAAA
87	2	Forli	2021	Forli2021	64.9953	40.8935	ABAB	AAAA	ABAB	ABAB	AAAA	ABAB	AAAA	AAAA
88	1	Forli	2021	Forli2021	66.4396	42.227	AAAA	AAAA	AAAA	ABAB	AAAA	ABAB	ABAA	AAAA
88	2	Forli	2021	Forli2021	66.4396	42.6715	AAAA	AAAA	AAAA	ABAB	AAAA	ABAB	ABAA	AAAA
89	1	Forli	2021	Forli2021	65.7175	41.7825	AAAA	AAAA	ABAB	AAAA	AAAA	AAAA	AAAA	AAAA
89	2	Forli	2021	Forli2021	67.1618	43.116	AAAA	AAAA	ABAB	AAAA	AAAA	AAAA	AAAA	AAAA
90	1	Forli	2021	Forli2021	65.7175	41.338	AAAA	AAAA	ABAB	AAAA	ABAB	ABAB	AAAA	AAAA
90	2	Forli	2021	Forli2021	67.1618	43.116	AAAA	AAAA	ABAB	AAAA	ABAB	ABAB	AAAA	AAAA
91	1	Forli	2021	Forli2021	64.9953	40.8935	ABAB	AAAA	ABAB	ABAB	ABAB	AAAA	AAAA	AAAA
91	2	Forli	2021	Forli2021	64.2731	40.8935	ABAB	AAAA	ABAB	ABAB	ABAB	AAAA	AAAA	AAAA
91	3	Forli	2021	Forli2021	64.9953	40.8935	ABAB	AAAA	ABAB	ABAB	ABAB	AAAA	AAAA	AAAA
92	1	Forli	2021	Forli2021	66.4396	44.0049	ABAA	AAAA	ABAB	ABAB	ABAB	ABAB	ABAB	ABAB
92	2	Forli	2021	Forli2021	66.4396	42.227	ABAA	AAAA	ABAB	ABAB	ABAB	ABAB	ABAB	ABAB
93	1	Forli	2021	Forli2021	64.9953	41.7825	AAAB	ABAB	ABAA	AAAB	ABAB	AAAA	AAAA	AAAA
93	2	Forli	2021	Forli2021	64.9953	40.8935	AAAB	ABAB	ABAA	AAAB	ABAB	AAAA	AAAA	AAAA
94	1	Forli	2021	Forli2021	64.9953	41.338	AAAA	AAAA	AAAA	ABAA	ABAB	ABAB	ABAB	AAAA
94	2	Forli	2021	Forli2021	64.9953	42.6715	AAAA	AAAA	AAAA	ABAA	ABAB	ABAB	ABAB	AAAA
95	1	Forli	2021	Forli2021	65.7175	41.7825	AAAA	ABAB	ABAB	ABAB	AAAA	ABAA	AAAB	AAAA
95	2	Forli	2021	Forli2021	65.7175	41.7825	AAAA	ABAB	ABAB	ABAB	AAAA	ABAA	AAAB	AAAA
96	1	Forli	2021	Forli2021	NA	NA	ABAA	AAAA	ABAB	ABAB	AAAA	AAAA	ABAA	AAAA
96	2	Forli	2021	Forli2021	NA	NA	ABAA	AAAA	ABAB	ABAB	AAAA	AAAA	ABAA	AAAA
97	1	Forli	2021	Forli2021	64.9953	40.8935	ABAB	ABAB	AAAA	ABAA	AAAA	AAAA	AAAA	ABAB
97	2	Forli	2021	Forli2021	64.2731	40.449	ABAB	ABAB	AAAA	ABAA	AAAA	AAAA	AAAA	ABAB
98	1	Forli	2021	Forli2021	66.4396	42.227	ABAA	ABAB	ABAB	AAAA	ABAB	ABAB	AAAA	ABAB
98	2	Forli	2021	Forli2021	NA	NA	ABAA	ABAB	ABAB	AAAA	ABAB	ABAB	AAAA	ABAB
99	1	Forli	2021	Forli2021	64.9953	40.8935	AAAA	ABAB	ABAB	AAAB	AAAA	AAAA	ABAB	ABAB
99	2	Forli	2021	Forli2021	64.9953	40.8935	AAAA	ABAB	ABAB	AAAB	AAAA	AAAA	ABAB	ABAB
100	1	Forli	2021	Forli2021	63.5509	40.449	AAAA	AAAA	AAAA	AAAA	AAAA	AAAA	AAAA	ABAB
100	2	Forli	2021	Forli2021	NA	NA	AAAA	AAAA	AAAA	AAAA	AAAA	AAAA	AAAA	ABAB
101	1	Forli	2021	Forli2021	64.2731	40.8935	AAAA	ABAB	ABAB	ABAB	AAAA	AAAA	ABAA	ABAB
101	2	Forli	2021	Forli2021	65.7175	40.8935	AAAA	ABAB	ABAB	ABAB	AAAA	AAAA	ABAA	ABAB
102	1	Forli	2021	Forli2021	64.9953	41.338	AAAB	ABAB	ABAB	ABAB	ABAB	AAAA	ABAB	AAAA
102	2	Forli	2021	Forli2021	64.9953	41.338	AAAB	ABAB	ABAB	ABAB	ABAB	AAAA	ABAB	AAAA
103	1	Forli	2021	Forli2021	67.1618	44.0049	AAAA	ABAB	ABAB	AAAA	ABAB	AAAA	ABAB	AAAA
103	2	Forli	2021	Forli2021	66.4396	42.6715	AAAA	ABAB	ABAB	AAAA	ABAB	AAAA	ABAB	AAAA
103	3	Forli	2021	Forli2021	NA	NA	AAAA	ABAB	ABAB	AAAA	ABAB	AAAA	ABAB	AAAA
104	1	Forli	2021	Forli2021	65.7175	41.338	ABAB	ABAB	ABAB	AAAA	AAAB	ABAB	ABAB	AAAA
104	2	Forli	2021	Forli2021	67.1618	44.0049	ABAB	ABAB	ABAB	AAAA	AAAB	ABAB	ABAB	AAAA
105	1	Forli	2021	Forli2021	67.1618	43.5605	AAAA	ABAB	ABAA	ABAA	ABAB	AAAA	ABAB	AAAA
105	2	Forli	2021	Forli2021	65.7175	43.5605	AAAA	ABAB	ABAA	ABAA	ABAB	AAAA	ABAB	AAAA
106	1	Forli	2021	Forli2021	65.7175	42.227	AAAA	AAAA	ABAB	AAAA	AAAA	ABAB	ABAB	AAAA
106	2	Forli	2021	Forli2021	66.4396	43.5605	AAAA	AAAA	ABAB	AAAA	AAAA	ABAB	ABAB	AAAA
107	1	Forli	2021	Forli2021	64.2731	40.8935	AAAA	AAAA	ABAB	ABAB	AAAA	AAAA	ABAB	ABAB
107	2	Forli	2021	Forli2021	65.7175	42.227	AAAA	AAAA	ABAB	ABAB	AAAA	AAAA	ABAB	ABAB
108	1	Forli	2021	Forli2021	65.7175	42.227	AAAA	AAAA	AAAA	ABAB	ABAB	AAAA	AAAA	ABAB
108	2	Forli	2021	Forli2021	65.7175	42.227	AAAA	AAAA	AAAA	ABAB	ABAB	AAAA	AAAA	ABAB
109	1	Forli	2021	Forli2021	67.1618	42.6715	AAAA	ABAB	AAAA	ABAB	ABAB	ABAB	ABAB	AAAA
109	2	Forli	2021	Forli2021	67.1618	44.4494	AAAA	ABAB	AAAA	ABAB	ABAB	ABAB	ABAB	AAAA
109	3	Forli	2021	Forli2021	67.1618	44.0049	AAAA	ABAB	AAAA	ABAB	ABAB	ABAB	ABAB	AAAA
111	1	Forli	2021	Forli2021	65.7175	42.6715	AAAA	ABAB	AAAA	ABAB	AAAA	AAAA	ABAB	ABAB
111	2	Forli	2021	Forli2021	65.7175	42.6715	AAAA	ABAB	AAAA	ABAB	AAAA	AAAA	ABAB	ABAB
112	1	Forli	2021	Forli2021	64.9953	40.8935	AAAA	AAAA	ABAB	ABAB	AAAA	ABAB	AAAB	AAAB
112	2	Forli	2021	Forli2021	NA	NA	AAAA	AAAA	ABAB	ABAB	AAAA	ABAB	AAAB	AAAB
113	1	Forli	2021	Forli2021	67.1618	42.227	AAAB	ABAB	ABAB	AAAA	ABAB	AAAA	AAAA	AAAA
113	2	Forli	2021	Forli2021	66.4396	42.227	AAAB	ABAB	ABAB	AAAA	ABAB	AAAA	AAAA	AAAA
114	1	Forli	2021	Forli2021	64.2731	40.449	ABAB	ABAB	ABAA	AAAA	AAAA	ABAB	AAAB	AAAA
114	2	Forli	2021	Forli2021	64.9953	41.338	ABAB	ABAB	ABAA	AAAA	AAAA	ABAB	AAAB	AAAA
115	1	Forli	2021	Forli2021	64.9953	40.8935	ABAA	AAAA	AAAA	AAAA	AAAA	AAAA	AAAA	ABAB
115	2	Forli	2021	Forli2021	64.9953	40.8935	ABAA	AAAA	AAAA	AAAA	AAAA	AAAA	AAAA	ABAB
116	1	Forli	2021	Forli2021	65.7175	42.227	AAAA	ABAB	ABAB	AAAA	ABAB	AAAA	ABAB	ABAB
116	2	Forli	2021	Forli2021	67.1618	44.0049	AAAA	ABAB	ABAB	AAAA	ABAB	AAAA	ABAB	ABAB
117	1	Forli	2021	Forli2021	67.1618	43.5605	AAAA	AAAA	ABAA	AAAA	ABAB	ABAB	ABAB	AAAA
117	2	Forli	2021	Forli2021	67.1618	44.0049	AAAA	AAAA	ABAA	AAAA	ABAB	ABAB	ABAB	AAAA
118	1	Forli	2021	Forli2021	64.2731	40.8935	ABAA	AAAA	ABAB	ABAB	AAAA	AAAA	AAAB	ABAB
118	2	Forli	2021	Forli2021	65.7175	41.7825	ABAA	AAAA	ABAB	ABAB	AAAA	AAAA	AAAB	ABAB
119	1	Forli	2021	Forli2021	NA	NA	AAAA	AAAA	ABAB	AAAA	AAAA	ABAB	ABAB	AAAA
119	2	Forli	2021	Forli2021	NA	NA	AAAA	AAAA	ABAB	AAAA	AAAA	ABAB	ABAB	AAAA
120	1	Forli	2021	Forli2021	67.1618	43.116	ABAA	AAAA	ABAB	ABAB	ABAB	ABAB	ABAB	ABAB
120	2	Forli	2021	Forli2021	67.1618	44.0049	ABAA	AAAA	ABAB	ABAB	ABAB	ABAB	ABAB	ABAB
123	1	Forli	2021	Forli2021	65.7175	42.227	AAAA	AAAA	ABAB	AAAA	AAAA	ABAB	AAAA	AAAA
123	2	Forli	2021	Forli2021	67.1618	43.116	AAAA	AAAA	ABAB	AAAA	AAAA	ABAB	AAAA	AAAA
124	1	Forli	2021	Forli2021	65.7175	42.227	AAAA	AAAA	ABAB	ABAB	AAAA	AAAB	AAAB	AAAB
124	2	Forli	2021	Forli2021	65.7175	42.227	AAAA	AAAA	ABAB	ABAB	AAAA	AAAB	AAAB	AAAB
125	1	Forli	2021	Forli2021	64.9953	41.338	AAAA	ABAB	AAAA	ABAB	ABAB	AAAA	AAAA	AAAA
125	2	Forli	2021	Forli2021	65.7175	42.6715	AAAA	ABAB	AAAA	ABAB	ABAB	AAAA	AAAA	AAAA
126	1	Forli	2021	Forli2021	64.2731	40.449	AAAA	ABAB	ABAB	AAAA	AAAA	AAAA	AAAA	ABAB
126	2	Forli	2021	Forli2021	63.5509	40.8935	AAAA	ABAB	ABAB	AAAA	AAAA	AAAA	AAAA	ABAB
127	1	Forli	2021	Forli2021	64.9953	41.338	AAAB	ABAB	ABAB	AAAA	ABAB	ABAB	ABAB	AAAA
127	2	Forli	2021	Forli2021	65.7175	42.227	AAAB	ABAB	ABAB	AAAA	ABAB	ABAB	ABAB	AAAA
129	1	Forli	2021	Forli2021	64.9953	40.8935	ABAA	ABAB	ABAB	ABAB	AAAA	ABAB	AAAB	ABAA
129	2	Forli	2021	Forli2021	64.9953	40.8935	ABAA	ABAB	ABAB	ABAB	AAAA	ABAB	AAAB	ABAA
130	1	Forli	2021	Forli2021	65.7175	41.7825	ABAB	ABAB	ABAB	AAAA	ABAB	AAAA	AAAB	ABAB
130	2	Forli	2021	Forli2021	64.2731	41.338	ABAB	ABAB	ABAB	AAAA	ABAB	AAAA	AAAB	ABAB
131	1	Forli	2021	Forli2021	63.5509	40.8935	ABAB	ABAB	ABAB	ABAB	AAAA	AAAA	ABAB	AAAA
131	2	Forli	2021	Forli2021	64.2731	40.8935	ABAB	ABAB	ABAB	ABAB	AAAA	AAAA	ABAB	AAAA
133	1	Forli	2021	Forli2021	66.4396	43.116	AAAA	ABAB	ABAB	AAAA	AAAA	ABAB	ABAB	AAAA
133	2	Forli	2021	Forli2021	67.1618	NA	AAAA	ABAB	ABAB	AAAA	AAAA	ABAB	ABAB	AAAA
1	1	Maribor	2017	Maribor2017	NA	NA	ABAB	ABAB	ABAB	AAAA	ABAB	ABAB	ABAB	AAAA
1	2	Maribor	2017	Maribor2017	NA	NA	ABAB	ABAB	ABAB	AAAA	ABAB	ABAB	ABAB	AAAA
2	1	Maribor	2017	Maribor2017	40.9393	39.8615	AAAA	AAAA	ABAB	AAAA	ABAB	AAAA	ABAB	ABAB
2	2	Maribor	2017	Maribor2017	40.5038	39.0396	AAAA	AAAA	ABAB	AAAA	ABAB	AAAA	ABAB	ABAB
3	1	Maribor	2017	Maribor2017	39.6327	38.2177	AAAB	ABAB	ABAB	ABAB	AAAA	ABAB	AAAA	ABAB
3	2	Maribor	2017	Maribor2017	NA	NA	AAAB	ABAB	ABAB	ABAB	AAAA	ABAB	AAAA	ABAB
4	1	Maribor	2017	Maribor2017	40.0683	39.0396	AAAA	ABAB	ABAB	AAAA	ABAB	AAAA	AAAA	ABAB
4	2	Maribor	2017	Maribor2017	40.0683	39.0396	AAAA	ABAB	ABAB	AAAA	ABAB	AAAA	AAAA	ABAB
5	1	Maribor	2017	Maribor2017	41.3748	41.0943	AAAA	AAAA	AAAA	ABAB	ABAB	ABAB	ABAB	AAAA
5	2	Maribor	2017	Maribor2017	42.2459	41.0943	AAAA	AAAA	AAAA	ABAB	ABAB	ABAB	ABAB	AAAA
6	1	Maribor	2017	Maribor2017	40.5038	39.0396	AAAA	ABAB	ABAA	AAAA	ABAB	ABAB	AAAB	AAAA
6	2	Maribor	2017	Maribor2017	41.3748	39.8615	AAAA	ABAB	ABAA	AAAA	ABAB	ABAB	AAAB	AAAA
7	1	Maribor	2017	Maribor2017	39.1972	38.2177	ABAB	ABAB	AAAA	ABAB	AAAA	ABAB	AAAA	AAAA
7	2	Maribor	2017	Maribor2017	40.5038	39.0396	ABAB	ABAB	AAAA	ABAB	AAAA	ABAB	AAAA	AAAA
7	3	Maribor	2017	Maribor2017	NA	NA	ABAB	ABAB	AAAA	ABAB	AAAA	ABAB	AAAA	AAAA
8	1	Maribor	2017	Maribor2017	39.6327	38.2177	AAAA	ABAB	ABAB	AAAA	AAAA	ABAB	ABAB	ABAB
8	2	Maribor	2017	Maribor2017	39.6327	38.2177	AAAA	ABAB	ABAB	AAAA	AAAA	ABAB	ABAB	ABAB
9	1	Maribor	2017	Maribor2017	39.1972	38.2177	ABAB	ABAB	AAAA	ABAB	ABAB	ABAB	AAAA	ABAB
9	2	Maribor	2017	Maribor2017	NA	NA	ABAB	ABAB	AAAA	ABAB	ABAB	ABAB	AAAA	ABAB
10	1	Maribor	2017	Maribor2017	40.5038	39.0396	ABAB	AAAA	ABAB	AAAA	ABAB	ABAB	ABAA	ABAB
10	2	Maribor	2017	Maribor2017	NA	NA	ABAB	AAAA	ABAB	AAAA	ABAB	ABAB	ABAA	ABAB
11	1	Maribor	2017	Maribor2017	38.3262	36.9849	AAAA	AAAA	ABAB	ABAB	AAAA	AAAA	ABAB	AAAA
11	2	Maribor	2017	Maribor2017	NA	NA	AAAA	AAAA	ABAB	ABAB	AAAA	AAAA	ABAB	AAAA
13	1	Maribor	2017	Maribor2017	39.1972	38.2177	AAAA	AAAA	ABAA	AAAA	AAAA	AAAA	AAAA	AAAA
13	2	Maribor	2017	Maribor2017	40.5038	39.0396	AAAA	AAAA	ABAA	AAAA	AAAA	AAAA	AAAA	AAAA
14	1	Maribor	2017	Maribor2017	37.8907	36.9849	AAAB	AAAB	ABAB	ABAA	AAAA	AAAA	ABAB	ABAB
14	2	Maribor	2017	Maribor2017	NA	NA	AAAB	AAAB	ABAB	ABAA	AAAA	AAAA	ABAB	ABAB
15	1	Maribor	2017	Maribor2017	39.6327	39.0396	AAAA	ABAB	AAAA	ABAA	AAAA	ABAB	ABAB	AAAA
15	2	Maribor	2017	Maribor2017	39.1972	38.2177	AAAA	ABAB	AAAA	ABAA	AAAA	ABAB	ABAB	AAAA
16	1	Maribor	2017	Maribor2017	39.1972	38.2177	ABAB	AAAA	ABAB	AAAA	AAAA	AAAA	AAAA	AAAA
16	2	Maribor	2017	Maribor2017	38.3262	36.9849	ABAB	AAAA	ABAB	AAAA	AAAA	AAAA	AAAA	AAAA
17	1	Maribor	2017	Maribor2017	40.5038	39.0396	AAAA	ABAB	AAAA	ABAB	ABAB	AAAA	AAAB	ABAA
17	2	Maribor	2017	Maribor2017	NA	NA	AAAA	ABAB	AAAA	ABAB	ABAB	AAAA	AAAB	ABAA
18	1	Maribor	2017	Maribor2017	41.3748	39.8615	AAAA	ABAB	AAAA	AAAA	ABAB	ABAB	ABAB	AAAB
18	2	Maribor	2017	Maribor2017	NA	NA	AAAA	ABAB	AAAA	AAAA	ABAB	ABAB	ABAB	AAAB
19	1	Maribor	2017	Maribor2017	40.9393	39.0396	AAAB	AAAB	ABAB	AAAA	ABAB	ABAB	ABAB	AAAA
19	2	Maribor	2017	Maribor2017	NA	NA	AAAB	AAAB	ABAB	AAAA	ABAB	ABAB	ABAB	AAAA
21	1	Maribor	2017	Maribor2017	40.5038	39.0396	ABAB	AAAA	ABAA	AAAA	ABAB	ABAB	ABAB	AAAA
21	2	Maribor	2017	Maribor2017	39.1972	38.2177	ABAB	AAAA	ABAA	AAAA	ABAB	ABAB	ABAB	AAAA
21	3	Maribor	2017	Maribor2017	40.5038	39.0396	ABAB	AAAA	ABAA	AAAA	ABAB	ABAB	ABAB	AAAA
22	1	Maribor	2017	Maribor2017	NA	NA	ABAA	ABAB	ABAB	AAAA	ABAB	ABAB	AAAA	ABAA
22	2	Maribor	2017	Maribor2017	40.5038	39.0396	ABAA	ABAB	ABAB	AAAA	ABAB	ABAB	AAAA	ABAA
23	1	Maribor	2017	Maribor2017	40.9393	39.8615	AAAA	ABAB	ABAB	AAAA	ABAB	AAAA	AAAB	AAAA
23	2	Maribor	2017	Maribor2017	40.9393	39.8615	AAAA	ABAB	ABAB	AAAA	ABAB	AAAA	AAAB	AAAA
25	1	Maribor	2017	Maribor2017	NA	NA	AAAA	AAAA	AAAA	ABAB	ABAB	ABAB	ABAB	AAAA
25	2	Maribor	2017	Maribor2017	41.3748	39.8615	AAAA	AAAA	AAAA	ABAB	ABAB	ABAB	ABAB	AAAA
26	1	Maribor	2017	Maribor2017	41.3748	39.8615	AAAA	AAAA	ABAB	AAAA	ABAB	ABAB	AAAA	AAAA
26	2	Maribor	2017	Maribor2017	40.5038	39.0396	AAAA	AAAA	ABAB	AAAA	ABAB	ABAB	AAAA	AAAA
27	1	Maribor	2017	Maribor2017	39.1972	38.2177	AAAA	ABAB	ABAB	ABAB	AAAA	ABAB	ABAB	AAAA
27	2	Maribor	2017	Maribor2017	NA	NA	AAAA	ABAB	ABAB	ABAB	AAAA	ABAB	ABAB	AAAA
28	1	Maribor	2017	Maribor2017	NA	NA	ABAB	ABAB	ABAB	AAAA	AAAA	ABAB	AAAA	ABAB
28	2	Maribor	2017	Maribor2017	NA	NA	ABAB	ABAB	ABAB	AAAA	AAAA	ABAB	AAAA	ABAB
29	1	Maribor	2017	Maribor2017	39.6327	38.2177	AAAA	AAAA	ABAA	ABAB	AAAA	ABAB	AAAB	ABAA
29	2	Maribor	2017	Maribor2017	NA	NA	AAAA	AAAA	ABAA	ABAB	AAAA	ABAB	AAAB	ABAA
30	1	Maribor	2017	Maribor2017	41.3748	41.0943	AAAA	AAAA	ABAB	AAAA	AAAA	ABAB	ABAB	AAAA
30	2	Maribor	2017	Maribor2017	41.3748	39.8615	AAAA	AAAA	ABAB	AAAA	AAAA	ABAB	ABAB	AAAA
31	1	Maribor	2017	Maribor2017	39.6327	38.2177	ABAB	AAAA	ABAB	AAAB	ABAB	AAAA	ABAB	ABAB
31	2	Maribor	2017	Maribor2017	NA	NA	ABAB	AAAA	ABAB	AAAB	ABAB	AAAA	ABAB	ABAB
32	1	Maribor	2017	Maribor2017	41.3748	41.9162	ABAB	AAAA	ABAA	AAAB	ABAB	AAAA	AAAA	AAAA
32	2	Maribor	2017	Maribor2017	NA	NA	ABAB	AAAA	ABAA	AAAB	ABAB	AAAA	AAAA	AAAA
33	1	Maribor	2017	Maribor2017	39.6327	38.2177	AAAA	ABAB	AAAA	AAAA	ABAA	ABAB	ABAB	AAAA
33	2	Maribor	2017	Maribor2017	40.0683	39.0396	AAAA	ABAB	AAAA	AAAA	ABAA	ABAB	ABAB	AAAA
34	1	Maribor	2017	Maribor2017	41.3748	41.9162	AAAA	AAAA	AAAA	ABAB	ABAB	AAAA	AAAA	AAAA
34	2	Maribor	2017	Maribor2017	NA	NA	AAAA	AAAA	AAAA	ABAB	ABAB	AAAA	AAAA	AAAA
34	3	Maribor	2017	Maribor2017	NA	NA	AAAA	AAAA	AAAA	ABAB	ABAB	AAAA	AAAA	AAAA
35	1	Maribor	2017	Maribor2017	40.0683	39.0396	ABAB	AAAA	ABAB	ABAB	ABAB	ABAA	AAAB	AAAA
35	2	Maribor	2017	Maribor2017	40.0683	39.0396	ABAB	AAAA	ABAB	ABAB	ABAB	ABAA	AAAB	AAAA
36	1	Maribor	2017	Maribor2017	39.6327	38.2177	AAAB	ABAB	ABAB	AAAA	AAAA	AAAA	AAAA	AAAA
36	2	Maribor	2017	Maribor2017	39.1972	38.2177	AAAB	ABAB	ABAB	AAAA	AAAA	AAAA	AAAA	AAAA
37	1	Maribor	2017	Maribor2017	40.9393	39.8615	AAAA	ABAA	ABAB	AAAB	ABAB	ABAB	ABAA	ABAA
37	2	Maribor	2017	Maribor2017	40.9393	39.8615	AAAA	ABAA	ABAB	AAAB	ABAB	ABAB	ABAA	ABAA
38	1	Maribor	2017	Maribor2017	NA	NA	AAAA	AAAA	ABAB	ABAB	AAAA	AAAA	AAAA	ABAB
38	2	Maribor	2017	Maribor2017	NA	NA	AAAA	AAAA	ABAB	ABAB	AAAA	AAAA	AAAA	ABAB
39	1	Maribor	2017	Maribor2017	41.3748	39.8615	AAAA	AAAA	ABAB	AAAA	ABAB	ABAB	AAAA	ABAA
39	2	Maribor	2017	Maribor2017	40.9393	39.8615	AAAA	AAAA	ABAB	AAAA	ABAB	ABAB	AAAA	ABAA
40	1	Maribor	2017	Maribor2017	39.1972	38.2177	ABAB	AAAA	AAAA	ABAB	AAAA	AAAA	AAAA	AAAA
40	2	Maribor	2017	Maribor2017	NA	NA	ABAB	AAAA	AAAA	ABAB	AAAA	AAAA	AAAA	AAAA
41	1	Maribor	2017	Maribor2017	43.5525	41.9162	ABAB	AAAA	AAAB	ABAB	AAAA	ABAA	AAAA	ABAB
41	2	Maribor	2017	Maribor2017	40.5038	39.0396	ABAB	AAAA	AAAB	ABAB	AAAA	ABAA	AAAA	ABAB
42	1	Maribor	2017	Maribor2017	39.1972	38.6286	AAAA	AAAA	ABAB	AAAA	AAAA	ABAB	AAAA	ABAB
42	2	Maribor	2017	Maribor2017	39.1972	38.6286	AAAA	AAAA	ABAB	AAAA	AAAA	ABAB	AAAA	ABAB
43	1	Maribor	2017	Maribor2017	40.0683	39.0396	AAAA	ABAB	ABAB	AAAA	AAAA	ABAB	ABAB	ABAB
43	2	Maribor	2017	Maribor2017	NA	NA	AAAA	ABAB	ABAB	AAAA	AAAA	ABAB	ABAB	ABAB
44	1	Maribor	2017	Maribor2017	41.3748	39.8615	AAAA	AAAA	AAAA	AAAA	ABAB	AAAA	ABAB	AAAB
44	2	Maribor	2017	Maribor2017	41.3748	39.8615	AAAA	AAAA	AAAA	AAAA	ABAB	AAAA	ABAB	AAAB
45	1	Maribor	2017	Maribor2017	40.5038	39.0396	AAAA	AAAB	AAAA	AAAA	ABAB	ABAB	AAAA	ABAB
45	2	Maribor	2017	Maribor2017	40.5038	39.0396	AAAA	AAAB	AAAA	AAAA	ABAB	ABAB	AAAA	ABAB
46	1	Maribor	2017	Maribor2017	40.5038	39.0396	AAAA	ABAB	AAAA	ABAA	ABAB	ABAB	AAAA	ABAB
46	2	Maribor	2017	Maribor2017	40.5038	39.0396	AAAA	ABAB	AAAA	ABAA	ABAB	ABAB	AAAA	ABAB
47	1	Maribor	2017	Maribor2017	40.5038	39.0396	AAAA	AAAA	ABAB	ABAB	AAAB	ABAB	ABAB	ABAB
47	2	Maribor	2017	Maribor2017	40.5038	39.0396	AAAA	AAAA	ABAB	ABAB	AAAB	ABAB	ABAB	ABAB
48	1	Maribor	2017	Maribor2017	NA	NA	AAAA	ABAB	ABAB	ABAA	AAAA	ABAB	ABAB	AAAA
48	2	Maribor	2017	Maribor2017	NA	NA	AAAA	ABAB	ABAB	ABAA	AAAA	ABAB	ABAB	AAAA
49	1	Maribor	2017	Maribor2017	39.1972	38.2177	ABAB	AAAA	ABAB	ABAA	AAAA	AAAA	ABAB	ABAB
49	2	Maribor	2017	Maribor2017	NA	NA	ABAB	AAAA	ABAB	ABAA	AAAA	AAAA	ABAB	ABAB
50	1	Maribor	2017	Maribor2017	40.0683	39.0396	ABAB	ABAB	ABAB	ABAB	ABAB	ABAB	ABAB	AAAA
50	2	Maribor	2017	Maribor2017	40.9393	39.0396	ABAB	ABAB	ABAB	ABAB	ABAB	ABAB	ABAB	AAAA
51	1	Maribor	2017	Maribor2017	39.6327	38.2177	ABAA	ABAB	AAAA	ABAB	AAAA	AAAA	ABAB	ABAB
51	2	Maribor	2017	Maribor2017	NA	NA	ABAA	ABAB	AAAA	ABAB	AAAA	AAAA	ABAB	ABAB
53	1	Maribor	2017	Maribor2017	40.9393	39.0396	AAAA	ABAB	ABAB	ABAB	ABAB	AAAA	AAAA	ABAB
53	2	Maribor	2017	Maribor2017	40.9393	39.0396	AAAA	ABAB	ABAB	ABAB	ABAB	AAAA	AAAA	ABAB
54	1	Maribor	2017	Maribor2017	40.5038	39.0396	ABAB	AAAA	AAAA	AAAA	ABAB	AAAA	AAAA	AAAA
54	2	Maribor	2017	Maribor2017	39.1972	38.2177	ABAB	AAAA	AAAA	AAAA	ABAB	AAAA	AAAA	AAAA
55	1	Maribor	2017	Maribor2017	39.1972	38.2177	AAAA	ABAB	ABAA	ABAB	AAAA	ABAB	ABAB	AAAA
55	2	Maribor	2017	Maribor2017	NA	NA	AAAA	ABAB	ABAA	ABAB	AAAA	ABAB	ABAB	AAAA
57	1	Maribor	2017	Maribor2017	NA	NA	AAAA	AAAA	ABAB	AAAA	AAAA	AAAA	AAAA	ABAB
57	2	Maribor	2017	Maribor2017	NA	NA	AAAA	AAAA	ABAB	AAAA	AAAA	AAAA	AAAA	ABAB
58	1	Maribor	2017	Maribor2017	42.2459	41.0943	ABAB	ABAB	ABAB	ABAB	ABAB	AAAA	ABAB	AAAA
58	2	Maribor	2017	Maribor2017	NA	NA	ABAB	ABAB	ABAB	ABAB	ABAB	AAAA	ABAB	AAAA
59	1	Maribor	2017	Maribor2017	39.1972	38.2177	ABAB	ABAB	AAAA	ABAB	AAAA	AAAA	AAAA	ABAA
59	2	Maribor	2017	Maribor2017	NA	NA	ABAB	ABAB	AAAA	ABAB	AAAA	AAAA	AAAA	ABAA
60	1	Maribor	2017	Maribor2017	40.0683	39.0396	AAAA	AAAA	ABAB	ABAB	AAAA	ABAB	AAAB	AAAA
60	2	Maribor	2017	Maribor2017	NA	NA	AAAA	AAAA	ABAB	ABAB	AAAA	ABAB	AAAB	AAAA
61	1	Maribor	2017	Maribor2017	NA	NA	AAAA	ABAB	ABAB	ABAB	ABAB	AAAA	ABAB	AAAA
61	2	Maribor	2017	Maribor2017	NA	NA	AAAA	ABAB	ABAB	ABAB	ABAB	AAAA	ABAB	AAAA
62	1	Maribor	2017	Maribor2017	NA	NA	AAAA	AAAA	AAAA	AAAA	ABAB	ABAB	AAAA	AAAA
62	2	Maribor	2017	Maribor2017	NA	NA	AAAA	AAAA	AAAA	AAAA	ABAB	ABAB	AAAA	AAAA
63	1	Maribor	2017	Maribor2017	NA	NA	AAAA	ABAB	AAAA	AAAA	AAAB	AAAA	ABAB	AAAA
63	2	Maribor	2017	Maribor2017	NA	NA	AAAA	ABAB	AAAA	AAAA	AAAB	AAAA	ABAB	AAAA
64	1	Maribor	2017	Maribor2017	40.5038	39.0396	ABAB	ABAB	ABAB	AAAA	ABAB	AAAA	ABAA	AAAA
64	2	Maribor	2017	Maribor2017	39.6327	39.0396	ABAB	ABAB	ABAB	AAAA	ABAB	AAAA	ABAA	AAAA
65	1	Maribor	2017	Maribor2017	NA	NA	AAAA	AAAA	ABAB	AAAB	ABAB	ABAB	ABAB	AAAB
65	2	Maribor	2017	Maribor2017	NA	NA	AAAA	AAAA	ABAB	AAAB	ABAB	ABAB	ABAB	AAAB
66	1	Maribor	2017	Maribor2017	39.1972	38.2177	AAAA	AAAA	ABAB	AAAA	AAAA	ABAB	AAAB	ABAB
66	2	Maribor	2017	Maribor2017	NA	NA	AAAA	AAAA	ABAB	AAAA	AAAA	ABAB	AAAB	ABAB
66	3	Maribor	2017	Maribor2017	NA	NA	AAAA	AAAA	ABAB	AAAA	AAAA	ABAB	AAAB	ABAB
68	1	Maribor	2017	Maribor2017	41.3748	39.8615	AAAA	AAAA	ABAB	AAAA	ABAB	ABAB	ABAB	ABAB
68	2	Maribor	2017	Maribor2017	NA	NA	AAAA	AAAA	ABAB	AAAA	ABAB	ABAB	ABAB	ABAB
69	1	Maribor	2017	Maribor2017	39.1972	39.0396	AAAA	AAAA	ABAB	AAAA	AAAA	AAAA	AAAA	ABAB
69	2	Maribor	2017	Maribor2017	39.1972	39.0396	AAAA	AAAA	ABAB	AAAA	AAAA	AAAA	AAAA	ABAB
70	1	Maribor	2017	Maribor2017	40.5038	39.0396	ABAB	ABAB	AAAA	AAAA	ABAB	ABAB	AAAA	AAAA
70	2	Maribor	2017	Maribor2017	NA	NA	ABAB	ABAB	AAAA	AAAA	ABAB	ABAB	AAAA	AAAA
71	1	Maribor	2017	Maribor2017	38.3262	36.9849	AAAA	AAAA	ABAB	ABAB	AAAA	ABAB	ABAA	AAAA
71	2	Maribor	2017	Maribor2017	NA	NA	AAAA	AAAA	ABAB	ABAB	AAAA	ABAB	ABAA	AAAA
72	1	Maribor	2017	Maribor2017	NA	NA	ABAB	ABAB	AAAA	ABAB	ABAB	AAAA	AAAB	ABAB
72	2	Maribor	2017	Maribor2017	NA	NA	ABAB	ABAB	AAAA	ABAB	ABAB	AAAA	AAAB	ABAB
73	1	Maribor	2017	Maribor2017	40.0683	39.0396	ABAB	ABAB	ABAB	AAAA	ABAB	AAAA	ABAA	AAAA
73	2	Maribor	2017	Maribor2017	40.0683	39.0396	ABAB	ABAB	ABAB	AAAA	ABAB	AAAA	ABAA	AAAA
74	1	Maribor	2017	Maribor2017	38.7617	38.2177	AAAA	ABAB	ABAB	ABAB	AAAA	AAAA	AAAA	AAAA
74	2	Maribor	2017	Maribor2017	NA	NA	AAAA	ABAB	ABAB	ABAB	AAAA	AAAA	AAAA	AAAA
75	1	Maribor	2017	Maribor2017	39.6327	39.0396	AAAA	AAAA	AAAA	ABAA	AAAA	ABAB	ABAA	AAAB
75	2	Maribor	2017	Maribor2017	NA	NA	AAAA	AAAA	AAAA	ABAA	AAAA	ABAB	ABAA	AAAB
76	1	Maribor	2017	Maribor2017	38.3262	38.2177	ABAB	ABAB	AAAA	ABAB	AAAA	AAAA	ABAB	AAAA
76	2	Maribor	2017	Maribor2017	NA	NA	ABAB	ABAB	AAAA	ABAB	AAAA	AAAA	ABAB	AAAA
77	1	Maribor	2017	Maribor2017	41.3748	39.8615	AAAA	AAAA	ABAB	ABAB	ABAB	ABAB	ABAB	ABAB
77	2	Maribor	2017	Maribor2017	41.3748	41.0943	AAAA	AAAA	ABAB	ABAB	ABAB	ABAB	ABAB	ABAB
78	1	Maribor	2017	Maribor2017	39.1972	39.0396	ABAB	ABAB	AAAA	AAAA	ABAB	ABAB	AAAA	AAAA
78	2	Maribor	2017	Maribor2017	NA	NA	ABAB	ABAB	AAAA	AAAA	ABAB	ABAB	AAAA	AAAA
79	1	Maribor	2017	Maribor2017	40.9393	39.0396	AAAA	ABAA	AAAA	AAAB	ABAB	AAAA	ABAB	AAAB
79	2	Maribor	2017	Maribor2017	40.9393	39.0396	AAAA	ABAA	AAAA	AAAB	ABAB	AAAA	ABAB	AAAB
79	3	Maribor	2017	Maribor2017	NA	NA	AAAA	ABAA	AAAA	AAAB	ABAB	AAAA	ABAB	AAAB
79	4	Maribor	2017	Maribor2017	NA	NA	AAAA	ABAA	AAAA	AAAB	ABAB	AAAA	ABAB	AAAB
81	1	Maribor	2017	Maribor2017	39.1972	38.2177	ABAB	ABAB	ABAB	AAAA	AAAB	ABAB	ABAB	AAAA
81	2	Maribor	2017	Maribor2017	NA	NA	ABAB	ABAB	ABAB	AAAA	AAAB	ABAB	ABAB	AAAA
82	1	Maribor	2017	Maribor2017	40.0683	39.0396	AAAA	AAAA	ABAB	ABAA	AAAA	ABAB	AAAA	AAAA
82	2	Maribor	2017	Maribor2017	NA	NA	AAAA	AAAA	ABAB	ABAA	AAAA	ABAB	AAAA	AAAA
83	1	Maribor	2017	Maribor2017	38.3262	38.2177	AAAA	AAAA	ABAB	ABAB	AAAA	ABAB	ABAB	AAAA
83	2	Maribor	2017	Maribor2017	NA	NA	AAAA	AAAA	ABAB	ABAB	AAAA	ABAB	ABAB	AAAA
84	1	Maribor	2017	Maribor2017	41.3748	41.0943	AAAA	AAAA	AAAA	ABAB	ABAB	ABAB	ABAB	AAAA
84	2	Maribor	2017	Maribor2017	NA	NA	AAAA	AAAA	AAAA	ABAB	ABAB	ABAB	ABAB	AAAA
85	1	Maribor	2017	Maribor2017	NA	NA	ABAB	AAAA	ABAA	ABAB	AAAA	ABAB	ABAB	ABAB
85	2	Maribor	2017	Maribor2017	NA	NA	ABAB	AAAA	ABAA	ABAB	AAAA	ABAB	ABAB	ABAB
86	1	Maribor	2017	Maribor2017	40.5038	39.0396	AAAA	ABAB	AAAA	ABAB	ABAB	AAAA	ABAA	ABAB
86	2	Maribor	2017	Maribor2017	NA	NA	AAAA	ABAB	AAAA	ABAB	ABAB	AAAA	ABAA	ABAB
87	1	Maribor	2017	Maribor2017	39.1972	38.2177	ABAB	AAAA	ABAB	ABAB	AAAA	ABAB	AAAA	AAAA
87	2	Maribor	2017	Maribor2017	39.1972	38.2177	ABAB	AAAA	ABAB	ABAB	AAAA	ABAB	AAAA	AAAA
88	1	Maribor	2017	Maribor2017	40.0683	39.0396	AAAA	AAAA	AAAA	ABAB	AAAA	ABAB	ABAA	AAAA
88	2	Maribor	2017	Maribor2017	NA	NA	AAAA	AAAA	AAAA	ABAB	AAAA	ABAB	ABAA	AAAA
89	1	Maribor	2017	Maribor2017	39.1972	38.2177	AAAA	AAAA	ABAB	AAAA	AAAA	AAAA	AAAA	AAAA
89	2	Maribor	2017	Maribor2017	NA	NA	AAAA	AAAA	ABAB	AAAA	AAAA	AAAA	AAAA	AAAA
90	1	Maribor	2017	Maribor2017	40.5038	39.0396	AAAA	AAAA	ABAB	AAAA	ABAB	ABAB	AAAA	AAAA
90	2	Maribor	2017	Maribor2017	41.3748	41.0943	AAAA	AAAA	ABAB	AAAA	ABAB	ABAB	AAAA	AAAA
91	1	Maribor	2017	Maribor2017	38.3262	36.9849	ABAB	AAAA	ABAB	ABAB	ABAB	AAAA	AAAA	AAAA
91	2	Maribor	2017	Maribor2017	39.1972	38.2177	ABAB	AAAA	ABAB	ABAB	ABAB	AAAA	AAAA	AAAA
91	3	Maribor	2017	Maribor2017	NA	NA	ABAB	AAAA	ABAB	ABAB	ABAB	AAAA	AAAA	AAAA
92	1	Maribor	2017	Maribor2017	NA	NA	ABAA	AAAA	ABAB	ABAB	ABAB	ABAB	ABAB	ABAB
92	2	Maribor	2017	Maribor2017	NA	NA	ABAA	AAAA	ABAB	ABAB	ABAB	ABAB	ABAB	ABAB
93	1	Maribor	2017	Maribor2017	NA	NA	AAAB	ABAB	ABAA	AAAB	ABAB	AAAA	AAAA	AAAA
93	2	Maribor	2017	Maribor2017	NA	NA	AAAB	ABAB	ABAA	AAAB	ABAB	AAAA	AAAA	AAAA
94	1	Maribor	2017	Maribor2017	40.5038	39.0396	AAAA	AAAA	AAAA	ABAA	ABAB	ABAB	ABAB	AAAA
94	2	Maribor	2017	Maribor2017	40.9393	39.0396	AAAA	AAAA	AAAA	ABAA	ABAB	ABAB	ABAB	AAAA
95	1	Maribor	2017	Maribor2017	40.0683	39.0396	AAAA	ABAB	ABAB	ABAB	AAAA	ABAA	AAAB	AAAA
95	2	Maribor	2017	Maribor2017	40.0683	39.0396	AAAA	ABAB	ABAB	ABAB	AAAA	ABAA	AAAB	AAAA
96	1	Maribor	2017	Maribor2017	NA	NA	ABAA	AAAA	ABAB	ABAB	AAAA	AAAA	ABAA	AAAA
96	2	Maribor	2017	Maribor2017	NA	NA	ABAA	AAAA	ABAB	ABAB	AAAA	AAAA	ABAA	AAAA
97	1	Maribor	2017	Maribor2017	38.3262	36.9849	ABAB	ABAB	AAAA	ABAA	AAAA	AAAA	AAAA	ABAB
97	2	Maribor	2017	Maribor2017	39.1972	38.2177	ABAB	ABAB	AAAA	ABAA	AAAA	AAAA	AAAA	ABAB
98	1	Maribor	2017	Maribor2017	40.5038	39.0396	ABAA	ABAB	ABAB	AAAA	ABAB	ABAB	AAAA	ABAB
98	2	Maribor	2017	Maribor2017	NA	NA	ABAA	ABAB	ABAB	AAAA	ABAB	ABAB	AAAA	ABAB
99	1	Maribor	2017	Maribor2017	39.1972	38.2177	AAAA	ABAB	ABAB	AAAB	AAAA	AAAA	ABAB	ABAB
99	2	Maribor	2017	Maribor2017	39.1972	38.2177	AAAA	ABAB	ABAB	AAAB	AAAA	AAAA	ABAB	ABAB
100	1	Maribor	2017	Maribor2017	40.0683	39.0396	AAAA	AAAA	AAAA	AAAA	AAAA	AAAA	AAAA	ABAB
100	2	Maribor	2017	Maribor2017	40.0683	39.0396	AAAA	AAAA	AAAA	AAAA	AAAA	AAAA	AAAA	ABAB
101	1	Maribor	2017	Maribor2017	37.8907	36.9849	AAAA	ABAB	ABAB	ABAB	AAAA	AAAA	ABAA	ABAB
101	2	Maribor	2017	Maribor2017	NA	NA	AAAA	ABAB	ABAB	ABAB	AAAA	AAAA	ABAA	ABAB
102	1	Maribor	2017	Maribor2017	40.5038	39.0396	AAAB	ABAB	ABAB	ABAB	ABAB	AAAA	ABAB	AAAA
102	2	Maribor	2017	Maribor2017	40.5038	39.0396	AAAB	ABAB	ABAB	ABAB	ABAB	AAAA	ABAB	AAAA
103	1	Maribor	2017	Maribor2017	41.3748	39.0396	AAAA	ABAB	ABAB	AAAA	ABAB	AAAA	ABAB	AAAA
103	2	Maribor	2017	Maribor2017	40.5038	39.0396	AAAA	ABAB	ABAB	AAAA	ABAB	AAAA	ABAB	AAAA
103	3	Maribor	2017	Maribor2017	40.5038	39.0396	AAAA	ABAB	ABAB	AAAA	ABAB	AAAA	ABAB	AAAA
104	1	Maribor	2017	Maribor2017	40.5038	39.0396	ABAB	ABAB	ABAB	AAAA	AAAB	ABAB	ABAB	AAAA
104	2	Maribor	2017	Maribor2017	40.5038	39.0396	ABAB	ABAB	ABAB	AAAA	AAAB	ABAB	ABAB	AAAA
105	1	Maribor	2017	Maribor2017	NA	NA	AAAA	ABAB	ABAA	ABAA	ABAB	AAAA	ABAB	AAAA
105	2	Maribor	2017	Maribor2017	NA	NA	AAAA	ABAB	ABAA	ABAA	ABAB	AAAA	ABAB	AAAA
106	1	Maribor	2017	Maribor2017	40.5038	39.0396	AAAA	AAAA	ABAB	AAAA	AAAA	ABAB	ABAB	AAAA
106	2	Maribor	2017	Maribor2017	39.1972	38.2177	AAAA	AAAA	ABAB	AAAA	AAAA	ABAB	ABAB	AAAA
107	1	Maribor	2017	Maribor2017	40.5038	39.0396	AAAA	AAAA	ABAB	ABAB	AAAA	AAAA	ABAB	ABAB
107	2	Maribor	2017	Maribor2017	NA	NA	AAAA	AAAA	ABAB	ABAB	AAAA	AAAA	ABAB	ABAB
108	1	Maribor	2017	Maribor2017	40.5038	39.0396	AAAA	AAAA	AAAA	ABAB	ABAB	AAAA	AAAA	ABAB
108	2	Maribor	2017	Maribor2017	NA	NA	AAAA	AAAA	AAAA	ABAB	ABAB	AAAA	AAAA	ABAB
109	1	Maribor	2017	Maribor2017	NA	NA	AAAA	ABAB	AAAA	ABAB	ABAB	ABAB	ABAB	AAAA
109	2	Maribor	2017	Maribor2017	NA	NA	AAAA	ABAB	AAAA	ABAB	ABAB	ABAB	ABAB	AAAA
109	3	Maribor	2017	Maribor2017	NA	NA	AAAA	ABAB	AAAA	ABAB	ABAB	ABAB	ABAB	AAAA
111	1	Maribor	2017	Maribor2017	NA	NA	AAAA	ABAB	AAAA	ABAB	AAAA	AAAA	ABAB	ABAB
111	2	Maribor	2017	Maribor2017	NA	NA	AAAA	ABAB	AAAA	ABAB	AAAA	AAAA	ABAB	ABAB
112	1	Maribor	2017	Maribor2017	40.9393	39.0396	AAAA	AAAA	ABAB	ABAB	AAAA	ABAB	AAAB	AAAB
112	2	Maribor	2017	Maribor2017	NA	NA	AAAA	AAAA	ABAB	ABAB	AAAA	ABAB	AAAB	AAAB
113	1	Maribor	2017	Maribor2017	41.3748	41.0943	AAAB	ABAB	ABAB	AAAA	ABAB	AAAA	AAAA	AAAA
113	2	Maribor	2017	Maribor2017	NA	NA	AAAB	ABAB	ABAB	AAAA	ABAB	AAAA	AAAA	AAAA
114	1	Maribor	2017	Maribor2017	39.1972	38.2177	ABAB	ABAB	ABAA	AAAA	AAAA	ABAB	AAAB	AAAA
114	2	Maribor	2017	Maribor2017	NA	NA	ABAB	ABAB	ABAA	AAAA	AAAA	ABAB	AAAB	AAAA
115	1	Maribor	2017	Maribor2017	NA	NA	ABAA	AAAA	AAAA	AAAA	AAAA	AAAA	AAAA	ABAB
115	2	Maribor	2017	Maribor2017	NA	NA	ABAA	AAAA	AAAA	AAAA	AAAA	AAAA	AAAA	ABAB
116	1	Maribor	2017	Maribor2017	40.5038	39.0396	AAAA	ABAB	ABAB	AAAA	ABAB	AAAA	ABAB	ABAB
116	2	Maribor	2017	Maribor2017	NA	NA	AAAA	ABAB	ABAB	AAAA	ABAB	AAAA	ABAB	ABAB
117	1	Maribor	2017	Maribor2017	40.5038	39.0396	AAAA	AAAA	ABAA	AAAA	ABAB	ABAB	ABAB	AAAA
117	2	Maribor	2017	Maribor2017	40.5038	39.8615	AAAA	AAAA	ABAA	AAAA	ABAB	ABAB	ABAB	AAAA
118	1	Maribor	2017	Maribor2017	37.8907	36.9849	ABAA	AAAA	ABAB	ABAB	AAAA	AAAA	AAAB	ABAB
118	2	Maribor	2017	Maribor2017	39.1972	38.2177	ABAA	AAAA	ABAB	ABAB	AAAA	AAAA	AAAB	ABAB
119	1	Maribor	2017	Maribor2017	38.7617	38.2177	AAAA	AAAA	ABAB	AAAA	AAAA	ABAB	ABAB	AAAA
119	2	Maribor	2017	Maribor2017	NA	NA	AAAA	AAAA	ABAB	AAAA	AAAA	ABAB	ABAB	AAAA
120	1	Maribor	2017	Maribor2017	41.3748	41.0943	ABAA	AAAA	ABAB	ABAB	ABAB	ABAB	ABAB	ABAB
120	2	Maribor	2017	Maribor2017	41.3748	41.0943	ABAA	AAAA	ABAB	ABAB	ABAB	ABAB	ABAB	ABAB
123	1	Maribor	2017	Maribor2017	39.1972	38.2177	AAAA	AAAA	ABAB	AAAA	AAAA	ABAB	AAAA	AAAA
123	2	Maribor	2017	Maribor2017	38.3262	36.9849	AAAA	AAAA	ABAB	AAAA	AAAA	ABAB	AAAA	AAAA
124	1	Maribor	2017	Maribor2017	38.3262	36.9849	AAAA	AAAA	ABAB	ABAB	AAAA	AAAB	AAAB	AAAB
124	2	Maribor	2017	Maribor2017	39.1972	38.2177	AAAA	AAAA	ABAB	ABAB	AAAA	AAAB	AAAB	AAAB
125	1	Maribor	2017	Maribor2017	39.1972	38.2177	AAAA	ABAB	AAAA	ABAB	ABAB	AAAA	AAAA	AAAA
125	2	Maribor	2017	Maribor2017	NA	NA	AAAA	ABAB	AAAA	ABAB	ABAB	AAAA	AAAA	AAAA
126	1	Maribor	2017	Maribor2017	38.3262	36.9849	AAAA	ABAB	ABAB	AAAA	AAAA	AAAA	AAAA	ABAB
126	2	Maribor	2017	Maribor2017	NA	NA	AAAA	ABAB	ABAB	AAAA	AAAA	AAAA	AAAA	ABAB
127	1	Maribor	2017	Maribor2017	41.3748	39.8615	AAAB	ABAB	ABAB	AAAA	ABAB	ABAB	ABAB	AAAA
127	2	Maribor	2017	Maribor2017	NA	NA	AAAB	ABAB	ABAB	AAAA	ABAB	ABAB	ABAB	AAAA
129	1	Maribor	2017	Maribor2017	40.5038	39.0396	ABAA	ABAB	ABAB	ABAB	AAAA	ABAB	AAAB	ABAA
129	2	Maribor	2017	Maribor2017	NA	NA	ABAA	ABAB	ABAB	ABAB	AAAA	ABAB	AAAB	ABAA
130	1	Maribor	2017	Maribor2017	NA	NA	ABAB	ABAB	ABAB	AAAA	ABAB	AAAA	AAAB	ABAB
130	2	Maribor	2017	Maribor2017	NA	NA	ABAB	ABAB	ABAB	AAAA	ABAB	AAAA	AAAB	ABAB
131	1	Maribor	2017	Maribor2017	NA	NA	ABAB	ABAB	ABAB	ABAB	AAAA	AAAA	ABAB	AAAA
131	2	Maribor	2017	Maribor2017	NA	NA	ABAB	ABAB	ABAB	ABAB	AAAA	AAAA	ABAB	AAAA
133	1	Maribor	2017	Maribor2017	39.6327	39.0396	AAAA	ABAB	ABAB	AAAA	AAAA	ABAB	ABAB	AAAA
133	2	Maribor	2017	Maribor2017	NA	NA	AAAA	ABAB	ABAB	AAAA	AAAA	ABAB	ABAB	AAAA
1	1	Maribor	2019	Maribor2019	NA	NA	ABAB	ABAB	ABAB	AAAA	ABAB	ABAB	ABAB	AAAA
1	2	Maribor	2019	Maribor2019	NA	NA	ABAB	ABAB	ABAB	AAAA	ABAB	ABAB	ABAB	AAAA
2	1	Maribor	2019	Maribor2019	29.7572	39.7152	AAAA	AAAA	ABAB	AAAA	ABAB	AAAA	ABAB	ABAB
2	2	Maribor	2019	Maribor2019	32.0462	40.9187	AAAA	AAAA	ABAB	AAAA	ABAB	AAAA	ABAB	ABAB
3	1	Maribor	2019	Maribor2019	31.0652	38.9129	AAAB	ABAB	ABAB	ABAB	AAAA	ABAB	AAAA	ABAB
3	2	Maribor	2019	Maribor2019	NA	NA	AAAB	ABAB	ABAB	ABAB	AAAA	ABAB	AAAA	ABAB
4	1	Maribor	2019	Maribor2019	30.0842	39.314	AAAA	ABAB	ABAB	AAAA	ABAB	AAAA	AAAA	ABAB
4	2	Maribor	2019	Maribor2019	30.0842	39.314	AAAA	ABAB	ABAB	AAAA	ABAB	AAAA	AAAA	ABAB
5	1	Maribor	2019	Maribor2019	32.7002	41.721	AAAA	AAAA	AAAA	ABAB	ABAB	ABAB	ABAB	AAAA
5	2	Maribor	2019	Maribor2019	32.7002	41.721	AAAA	AAAA	AAAA	ABAB	ABAB	ABAB	ABAB	AAAA
6	1	Maribor	2019	Maribor2019	30.4112	40.9187	AAAA	ABAB	ABAA	AAAA	ABAB	ABAB	AAAB	AAAA
6	2	Maribor	2019	Maribor2019	30.7382	38.5117	AAAA	ABAB	ABAA	AAAA	ABAB	ABAB	AAAB	AAAA
7	1	Maribor	2019	Maribor2019	29.7572	38.9129	ABAB	ABAB	AAAA	ABAB	AAAA	ABAB	AAAA	AAAA
7	2	Maribor	2019	Maribor2019	NA	NA	ABAB	ABAB	AAAA	ABAB	AAAA	ABAB	AAAA	AAAA
7	3	Maribor	2019	Maribor2019	NA	NA	ABAB	ABAB	AAAA	ABAB	AAAA	ABAB	AAAA	AAAA
8	1	Maribor	2019	Maribor2019	29.4302	39.314	AAAA	ABAB	ABAB	AAAA	AAAA	ABAB	ABAB	ABAB
8	2	Maribor	2019	Maribor2019	29.4302	39.314	AAAA	ABAB	ABAB	AAAA	AAAA	ABAB	ABAB	ABAB
9	1	Maribor	2019	Maribor2019	29.4302	38.9129	ABAB	ABAB	AAAA	ABAB	ABAB	ABAB	AAAA	ABAB
9	2	Maribor	2019	Maribor2019	NA	NA	ABAB	ABAB	AAAA	ABAB	ABAB	ABAB	AAAA	ABAB
10	1	Maribor	2019	Maribor2019	32.0462	40.1164	ABAB	AAAA	ABAB	AAAA	ABAB	ABAB	ABAA	ABAB
10	2	Maribor	2019	Maribor2019	NA	NA	ABAB	AAAA	ABAB	AAAA	ABAB	ABAB	ABAA	ABAB
11	1	Maribor	2019	Maribor2019	29.4302	40.9187	AAAA	AAAA	ABAB	ABAB	AAAA	AAAA	ABAB	AAAA
11	2	Maribor	2019	Maribor2019	NA	NA	AAAA	AAAA	ABAB	ABAB	AAAA	AAAA	ABAB	AAAA
13	1	Maribor	2019	Maribor2019	29.1032	38.5117	AAAA	AAAA	ABAA	AAAA	AAAA	AAAA	AAAA	AAAA
13	2	Maribor	2019	Maribor2019	29.4302	39.314	AAAA	AAAA	ABAA	AAAA	AAAA	AAAA	AAAA	AAAA
14	1	Maribor	2019	Maribor2019	28.7762	39.314	AAAB	AAAB	ABAB	ABAA	AAAA	AAAA	ABAB	ABAB
14	2	Maribor	2019	Maribor2019	NA	NA	AAAB	AAAB	ABAB	ABAA	AAAA	AAAA	ABAB	ABAB
15	1	Maribor	2019	Maribor2019	28.7762	38.9129	AAAA	ABAB	AAAA	ABAA	AAAA	ABAB	ABAB	AAAA
15	2	Maribor	2019	Maribor2019	28.7762	38.9129	AAAA	ABAB	AAAA	ABAA	AAAA	ABAB	ABAB	AAAA
16	1	Maribor	2019	Maribor2019	29.1032	38.1105	ABAB	AAAA	ABAB	AAAA	AAAA	AAAA	AAAA	AAAA
16	2	Maribor	2019	Maribor2019	29.1032	38.1105	ABAB	AAAA	ABAB	AAAA	AAAA	AAAA	AAAA	AAAA
17	1	Maribor	2019	Maribor2019	30.0842	40.1164	AAAA	ABAB	AAAA	ABAB	ABAB	AAAA	AAAB	ABAA
17	2	Maribor	2019	Maribor2019	NA	NA	AAAA	ABAB	AAAA	ABAB	ABAB	AAAA	AAAB	ABAA
18	1	Maribor	2019	Maribor2019	31.7192	40.5175	AAAA	ABAB	AAAA	AAAA	ABAB	ABAB	ABAB	AAAB
18	2	Maribor	2019	Maribor2019	NA	NA	AAAA	ABAB	AAAA	AAAA	ABAB	ABAB	ABAB	AAAB
19	1	Maribor	2019	Maribor2019	30.4112	40.9187	AAAB	AAAB	ABAB	AAAA	ABAB	ABAB	ABAB	AAAA
19	2	Maribor	2019	Maribor2019	NA	NA	AAAB	AAAB	ABAB	AAAA	ABAB	ABAB	ABAB	AAAA
21	1	Maribor	2019	Maribor2019	32.0462	40.1164	ABAB	AAAA	ABAA	AAAA	ABAB	ABAB	ABAB	AAAA
21	2	Maribor	2019	Maribor2019	32.0462	40.1164	ABAB	AAAA	ABAA	AAAA	ABAB	ABAB	ABAB	AAAA
21	3	Maribor	2019	Maribor2019	29.7572	39.314	ABAB	AAAA	ABAA	AAAA	ABAB	ABAB	ABAB	AAAA
22	1	Maribor	2019	Maribor2019	NA	NA	ABAA	ABAB	ABAB	AAAA	ABAB	ABAB	AAAA	ABAA
22	2	Maribor	2019	Maribor2019	30.4112	39.314	ABAA	ABAB	ABAB	AAAA	ABAB	ABAB	AAAA	ABAA
23	1	Maribor	2019	Maribor2019	30.0842	40.1164	AAAA	ABAB	ABAB	AAAA	ABAB	AAAA	AAAB	AAAA
23	2	Maribor	2019	Maribor2019	30.0842	40.9187	AAAA	ABAB	ABAB	AAAA	ABAB	AAAA	AAAB	AAAA
25	1	Maribor	2019	Maribor2019	NA	NA	AAAA	AAAA	AAAA	ABAB	ABAB	ABAB	ABAB	AAAA
25	2	Maribor	2019	Maribor2019	30.7382	40.1164	AAAA	AAAA	AAAA	ABAB	ABAB	ABAB	ABAB	AAAA
26	1	Maribor	2019	Maribor2019	31.0652	40.9187	AAAA	AAAA	ABAB	AAAA	ABAB	ABAB	AAAA	AAAA
26	2	Maribor	2019	Maribor2019	30.7382	40.1164	AAAA	AAAA	ABAB	AAAA	ABAB	ABAB	AAAA	AAAA
27	1	Maribor	2019	Maribor2019	29.1032	40.1164	AAAA	ABAB	ABAB	ABAB	AAAA	ABAB	ABAB	AAAA
27	2	Maribor	2019	Maribor2019	NA	NA	AAAA	ABAB	ABAB	ABAB	AAAA	ABAB	ABAB	AAAA
28	1	Maribor	2019	Maribor2019	NA	NA	ABAB	ABAB	ABAB	AAAA	AAAA	ABAB	AAAA	ABAB
28	2	Maribor	2019	Maribor2019	NA	NA	ABAB	ABAB	ABAB	AAAA	AAAA	ABAB	AAAA	ABAB
29	1	Maribor	2019	Maribor2019	29.4302	38.5117	AAAA	AAAA	ABAA	ABAB	AAAA	ABAB	AAAB	ABAA
29	2	Maribor	2019	Maribor2019	NA	NA	AAAA	AAAA	ABAA	ABAB	AAAA	ABAB	AAAB	ABAA
30	1	Maribor	2019	Maribor2019	30.4112	40.9187	AAAA	AAAA	ABAB	AAAA	AAAA	ABAB	ABAB	AAAA
30	2	Maribor	2019	Maribor2019	30.7382	40.9187	AAAA	AAAA	ABAB	AAAA	AAAA	ABAB	ABAB	AAAA
31	1	Maribor	2019	Maribor2019	29.4302	38.9129	ABAB	AAAA	ABAB	AAAB	ABAB	AAAA	ABAB	ABAB
31	2	Maribor	2019	Maribor2019	NA	NA	ABAB	AAAA	ABAB	AAAB	ABAB	AAAA	ABAB	ABAB
32	1	Maribor	2019	Maribor2019	30.7382	40.9187	ABAB	AAAA	ABAA	AAAB	ABAB	AAAA	AAAA	AAAA
32	2	Maribor	2019	Maribor2019	NA	NA	ABAB	AAAA	ABAA	AAAB	ABAB	AAAA	AAAA	AAAA
33	1	Maribor	2019	Maribor2019	29.7572	38.5117	AAAA	ABAB	AAAA	AAAA	ABAA	ABAB	ABAB	AAAA
33	2	Maribor	2019	Maribor2019	29.7572	38.5117	AAAA	ABAB	AAAA	AAAA	ABAA	ABAB	ABAB	AAAA
34	1	Maribor	2019	Maribor2019	30.0842	40.1164	AAAA	AAAA	AAAA	ABAB	ABAB	AAAA	AAAA	AAAA
34	2	Maribor	2019	Maribor2019	NA	NA	AAAA	AAAA	AAAA	ABAB	ABAB	AAAA	AAAA	AAAA
34	3	Maribor	2019	Maribor2019	NA	NA	AAAA	AAAA	AAAA	ABAB	ABAB	AAAA	AAAA	AAAA
35	1	Maribor	2019	Maribor2019	29.7572	39.314	ABAB	AAAA	ABAB	ABAB	ABAB	ABAA	AAAB	AAAA
35	2	Maribor	2019	Maribor2019	29.7572	39.314	ABAB	AAAA	ABAB	ABAB	ABAB	ABAA	AAAB	AAAA
36	1	Maribor	2019	Maribor2019	29.1032	38.5117	AAAB	ABAB	ABAB	AAAA	AAAA	AAAA	AAAA	AAAA
36	2	Maribor	2019	Maribor2019	29.4302	38.5117	AAAB	ABAB	ABAB	AAAA	AAAA	AAAA	AAAA	AAAA
37	1	Maribor	2019	Maribor2019	32.3732	40.9187	AAAA	ABAA	ABAB	AAAB	ABAB	ABAB	ABAA	ABAA
37	2	Maribor	2019	Maribor2019	32.3732	40.9187	AAAA	ABAA	ABAB	AAAB	ABAB	ABAB	ABAA	ABAA
38	1	Maribor	2019	Maribor2019	NA	NA	AAAA	AAAA	ABAB	ABAB	AAAA	AAAA	AAAA	ABAB
38	2	Maribor	2019	Maribor2019	NA	NA	AAAA	AAAA	ABAB	ABAB	AAAA	AAAA	AAAA	ABAB
39	1	Maribor	2019	Maribor2019	30.7382	40.9187	AAAA	AAAA	ABAB	AAAA	ABAB	ABAB	AAAA	ABAA
39	2	Maribor	2019	Maribor2019	30.7382	40.9187	AAAA	AAAA	ABAB	AAAA	ABAB	ABAB	AAAA	ABAA
40	1	Maribor	2019	Maribor2019	29.4302	38.9129	ABAB	AAAA	AAAA	ABAB	AAAA	AAAA	AAAA	AAAA
40	2	Maribor	2019	Maribor2019	NA	NA	ABAB	AAAA	AAAA	ABAB	AAAA	AAAA	AAAA	AAAA
41	1	Maribor	2019	Maribor2019	30.4112	40.1164	ABAB	AAAA	AAAB	ABAB	AAAA	ABAA	AAAA	ABAB
41	2	Maribor	2019	Maribor2019	NA	NA	ABAB	AAAA	AAAB	ABAB	AAAA	ABAA	AAAA	ABAB
42	1	Maribor	2019	Maribor2019	29.4302	38.9129	AAAA	AAAA	ABAB	AAAA	AAAA	ABAB	AAAA	ABAB
42	2	Maribor	2019	Maribor2019	29.1032	38.9129	AAAA	AAAA	ABAB	AAAA	AAAA	ABAB	AAAA	ABAB
43	1	Maribor	2019	Maribor2019	29.1032	38.5117	AAAA	ABAB	ABAB	AAAA	AAAA	ABAB	ABAB	ABAB
43	2	Maribor	2019	Maribor2019	NA	NA	AAAA	ABAB	ABAB	AAAA	AAAA	ABAB	ABAB	ABAB
44	1	Maribor	2019	Maribor2019	30.7382	39.314	AAAA	AAAA	AAAA	AAAA	ABAB	AAAA	ABAB	AAAB
44	2	Maribor	2019	Maribor2019	32.7002	40.9187	AAAA	AAAA	AAAA	AAAA	ABAB	AAAA	ABAB	AAAB
45	1	Maribor	2019	Maribor2019	31.7192	41.721	AAAA	AAAB	AAAA	AAAA	ABAB	ABAB	AAAA	ABAB
45	2	Maribor	2019	Maribor2019	32.0462	41.721	AAAA	AAAB	AAAA	AAAA	ABAB	ABAB	AAAA	ABAB
46	1	Maribor	2019	Maribor2019	30.4112	40.1164	AAAA	ABAB	AAAA	ABAA	ABAB	ABAB	AAAA	ABAB
46	2	Maribor	2019	Maribor2019	30.4112	40.1164	AAAA	ABAB	AAAA	ABAA	ABAB	ABAB	AAAA	ABAB
47	1	Maribor	2019	Maribor2019	30.0842	40.1164	AAAA	AAAA	ABAB	ABAB	AAAB	ABAB	ABAB	ABAB
47	2	Maribor	2019	Maribor2019	30.0842	40.1164	AAAA	AAAA	ABAB	ABAB	AAAB	ABAB	ABAB	ABAB
48	1	Maribor	2019	Maribor2019	NA	NA	AAAA	ABAB	ABAB	ABAA	AAAA	ABAB	ABAB	AAAA
48	2	Maribor	2019	Maribor2019	NA	NA	AAAA	ABAB	ABAB	ABAA	AAAA	ABAB	ABAB	AAAA
49	1	Maribor	2019	Maribor2019	29.1032	39.314	ABAB	AAAA	ABAB	ABAA	AAAA	AAAA	ABAB	ABAB
49	2	Maribor	2019	Maribor2019	NA	NA	ABAB	AAAA	ABAB	ABAA	AAAA	AAAA	ABAB	ABAB
50	1	Maribor	2019	Maribor2019	30.0842	40.9187	ABAB	ABAB	ABAB	ABAB	ABAB	ABAB	ABAB	AAAA
50	2	Maribor	2019	Maribor2019	30.0842	40.9187	ABAB	ABAB	ABAB	ABAB	ABAB	ABAB	ABAB	AAAA
51	1	Maribor	2019	Maribor2019	30.0842	40.1164	ABAA	ABAB	AAAA	ABAB	AAAA	AAAA	ABAB	ABAB
51	2	Maribor	2019	Maribor2019	NA	NA	ABAA	ABAB	AAAA	ABAB	AAAA	AAAA	ABAB	ABAB
53	1	Maribor	2019	Maribor2019	30.4112	38.9129	AAAA	ABAB	ABAB	ABAB	ABAB	AAAA	AAAA	ABAB
53	2	Maribor	2019	Maribor2019	30.4112	38.9129	AAAA	ABAB	ABAB	ABAB	ABAB	AAAA	AAAA	ABAB
54	1	Maribor	2019	Maribor2019	29.7572	39.314	ABAB	AAAA	AAAA	AAAA	ABAB	AAAA	AAAA	AAAA
54	2	Maribor	2019	Maribor2019	30.0842	39.314	ABAB	AAAA	AAAA	AAAA	ABAB	AAAA	AAAA	AAAA
55	1	Maribor	2019	Maribor2019	29.1032	38.5117	AAAA	ABAB	ABAA	ABAB	AAAA	ABAB	ABAB	AAAA
55	2	Maribor	2019	Maribor2019	NA	NA	AAAA	ABAB	ABAA	ABAB	AAAA	ABAB	ABAB	AAAA
57	1	Maribor	2019	Maribor2019	NA	NA	AAAA	AAAA	ABAB	AAAA	AAAA	AAAA	AAAA	ABAB
57	2	Maribor	2019	Maribor2019	NA	NA	AAAA	AAAA	ABAB	AAAA	AAAA	AAAA	AAAA	ABAB
58	1	Maribor	2019	Maribor2019	30.0842	38.5117	ABAB	ABAB	ABAB	ABAB	ABAB	AAAA	ABAB	AAAA
58	2	Maribor	2019	Maribor2019	NA	NA	ABAB	ABAB	ABAB	ABAB	ABAB	AAAA	ABAB	AAAA
59	1	Maribor	2019	Maribor2019	29.7572	39.314	ABAB	ABAB	AAAA	ABAB	AAAA	AAAA	AAAA	ABAA
59	2	Maribor	2019	Maribor2019	NA	NA	ABAB	ABAB	AAAA	ABAB	AAAA	AAAA	AAAA	ABAA
60	1	Maribor	2019	Maribor2019	29.7572	39.314	AAAA	AAAA	ABAB	ABAB	AAAA	ABAB	AAAB	AAAA
60	2	Maribor	2019	Maribor2019	NA	NA	AAAA	AAAA	ABAB	ABAB	AAAA	ABAB	AAAB	AAAA
61	1	Maribor	2019	Maribor2019	NA	NA	AAAA	ABAB	ABAB	ABAB	ABAB	AAAA	ABAB	AAAA
61	2	Maribor	2019	Maribor2019	NA	NA	AAAA	ABAB	ABAB	ABAB	ABAB	AAAA	ABAB	AAAA
62	1	Maribor	2019	Maribor2019	NA	NA	AAAA	AAAA	AAAA	AAAA	ABAB	ABAB	AAAA	AAAA
62	2	Maribor	2019	Maribor2019	NA	NA	AAAA	AAAA	AAAA	AAAA	ABAB	ABAB	AAAA	AAAA
63	1	Maribor	2019	Maribor2019	NA	NA	AAAA	ABAB	AAAA	AAAA	AAAB	AAAA	ABAB	AAAA
63	2	Maribor	2019	Maribor2019	NA	NA	AAAA	ABAB	AAAA	AAAA	AAAB	AAAA	ABAB	AAAA
64	1	Maribor	2019	Maribor2019	30.7382	39.314	ABAB	ABAB	ABAB	AAAA	ABAB	AAAA	ABAA	AAAA
64	2	Maribor	2019	Maribor2019	30.7382	39.314	ABAB	ABAB	ABAB	AAAA	ABAB	AAAA	ABAA	AAAA
65	1	Maribor	2019	Maribor2019	NA	NA	AAAA	AAAA	ABAB	AAAB	ABAB	ABAB	ABAB	AAAB
65	2	Maribor	2019	Maribor2019	NA	NA	AAAA	AAAA	ABAB	AAAB	ABAB	ABAB	ABAB	AAAB
66	1	Maribor	2019	Maribor2019	29.1032	38.9129	AAAA	AAAA	ABAB	AAAA	AAAA	ABAB	AAAB	ABAB
66	2	Maribor	2019	Maribor2019	NA	NA	AAAA	AAAA	ABAB	AAAA	AAAA	ABAB	AAAB	ABAB
66	3	Maribor	2019	Maribor2019	NA	NA	AAAA	AAAA	ABAB	AAAA	AAAA	ABAB	AAAB	ABAB
68	1	Maribor	2019	Maribor2019	31.3922	40.9187	AAAA	AAAA	ABAB	AAAA	ABAB	ABAB	ABAB	ABAB
68	2	Maribor	2019	Maribor2019	NA	NA	AAAA	AAAA	ABAB	AAAA	ABAB	ABAB	ABAB	ABAB
69	1	Maribor	2019	Maribor2019	29.4302	38.1105	AAAA	AAAA	ABAB	AAAA	AAAA	AAAA	AAAA	ABAB
69	2	Maribor	2019	Maribor2019	29.4302	38.1105	AAAA	AAAA	ABAB	AAAA	AAAA	AAAA	AAAA	ABAB
70	1	Maribor	2019	Maribor2019	30.0842	39.314	ABAB	ABAB	AAAA	AAAA	ABAB	ABAB	AAAA	AAAA
70	2	Maribor	2019	Maribor2019	NA	NA	ABAB	ABAB	AAAA	AAAA	ABAB	ABAB	AAAA	AAAA
71	1	Maribor	2019	Maribor2019	30.4112	38.5117	AAAA	AAAA	ABAB	ABAB	AAAA	ABAB	ABAA	AAAA
71	2	Maribor	2019	Maribor2019	NA	NA	AAAA	AAAA	ABAB	ABAB	AAAA	ABAB	ABAA	AAAA
72	1	Maribor	2019	Maribor2019	NA	NA	ABAB	ABAB	AAAA	ABAB	ABAB	AAAA	AAAB	ABAB
72	2	Maribor	2019	Maribor2019	NA	NA	ABAB	ABAB	AAAA	ABAB	ABAB	AAAA	AAAB	ABAB
73	1	Maribor	2019	Maribor2019	30.7382	39.7152	ABAB	ABAB	ABAB	AAAA	ABAB	AAAA	ABAA	AAAA
73	2	Maribor	2019	Maribor2019	30.7382	39.314	ABAB	ABAB	ABAB	AAAA	ABAB	AAAA	ABAA	AAAA
74	1	Maribor	2019	Maribor2019	29.1032	39.314	AAAA	ABAB	ABAB	ABAB	AAAA	AAAA	AAAA	AAAA
74	2	Maribor	2019	Maribor2019	NA	NA	AAAA	ABAB	ABAB	ABAB	AAAA	AAAA	AAAA	AAAA
75	1	Maribor	2019	Maribor2019	29.4302	39.314	AAAA	AAAA	AAAA	ABAA	AAAA	ABAB	ABAA	AAAB
75	2	Maribor	2019	Maribor2019	NA	NA	AAAA	AAAA	AAAA	ABAA	AAAA	ABAB	ABAA	AAAB
76	1	Maribor	2019	Maribor2019	28.7762	38.5117	ABAB	ABAB	AAAA	ABAB	AAAA	AAAA	ABAB	AAAA
76	2	Maribor	2019	Maribor2019	NA	NA	ABAB	ABAB	AAAA	ABAB	AAAA	AAAA	ABAB	AAAA
77	1	Maribor	2019	Maribor2019	30.7382	40.1164	AAAA	AAAA	ABAB	ABAB	ABAB	ABAB	ABAB	ABAB
77	2	Maribor	2019	Maribor2019	31.3922	40.9187	AAAA	AAAA	ABAB	ABAB	ABAB	ABAB	ABAB	ABAB
78	1	Maribor	2019	Maribor2019	28.7762	38.5117	ABAB	ABAB	AAAA	AAAA	ABAB	ABAB	AAAA	AAAA
78	2	Maribor	2019	Maribor2019	NA	NA	ABAB	ABAB	AAAA	AAAA	ABAB	ABAB	AAAA	AAAA
79	1	Maribor	2019	Maribor2019	30.4112	39.7152	AAAA	ABAA	AAAA	AAAB	ABAB	AAAA	ABAB	AAAB
79	2	Maribor	2019	Maribor2019	30.4112	40.1164	AAAA	ABAA	AAAA	AAAB	ABAB	AAAA	ABAB	AAAB
79	3	Maribor	2019	Maribor2019	NA	NA	AAAA	ABAA	AAAA	AAAB	ABAB	AAAA	ABAB	AAAB
79	4	Maribor	2019	Maribor2019	NA	NA	AAAA	ABAA	AAAA	AAAB	ABAB	AAAA	ABAB	AAAB
81	1	Maribor	2019	Maribor2019	29.1032	38.9129	ABAB	ABAB	ABAB	AAAA	AAAB	ABAB	ABAB	AAAA
81	2	Maribor	2019	Maribor2019	NA	NA	ABAB	ABAB	ABAB	AAAA	AAAB	ABAB	ABAB	AAAA
82	1	Maribor	2019	Maribor2019	30.4112	40.1164	AAAA	AAAA	ABAB	ABAA	AAAA	ABAB	AAAA	AAAA
82	2	Maribor	2019	Maribor2019	NA	NA	AAAA	AAAA	ABAB	ABAA	AAAA	ABAB	AAAA	AAAA
83	1	Maribor	2019	Maribor2019	28.7762	38.5117	AAAA	AAAA	ABAB	ABAB	AAAA	ABAB	ABAB	AAAA
83	2	Maribor	2019	Maribor2019	NA	NA	AAAA	AAAA	ABAB	ABAB	AAAA	ABAB	ABAB	AAAA
84	1	Maribor	2019	Maribor2019	32.3732	40.9187	AAAA	AAAA	AAAA	ABAB	ABAB	ABAB	ABAB	AAAA
84	2	Maribor	2019	Maribor2019	NA	NA	AAAA	AAAA	AAAA	ABAB	ABAB	ABAB	ABAB	AAAA
85	1	Maribor	2019	Maribor2019	NA	NA	ABAB	AAAA	ABAA	ABAB	AAAA	ABAB	ABAB	ABAB
85	2	Maribor	2019	Maribor2019	NA	NA	ABAB	AAAA	ABAA	ABAB	AAAA	ABAB	ABAB	ABAB
86	1	Maribor	2019	Maribor2019	30.4112	39.314	AAAA	ABAB	AAAA	ABAB	ABAB	AAAA	ABAA	ABAB
86	2	Maribor	2019	Maribor2019	NA	NA	AAAA	ABAB	AAAA	ABAB	ABAB	AAAA	ABAA	ABAB
87	1	Maribor	2019	Maribor2019	29.7572	38.5117	ABAB	AAAA	ABAB	ABAB	AAAA	ABAB	AAAA	AAAA
87	2	Maribor	2019	Maribor2019	29.7572	38.5117	ABAB	AAAA	ABAB	ABAB	AAAA	ABAB	AAAA	AAAA
88	1	Maribor	2019	Maribor2019	29.4302	38.9129	AAAA	AAAA	AAAA	ABAB	AAAA	ABAB	ABAA	AAAA
88	2	Maribor	2019	Maribor2019	NA	NA	AAAA	AAAA	AAAA	ABAB	AAAA	ABAB	ABAA	AAAA
89	1	Maribor	2019	Maribor2019	30.4112	38.5117	AAAA	AAAA	ABAB	AAAA	AAAA	AAAA	AAAA	AAAA
89	2	Maribor	2019	Maribor2019	NA	NA	AAAA	AAAA	ABAB	AAAA	AAAA	AAAA	AAAA	AAAA
90	1	Maribor	2019	Maribor2019	32.0462	40.9187	AAAA	AAAA	ABAB	AAAA	ABAB	ABAB	AAAA	AAAA
90	2	Maribor	2019	Maribor2019	30.4112	39.314	AAAA	AAAA	ABAB	AAAA	ABAB	ABAB	AAAA	AAAA
91	1	Maribor	2019	Maribor2019	29.4302	38.9129	ABAB	AAAA	ABAB	ABAB	ABAB	AAAA	AAAA	AAAA
91	2	Maribor	2019	Maribor2019	28.7762	38.5117	ABAB	AAAA	ABAB	ABAB	ABAB	AAAA	AAAA	AAAA
91	3	Maribor	2019	Maribor2019	NA	NA	ABAB	AAAA	ABAB	ABAB	ABAB	AAAA	AAAA	AAAA
92	1	Maribor	2019	Maribor2019	NA	NA	ABAA	AAAA	ABAB	ABAB	ABAB	ABAB	ABAB	ABAB
92	2	Maribor	2019	Maribor2019	NA	NA	ABAA	AAAA	ABAB	ABAB	ABAB	ABAB	ABAB	ABAB
93	1	Maribor	2019	Maribor2019	NA	NA	AAAB	ABAB	ABAA	AAAB	ABAB	AAAA	AAAA	AAAA
93	2	Maribor	2019	Maribor2019	NA	NA	AAAB	ABAB	ABAA	AAAB	ABAB	AAAA	AAAA	AAAA
94	1	Maribor	2019	Maribor2019	30.7382	39.7152	AAAA	AAAA	AAAA	ABAA	ABAB	ABAB	ABAB	AAAA
94	2	Maribor	2019	Maribor2019	30.7382	39.7152	AAAA	AAAA	AAAA	ABAA	ABAB	ABAB	ABAB	AAAA
95	1	Maribor	2019	Maribor2019	30.4112	39.314	AAAA	ABAB	ABAB	ABAB	AAAA	ABAA	AAAB	AAAA
95	2	Maribor	2019	Maribor2019	30.4112	39.7152	AAAA	ABAB	ABAB	ABAB	AAAA	ABAA	AAAB	AAAA
96	1	Maribor	2019	Maribor2019	NA	NA	ABAA	AAAA	ABAB	ABAB	AAAA	AAAA	ABAA	AAAA
96	2	Maribor	2019	Maribor2019	NA	NA	ABAA	AAAA	ABAB	ABAB	AAAA	AAAA	ABAA	AAAA
97	1	Maribor	2019	Maribor2019	29.1032	38.1105	ABAB	ABAB	AAAA	ABAA	AAAA	AAAA	AAAA	ABAB
97	2	Maribor	2019	Maribor2019	28.7762	38.5117	ABAB	ABAB	AAAA	ABAA	AAAA	AAAA	AAAA	ABAB
98	1	Maribor	2019	Maribor2019	31.7192	40.9187	ABAA	ABAB	ABAB	AAAA	ABAB	ABAB	AAAA	ABAB
98	2	Maribor	2019	Maribor2019	NA	NA	ABAA	ABAB	ABAB	AAAA	ABAB	ABAB	AAAA	ABAB
99	1	Maribor	2019	Maribor2019	29.7572	38.9129	AAAA	ABAB	ABAB	AAAB	AAAA	AAAA	ABAB	ABAB
99	2	Maribor	2019	Maribor2019	29.4302	38.9129	AAAA	ABAB	ABAB	AAAB	AAAA	AAAA	ABAB	ABAB
100	1	Maribor	2019	Maribor2019	30.0842	38.9129	AAAA	AAAA	AAAA	AAAA	AAAA	AAAA	AAAA	ABAB
100	2	Maribor	2019	Maribor2019	30.0842	38.9129	AAAA	AAAA	AAAA	AAAA	AAAA	AAAA	AAAA	ABAB
101	1	Maribor	2019	Maribor2019	28.7762	38.1105	AAAA	ABAB	ABAB	ABAB	AAAA	AAAA	ABAA	ABAB
101	2	Maribor	2019	Maribor2019	NA	NA	AAAA	ABAB	ABAB	ABAB	AAAA	AAAA	ABAA	ABAB
102	1	Maribor	2019	Maribor2019	30.4112	38.5117	AAAB	ABAB	ABAB	ABAB	ABAB	AAAA	ABAB	AAAA
102	2	Maribor	2019	Maribor2019	30.7382	38.5117	AAAB	ABAB	ABAB	ABAB	ABAB	AAAA	ABAB	AAAA
103	1	Maribor	2019	Maribor2019	32.0462	40.9187	AAAA	ABAB	ABAB	AAAA	ABAB	AAAA	ABAB	AAAA
103	2	Maribor	2019	Maribor2019	31.7192	41.3198	AAAA	ABAB	ABAB	AAAA	ABAB	AAAA	ABAB	AAAA
103	3	Maribor	2019	Maribor2019	30.7382	40.9187	AAAA	ABAB	ABAB	AAAA	ABAB	AAAA	ABAB	AAAA
104	1	Maribor	2019	Maribor2019	31.0652	40.9187	ABAB	ABAB	ABAB	AAAA	AAAB	ABAB	ABAB	AAAA
104	2	Maribor	2019	Maribor2019	31.0652	40.9187	ABAB	ABAB	ABAB	AAAA	AAAB	ABAB	ABAB	AAAA
105	1	Maribor	2019	Maribor2019	NA	NA	AAAA	ABAB	ABAA	ABAA	ABAB	AAAA	ABAB	AAAA
105	2	Maribor	2019	Maribor2019	NA	NA	AAAA	ABAB	ABAA	ABAA	ABAB	AAAA	ABAB	AAAA
106	1	Maribor	2019	Maribor2019	28.7762	38.9129	AAAA	AAAA	ABAB	AAAA	AAAA	ABAB	ABAB	AAAA
106	2	Maribor	2019	Maribor2019	29.4302	40.9187	AAAA	AAAA	ABAB	AAAA	AAAA	ABAB	ABAB	AAAA
107	1	Maribor	2019	Maribor2019	29.7572	38.5117	AAAA	AAAA	ABAB	ABAB	AAAA	AAAA	ABAB	ABAB
107	2	Maribor	2019	Maribor2019	NA	NA	AAAA	AAAA	ABAB	ABAB	AAAA	AAAA	ABAB	ABAB
108	1	Maribor	2019	Maribor2019	NA	NA	AAAA	AAAA	AAAA	ABAB	ABAB	AAAA	AAAA	ABAB
108	2	Maribor	2019	Maribor2019	NA	NA	AAAA	AAAA	AAAA	ABAB	ABAB	AAAA	AAAA	ABAB
109	1	Maribor	2019	Maribor2019	NA	NA	AAAA	ABAB	AAAA	ABAB	ABAB	ABAB	ABAB	AAAA
109	2	Maribor	2019	Maribor2019	NA	NA	AAAA	ABAB	AAAA	ABAB	ABAB	ABAB	ABAB	AAAA
109	3	Maribor	2019	Maribor2019	NA	NA	AAAA	ABAB	AAAA	ABAB	ABAB	ABAB	ABAB	AAAA
111	1	Maribor	2019	Maribor2019	NA	NA	AAAA	ABAB	AAAA	ABAB	AAAA	AAAA	ABAB	ABAB
111	2	Maribor	2019	Maribor2019	NA	NA	AAAA	ABAB	AAAA	ABAB	AAAA	AAAA	ABAB	ABAB
112	1	Maribor	2019	Maribor2019	30.0842	40.9187	AAAA	AAAA	ABAB	ABAB	AAAA	ABAB	AAAB	AAAB
112	2	Maribor	2019	Maribor2019	NA	NA	AAAA	AAAA	ABAB	ABAB	AAAA	ABAB	AAAB	AAAB
113	1	Maribor	2019	Maribor2019	31.0652	40.1164	AAAB	ABAB	ABAB	AAAA	ABAB	AAAA	AAAA	AAAA
113	2	Maribor	2019	Maribor2019	NA	NA	AAAB	ABAB	ABAB	AAAA	ABAB	AAAA	AAAA	AAAA
114	1	Maribor	2019	Maribor2019	29.4302	38.9129	ABAB	ABAB	ABAA	AAAA	AAAA	ABAB	AAAB	AAAA
114	2	Maribor	2019	Maribor2019	NA	NA	ABAB	ABAB	ABAA	AAAA	AAAA	ABAB	AAAB	AAAA
115	1	Maribor	2019	Maribor2019	NA	NA	ABAA	AAAA	AAAA	AAAA	AAAA	AAAA	AAAA	ABAB
115	2	Maribor	2019	Maribor2019	NA	NA	ABAA	AAAA	AAAA	AAAA	AAAA	AAAA	AAAA	ABAB
116	1	Maribor	2019	Maribor2019	31.3922	42.9245	AAAA	ABAB	ABAB	AAAA	ABAB	AAAA	ABAB	ABAB
116	2	Maribor	2019	Maribor2019	NA	NA	AAAA	ABAB	ABAB	AAAA	ABAB	AAAA	ABAB	ABAB
117	1	Maribor	2019	Maribor2019	NA	NA	AAAA	AAAA	ABAA	AAAA	ABAB	ABAB	ABAB	AAAA
117	2	Maribor	2019	Maribor2019	31.0652	40.9187	AAAA	AAAA	ABAA	AAAA	ABAB	ABAB	ABAB	AAAA
118	1	Maribor	2019	Maribor2019	28.7762	38.9129	ABAA	AAAA	ABAB	ABAB	AAAA	AAAA	AAAB	ABAB
118	2	Maribor	2019	Maribor2019	28.7762	39.314	ABAA	AAAA	ABAB	ABAB	AAAA	AAAA	AAAB	ABAB
119	1	Maribor	2019	Maribor2019	29.1032	39.314	AAAA	AAAA	ABAB	AAAA	AAAA	ABAB	ABAB	AAAA
119	2	Maribor	2019	Maribor2019	NA	NA	AAAA	AAAA	ABAB	AAAA	AAAA	ABAB	ABAB	AAAA
120	1	Maribor	2019	Maribor2019	32.3732	41.3198	ABAA	AAAA	ABAB	ABAB	ABAB	ABAB	ABAB	ABAB
120	2	Maribor	2019	Maribor2019	30.7382	40.9187	ABAA	AAAA	ABAB	ABAB	ABAB	ABAB	ABAB	ABAB
123	1	Maribor	2019	Maribor2019	29.4302	38.5117	AAAA	AAAA	ABAB	AAAA	AAAA	ABAB	AAAA	AAAA
123	2	Maribor	2019	Maribor2019	28.7762	38.1105	AAAA	AAAA	ABAB	AAAA	AAAA	ABAB	AAAA	AAAA
124	1	Maribor	2019	Maribor2019	29.4302	38.9129	AAAA	AAAA	ABAB	ABAB	AAAA	AAAB	AAAB	AAAB
124	2	Maribor	2019	Maribor2019	29.7572	39.314	AAAA	AAAA	ABAB	ABAB	AAAA	AAAB	AAAB	AAAB
125	1	Maribor	2019	Maribor2019	29.1032	39.314	AAAA	ABAB	AAAA	ABAB	ABAB	AAAA	AAAA	AAAA
125	2	Maribor	2019	Maribor2019	28.7762	39.314	AAAA	ABAB	AAAA	ABAB	ABAB	AAAA	AAAA	AAAA
126	1	Maribor	2019	Maribor2019	NA	NA	AAAA	ABAB	ABAB	AAAA	AAAA	AAAA	AAAA	ABAB
126	2	Maribor	2019	Maribor2019	NA	NA	AAAA	ABAB	ABAB	AAAA	AAAA	AAAA	AAAA	ABAB
127	1	Maribor	2019	Maribor2019	30.7382	39.314	AAAB	ABAB	ABAB	AAAA	ABAB	ABAB	ABAB	AAAA
127	2	Maribor	2019	Maribor2019	NA	NA	AAAB	ABAB	ABAB	AAAA	ABAB	ABAB	ABAB	AAAA
129	1	Maribor	2019	Maribor2019	29.4302	38.9129	ABAA	ABAB	ABAB	ABAB	AAAA	ABAB	AAAB	ABAA
129	2	Maribor	2019	Maribor2019	NA	NA	ABAA	ABAB	ABAB	ABAB	AAAA	ABAB	AAAB	ABAA
130	1	Maribor	2019	Maribor2019	NA	NA	ABAB	ABAB	ABAB	AAAA	ABAB	AAAA	AAAB	ABAB
130	2	Maribor	2019	Maribor2019	NA	NA	ABAB	ABAB	ABAB	AAAA	ABAB	AAAA	AAAB	ABAB
131	1	Maribor	2019	Maribor2019	NA	NA	ABAB	ABAB	ABAB	ABAB	AAAA	AAAA	ABAB	AAAA
131	2	Maribor	2019	Maribor2019	NA	NA	ABAB	ABAB	ABAB	ABAB	AAAA	AAAA	ABAB	AAAA
133	1	Maribor	2019	Maribor2019	29.7572	39.314	AAAA	ABAB	ABAB	AAAA	AAAA	ABAB	ABAB	AAAA
133	2	Maribor	2019	Maribor2019	NA	NA	AAAA	ABAB	ABAB	AAAA	AAAA	ABAB	ABAB	AAAA
1	1	Maribor	2021	Maribor2021	NA	NA	ABAB	ABAB	ABAB	AAAA	ABAB	ABAB	ABAB	AAAA
1	2	Maribor	2021	Maribor2021	NA	NA	ABAB	ABAB	ABAB	AAAA	ABAB	ABAB	ABAB	AAAA
2	1	Maribor	2021	Maribor2021	26.1049	32.3084	AAAA	AAAA	ABAB	AAAA	ABAB	AAAA	ABAB	ABAB
2	2	Maribor	2021	Maribor2021	26.1049	32.3084	AAAA	AAAA	ABAB	AAAA	ABAB	AAAA	ABAB	ABAB
3	1	Maribor	2021	Maribor2021	24.5228	30.7551	AAAB	ABAB	ABAB	ABAB	AAAA	ABAB	AAAA	ABAB
3	2	Maribor	2021	Maribor2021	NA	NA	AAAB	ABAB	ABAB	ABAB	AAAA	ABAB	AAAA	ABAB
4	1	Maribor	2021	Maribor2021	25.8412	31.3764	AAAA	ABAB	ABAB	AAAA	ABAB	AAAA	AAAA	ABAB
4	2	Maribor	2021	Maribor2021	25.8412	31.3764	AAAA	ABAB	ABAB	AAAA	ABAB	AAAA	AAAA	ABAB
5	1	Maribor	2021	Maribor2021	NA	NA	AAAA	AAAA	AAAA	ABAB	ABAB	ABAB	ABAB	AAAA
5	2	Maribor	2021	Maribor2021	NA	NA	AAAA	AAAA	AAAA	ABAB	ABAB	ABAB	ABAB	AAAA
6	1	Maribor	2021	Maribor2021	25.5775	31.9977	AAAA	ABAB	ABAA	AAAA	ABAB	ABAB	AAAB	AAAA
6	2	Maribor	2021	Maribor2021	25.5775	32.9297	AAAA	ABAB	ABAA	AAAA	ABAB	ABAB	AAAB	AAAA
7	1	Maribor	2021	Maribor2021	24.2591	30.7551	ABAB	ABAB	AAAA	ABAB	AAAA	ABAB	AAAA	AAAA
7	2	Maribor	2021	Maribor2021	NA	NA	ABAB	ABAB	AAAA	ABAB	AAAA	ABAB	AAAA	AAAA
7	3	Maribor	2021	Maribor2021	NA	NA	ABAB	ABAB	AAAA	ABAB	AAAA	ABAB	AAAA	AAAA
8	1	Maribor	2021	Maribor2021	24.2591	30.7551	AAAA	ABAB	ABAB	AAAA	AAAA	ABAB	ABAB	ABAB
8	2	Maribor	2021	Maribor2021	24.2591	30.7551	AAAA	ABAB	ABAB	AAAA	AAAA	ABAB	ABAB	ABAB
9	1	Maribor	2021	Maribor2021	26.1049	32.3084	ABAB	ABAB	AAAA	ABAB	ABAB	ABAB	AAAA	ABAB
9	2	Maribor	2021	Maribor2021	NA	NA	ABAB	ABAB	AAAA	ABAB	ABAB	ABAB	AAAA	ABAB
10	1	Maribor	2021	Maribor2021	26.1049	32.9297	ABAB	AAAA	ABAB	AAAA	ABAB	ABAB	ABAA	ABAB
10	2	Maribor	2021	Maribor2021	NA	NA	ABAB	AAAA	ABAB	AAAA	ABAB	ABAB	ABAA	ABAB
11	1	Maribor	2021	Maribor2021	23.9954	31.0658	AAAA	AAAA	ABAB	ABAB	AAAA	AAAA	ABAB	AAAA
11	2	Maribor	2021	Maribor2021	NA	NA	AAAA	AAAA	ABAB	ABAB	AAAA	AAAA	ABAB	AAAA
13	1	Maribor	2021	Maribor2021	24.2591	31.0658	AAAA	AAAA	ABAA	AAAA	AAAA	AAAA	AAAA	AAAA
13	2	Maribor	2021	Maribor2021	24.2591	30.7551	AAAA	AAAA	ABAA	AAAA	AAAA	AAAA	AAAA	AAAA
14	1	Maribor	2021	Maribor2021	23.9954	31.0658	AAAB	AAAB	ABAB	ABAA	AAAA	AAAA	ABAB	ABAB
14	2	Maribor	2021	Maribor2021	NA	NA	AAAB	AAAB	ABAB	ABAA	AAAA	AAAA	ABAB	ABAB
15	1	Maribor	2021	Maribor2021	25.8412	32.3084	AAAA	ABAB	AAAA	ABAA	AAAA	ABAB	ABAB	AAAA
15	2	Maribor	2021	Maribor2021	25.8412	32.3084	AAAA	ABAB	AAAA	ABAA	AAAA	ABAB	ABAB	AAAA
16	1	Maribor	2021	Maribor2021	26.1049	32.619	ABAB	AAAA	ABAB	AAAA	AAAA	AAAA	AAAA	AAAA
16	2	Maribor	2021	Maribor2021	26.1049	32.619	ABAB	AAAA	ABAB	AAAA	AAAA	AAAA	AAAA	AAAA
17	1	Maribor	2021	Maribor2021	26.3686	32.9297	AAAA	ABAB	AAAA	ABAB	ABAB	AAAA	AAAB	ABAA
17	2	Maribor	2021	Maribor2021	NA	NA	AAAA	ABAB	AAAA	ABAB	ABAB	AAAA	AAAB	ABAA
18	1	Maribor	2021	Maribor2021	26.1049	32.9297	AAAA	ABAB	AAAA	AAAA	ABAB	ABAB	ABAB	AAAB
18	2	Maribor	2021	Maribor2021	NA	NA	AAAA	ABAB	AAAA	AAAA	ABAB	ABAB	ABAB	AAAB
19	1	Maribor	2021	Maribor2021	25.8412	32.3084	AAAB	AAAB	ABAB	AAAA	ABAB	ABAB	ABAB	AAAA
19	2	Maribor	2021	Maribor2021	25.8412	32.9297	AAAB	AAAB	ABAB	AAAA	ABAB	ABAB	ABAB	AAAA
21	1	Maribor	2021	Maribor2021	26.3686	32.9297	ABAB	AAAA	ABAA	AAAA	ABAB	ABAB	ABAB	AAAA
21	2	Maribor	2021	Maribor2021	26.3686	32.9297	ABAB	AAAA	ABAA	AAAA	ABAB	ABAB	ABAB	AAAA
21	3	Maribor	2021	Maribor2021	24.7865	31.0658	ABAB	AAAA	ABAA	AAAA	ABAB	ABAB	ABAB	AAAA
22	1	Maribor	2021	Maribor2021	NA	NA	ABAA	ABAB	ABAB	AAAA	ABAB	ABAB	AAAA	ABAA
22	2	Maribor	2021	Maribor2021	26.6323	32.9297	ABAA	ABAB	ABAB	AAAA	ABAB	ABAB	AAAA	ABAA
23	1	Maribor	2021	Maribor2021	26.1049	32.619	AAAA	ABAB	ABAB	AAAA	ABAB	AAAA	AAAB	AAAA
23	2	Maribor	2021	Maribor2021	26.1049	32.619	AAAA	ABAB	ABAB	AAAA	ABAB	AAAA	AAAB	AAAA
25	1	Maribor	2021	Maribor2021	NA	NA	AAAA	AAAA	AAAA	ABAB	ABAB	ABAB	ABAB	AAAA
25	2	Maribor	2021	Maribor2021	26.3686	32.619	AAAA	AAAA	AAAA	ABAB	ABAB	ABAB	ABAB	AAAA
26	1	Maribor	2021	Maribor2021	25.8412	32.619	AAAA	AAAA	ABAB	AAAA	ABAB	ABAB	AAAA	AAAA
26	2	Maribor	2021	Maribor2021	25.5775	32.3084	AAAA	AAAA	ABAB	AAAA	ABAB	ABAB	AAAA	AAAA
27	1	Maribor	2021	Maribor2021	24.2591	31.0658	AAAA	ABAB	ABAB	ABAB	AAAA	ABAB	ABAB	AAAA
27	2	Maribor	2021	Maribor2021	NA	NA	AAAA	ABAB	ABAB	ABAB	AAAA	ABAB	ABAB	AAAA
28	1	Maribor	2021	Maribor2021	NA	NA	ABAB	ABAB	ABAB	AAAA	AAAA	ABAB	AAAA	ABAB
28	2	Maribor	2021	Maribor2021	NA	NA	ABAB	ABAB	ABAB	AAAA	AAAA	ABAB	AAAA	ABAB
29	1	Maribor	2021	Maribor2021	23.4681	30.1338	AAAA	AAAA	ABAA	ABAB	AAAA	ABAB	AAAB	ABAA
29	2	Maribor	2021	Maribor2021	NA	NA	AAAA	AAAA	ABAA	ABAB	AAAA	ABAB	AAAB	ABAA
30	1	Maribor	2021	Maribor2021	25.0502	31.6871	AAAA	AAAA	ABAB	AAAA	AAAA	ABAB	ABAB	AAAA
30	2	Maribor	2021	Maribor2021	25.8412	32.3084	AAAA	AAAA	ABAB	AAAA	AAAA	ABAB	ABAB	AAAA
31	1	Maribor	2021	Maribor2021	25.3139	31.9977	ABAB	AAAA	ABAB	AAAB	ABAB	AAAA	ABAB	ABAB
31	2	Maribor	2021	Maribor2021	NA	NA	ABAB	AAAA	ABAB	AAAB	ABAB	AAAA	ABAB	ABAB
32	1	Maribor	2021	Maribor2021	25.5775	31.9977	ABAB	AAAA	ABAA	AAAB	ABAB	AAAA	AAAA	AAAA
32	2	Maribor	2021	Maribor2021	NA	NA	ABAB	AAAA	ABAA	AAAB	ABAB	AAAA	AAAA	AAAA
33	1	Maribor	2021	Maribor2021	23.9954	31.0658	AAAA	ABAB	AAAA	AAAA	ABAA	ABAB	ABAB	AAAA
33	2	Maribor	2021	Maribor2021	23.9954	31.0658	AAAA	ABAB	AAAA	AAAA	ABAA	ABAB	ABAB	AAAA
34	1	Maribor	2021	Maribor2021	26.1049	32.3084	AAAA	AAAA	AAAA	ABAB	ABAB	AAAA	AAAA	AAAA
34	2	Maribor	2021	Maribor2021	NA	NA	AAAA	AAAA	AAAA	ABAB	ABAB	AAAA	AAAA	AAAA
34	3	Maribor	2021	Maribor2021	NA	NA	AAAA	AAAA	AAAA	ABAB	ABAB	AAAA	AAAA	AAAA
35	1	Maribor	2021	Maribor2021	26.3686	32.3084	ABAB	AAAA	ABAB	ABAB	ABAB	ABAA	AAAB	AAAA
35	2	Maribor	2021	Maribor2021	26.3686	32.3084	ABAB	AAAA	ABAB	ABAB	ABAB	ABAA	AAAB	AAAA
36	1	Maribor	2021	Maribor2021	23.7317	29.5125	AAAB	ABAB	ABAB	AAAA	AAAA	AAAA	AAAA	AAAA
36	2	Maribor	2021	Maribor2021	23.4681	29.8231	AAAB	ABAB	ABAB	AAAA	AAAA	AAAA	AAAA	AAAA
37	1	Maribor	2021	Maribor2021	26.1049	31.9977	AAAA	ABAA	ABAB	AAAB	ABAB	ABAB	ABAA	ABAA
37	2	Maribor	2021	Maribor2021	26.1049	31.9977	AAAA	ABAA	ABAB	AAAB	ABAB	ABAB	ABAA	ABAA
38	1	Maribor	2021	Maribor2021	NA	NA	AAAA	AAAA	ABAB	ABAB	AAAA	AAAA	AAAA	ABAB
38	2	Maribor	2021	Maribor2021	NA	NA	AAAA	AAAA	ABAB	ABAB	AAAA	AAAA	AAAA	ABAB
39	1	Maribor	2021	Maribor2021	25.8412	32.619	AAAA	AAAA	ABAB	AAAA	ABAB	ABAB	AAAA	ABAA
39	2	Maribor	2021	Maribor2021	25.8412	32.619	AAAA	AAAA	ABAB	AAAA	ABAB	ABAB	AAAA	ABAA
40	1	Maribor	2021	Maribor2021	23.9954	30.1338	ABAB	AAAA	AAAA	ABAB	AAAA	AAAA	AAAA	AAAA
40	2	Maribor	2021	Maribor2021	NA	NA	ABAB	AAAA	AAAA	ABAB	AAAA	AAAA	AAAA	AAAA
41	1	Maribor	2021	Maribor2021	26.1049	32.619	ABAB	AAAA	AAAB	ABAB	AAAA	ABAA	AAAA	ABAB
41	2	Maribor	2021	Maribor2021	26.6323	32.9297	ABAB	AAAA	AAAB	ABAB	AAAA	ABAA	AAAA	ABAB
42	1	Maribor	2021	Maribor2021	25.8412	31.9977	AAAA	AAAA	ABAB	AAAA	AAAA	ABAB	AAAA	ABAB
42	2	Maribor	2021	Maribor2021	25.8412	31.9977	AAAA	AAAA	ABAB	AAAA	AAAA	ABAB	AAAA	ABAB
43	1	Maribor	2021	Maribor2021	23.4681	30.1338	AAAA	ABAB	ABAB	AAAA	AAAA	ABAB	ABAB	ABAB
43	2	Maribor	2021	Maribor2021	NA	NA	AAAA	ABAB	ABAB	AAAA	AAAA	ABAB	ABAB	ABAB
44	1	Maribor	2021	Maribor2021	26.3686	32.619	AAAA	AAAA	AAAA	AAAA	ABAB	AAAA	ABAB	AAAB
44	2	Maribor	2021	Maribor2021	26.3686	32.619	AAAA	AAAA	AAAA	AAAA	ABAB	AAAA	ABAB	AAAB
45	1	Maribor	2021	Maribor2021	26.3686	32.619	AAAA	AAAB	AAAA	AAAA	ABAB	ABAB	AAAA	ABAB
45	2	Maribor	2021	Maribor2021	26.3686	32.619	AAAA	AAAB	AAAA	AAAA	ABAB	ABAB	AAAA	ABAB
46	1	Maribor	2021	Maribor2021	26.1049	32.619	AAAA	ABAB	AAAA	ABAA	ABAB	ABAB	AAAA	ABAB
46	2	Maribor	2021	Maribor2021	26.1049	32.619	AAAA	ABAB	AAAA	ABAA	ABAB	ABAB	AAAA	ABAB
47	1	Maribor	2021	Maribor2021	26.1049	32.619	AAAA	AAAA	ABAB	ABAB	AAAB	ABAB	ABAB	ABAB
47	2	Maribor	2021	Maribor2021	26.1049	32.619	AAAA	AAAA	ABAB	ABAB	AAAB	ABAB	ABAB	ABAB
48	1	Maribor	2021	Maribor2021	NA	NA	AAAA	ABAB	ABAB	ABAA	AAAA	ABAB	ABAB	AAAA
48	2	Maribor	2021	Maribor2021	NA	NA	AAAA	ABAB	ABAB	ABAA	AAAA	ABAB	ABAB	AAAA
49	1	Maribor	2021	Maribor2021	23.9954	31.0658	ABAB	AAAA	ABAB	ABAA	AAAA	AAAA	ABAB	ABAB
49	2	Maribor	2021	Maribor2021	NA	NA	ABAB	AAAA	ABAB	ABAA	AAAA	AAAA	ABAB	ABAB
50	1	Maribor	2021	Maribor2021	26.1049	32.3084	ABAB	ABAB	ABAB	ABAB	ABAB	ABAB	ABAB	AAAA
50	2	Maribor	2021	Maribor2021	26.1049	32.3084	ABAB	ABAB	ABAB	ABAB	ABAB	ABAB	ABAB	AAAA
51	1	Maribor	2021	Maribor2021	24.2591	31.3764	ABAA	ABAB	AAAA	ABAB	AAAA	AAAA	ABAB	ABAB
51	2	Maribor	2021	Maribor2021	NA	NA	ABAA	ABAB	AAAA	ABAB	AAAA	AAAA	ABAB	ABAB
53	1	Maribor	2021	Maribor2021	26.1049	32.3084	AAAA	ABAB	ABAB	ABAB	ABAB	AAAA	AAAA	ABAB
53	2	Maribor	2021	Maribor2021	26.1049	32.3084	AAAA	ABAB	ABAB	ABAB	ABAB	AAAA	AAAA	ABAB
54	1	Maribor	2021	Maribor2021	26.1049	32.619	ABAB	AAAA	AAAA	AAAA	ABAB	AAAA	AAAA	AAAA
54	2	Maribor	2021	Maribor2021	26.1049	32.3084	ABAB	AAAA	AAAA	AAAA	ABAB	AAAA	AAAA	AAAA
55	1	Maribor	2021	Maribor2021	23.4681	29.8231	AAAA	ABAB	ABAA	ABAB	AAAA	ABAB	ABAB	AAAA
55	2	Maribor	2021	Maribor2021	NA	NA	AAAA	ABAB	ABAA	ABAB	AAAA	ABAB	ABAB	AAAA
57	1	Maribor	2021	Maribor2021	NA	NA	AAAA	AAAA	ABAB	AAAA	AAAA	AAAA	AAAA	ABAB
57	2	Maribor	2021	Maribor2021	NA	NA	AAAA	AAAA	ABAB	AAAA	AAAA	AAAA	AAAA	ABAB
58	1	Maribor	2021	Maribor2021	26.3686	32.619	ABAB	ABAB	ABAB	ABAB	ABAB	AAAA	ABAB	AAAA
58	2	Maribor	2021	Maribor2021	NA	NA	ABAB	ABAB	ABAB	ABAB	ABAB	AAAA	ABAB	AAAA
59	1	Maribor	2021	Maribor2021	25.8412	32.9297	ABAB	ABAB	AAAA	ABAB	AAAA	AAAA	AAAA	ABAA
59	2	Maribor	2021	Maribor2021	NA	NA	ABAB	ABAB	AAAA	ABAB	AAAA	AAAA	AAAA	ABAA
60	1	Maribor	2021	Maribor2021	26.1049	32.619	AAAA	AAAA	ABAB	ABAB	AAAA	ABAB	AAAB	AAAA
60	2	Maribor	2021	Maribor2021	NA	NA	AAAA	AAAA	ABAB	ABAB	AAAA	ABAB	AAAB	AAAA
61	1	Maribor	2021	Maribor2021	NA	NA	AAAA	ABAB	ABAB	ABAB	ABAB	AAAA	ABAB	AAAA
61	2	Maribor	2021	Maribor2021	NA	NA	AAAA	ABAB	ABAB	ABAB	ABAB	AAAA	ABAB	AAAA
62	1	Maribor	2021	Maribor2021	NA	NA	AAAA	AAAA	AAAA	AAAA	ABAB	ABAB	AAAA	AAAA
62	2	Maribor	2021	Maribor2021	NA	NA	AAAA	AAAA	AAAA	AAAA	ABAB	ABAB	AAAA	AAAA
63	1	Maribor	2021	Maribor2021	NA	NA	AAAA	ABAB	AAAA	AAAA	AAAB	AAAA	ABAB	AAAA
63	2	Maribor	2021	Maribor2021	NA	NA	AAAA	ABAB	AAAA	AAAA	AAAB	AAAA	ABAB	AAAA
64	1	Maribor	2021	Maribor2021	25.3139	32.619	ABAB	ABAB	ABAB	AAAA	ABAB	AAAA	ABAA	AAAA
64	2	Maribor	2021	Maribor2021	25.3139	32.619	ABAB	ABAB	ABAB	AAAA	ABAB	AAAA	ABAA	AAAA
65	1	Maribor	2021	Maribor2021	NA	NA	AAAA	AAAA	ABAB	AAAB	ABAB	ABAB	ABAB	AAAB
65	2	Maribor	2021	Maribor2021	NA	NA	AAAA	AAAA	ABAB	AAAB	ABAB	ABAB	ABAB	AAAB
66	1	Maribor	2021	Maribor2021	23.7317	29.8231	AAAA	AAAA	ABAB	AAAA	AAAA	ABAB	AAAB	ABAB
66	2	Maribor	2021	Maribor2021	NA	NA	AAAA	AAAA	ABAB	AAAA	AAAA	ABAB	AAAB	ABAB
66	3	Maribor	2021	Maribor2021	NA	NA	AAAA	AAAA	ABAB	AAAA	AAAA	ABAB	AAAB	ABAB
68	1	Maribor	2021	Maribor2021	25.8412	32.619	AAAA	AAAA	ABAB	AAAA	ABAB	ABAB	ABAB	ABAB
68	2	Maribor	2021	Maribor2021	NA	NA	AAAA	AAAA	ABAB	AAAA	ABAB	ABAB	ABAB	ABAB
69	1	Maribor	2021	Maribor2021	24.2591	31.0658	AAAA	AAAA	ABAB	AAAA	AAAA	AAAA	AAAA	ABAB
69	2	Maribor	2021	Maribor2021	24.2591	31.0658	AAAA	AAAA	ABAB	AAAA	AAAA	AAAA	AAAA	ABAB
70	1	Maribor	2021	Maribor2021	25.8412	32.619	ABAB	ABAB	AAAA	AAAA	ABAB	ABAB	AAAA	AAAA
70	2	Maribor	2021	Maribor2021	NA	NA	ABAB	ABAB	AAAA	AAAA	ABAB	ABAB	AAAA	AAAA
71	1	Maribor	2021	Maribor2021	25.0502	31.3764	AAAA	AAAA	ABAB	ABAB	AAAA	ABAB	ABAA	AAAA
71	2	Maribor	2021	Maribor2021	NA	NA	AAAA	AAAA	ABAB	ABAB	AAAA	ABAB	ABAA	AAAA
72	1	Maribor	2021	Maribor2021	NA	NA	ABAB	ABAB	AAAA	ABAB	ABAB	AAAA	AAAB	ABAB
72	2	Maribor	2021	Maribor2021	NA	NA	ABAB	ABAB	AAAA	ABAB	ABAB	AAAA	AAAB	ABAB
73	1	Maribor	2021	Maribor2021	24.5228	31.0658	ABAB	ABAB	ABAB	AAAA	ABAB	AAAA	ABAA	AAAA
73	2	Maribor	2021	Maribor2021	24.5228	31.0658	ABAB	ABAB	ABAB	AAAA	ABAB	AAAA	ABAA	AAAA
74	1	Maribor	2021	Maribor2021	23.4681	30.1338	AAAA	ABAB	ABAB	ABAB	AAAA	AAAA	AAAA	AAAA
74	2	Maribor	2021	Maribor2021	NA	NA	AAAA	ABAB	ABAB	ABAB	AAAA	AAAA	AAAA	AAAA
75	1	Maribor	2021	Maribor2021	23.4681	30.1338	AAAA	AAAA	AAAA	ABAA	AAAA	ABAB	ABAA	AAAB
75	2	Maribor	2021	Maribor2021	NA	NA	AAAA	AAAA	AAAA	ABAA	AAAA	ABAB	ABAA	AAAB
76	1	Maribor	2021	Maribor2021	23.9954	30.1338	ABAB	ABAB	AAAA	ABAB	AAAA	AAAA	ABAB	AAAA
76	2	Maribor	2021	Maribor2021	NA	NA	ABAB	ABAB	AAAA	ABAB	AAAA	AAAA	ABAB	AAAA
77	1	Maribor	2021	Maribor2021	25.8412	32.619	AAAA	AAAA	ABAB	ABAB	ABAB	ABAB	ABAB	ABAB
77	2	Maribor	2021	Maribor2021	26.1049	32.619	AAAA	AAAA	ABAB	ABAB	ABAB	ABAB	ABAB	ABAB
78	1	Maribor	2021	Maribor2021	24.2591	30.1338	ABAB	ABAB	AAAA	AAAA	ABAB	ABAB	AAAA	AAAA
78	2	Maribor	2021	Maribor2021	NA	NA	ABAB	ABAB	AAAA	AAAA	ABAB	ABAB	AAAA	AAAA
79	1	Maribor	2021	Maribor2021	26.3686	32.619	AAAA	ABAA	AAAA	AAAB	ABAB	AAAA	ABAB	AAAB
79	2	Maribor	2021	Maribor2021	26.3686	32.619	AAAA	ABAA	AAAA	AAAB	ABAB	AAAA	ABAB	AAAB
79	3	Maribor	2021	Maribor2021	NA	NA	AAAA	ABAA	AAAA	AAAB	ABAB	AAAA	ABAB	AAAB
79	4	Maribor	2021	Maribor2021	NA	NA	AAAA	ABAA	AAAA	AAAB	ABAB	AAAA	ABAB	AAAB
81	1	Maribor	2021	Maribor2021	24.2591	31.0658	ABAB	ABAB	ABAB	AAAA	AAAB	ABAB	ABAB	AAAA
81	2	Maribor	2021	Maribor2021	NA	NA	ABAB	ABAB	ABAB	AAAA	AAAB	ABAB	ABAB	AAAA
82	1	Maribor	2021	Maribor2021	NA	NA	AAAA	AAAA	ABAB	ABAA	AAAA	ABAB	AAAA	AAAA
82	2	Maribor	2021	Maribor2021	25.8412	32.619	AAAA	AAAA	ABAB	ABAA	AAAA	ABAB	AAAA	AAAA
83	1	Maribor	2021	Maribor2021	NA	NA	AAAA	AAAA	ABAB	ABAB	AAAA	ABAB	ABAB	AAAA
83	2	Maribor	2021	Maribor2021	NA	NA	AAAA	AAAA	ABAB	ABAB	AAAA	ABAB	ABAB	AAAA
84	1	Maribor	2021	Maribor2021	26.1049	32.9297	AAAA	AAAA	AAAA	ABAB	ABAB	ABAB	ABAB	AAAA
84	2	Maribor	2021	Maribor2021	NA	NA	AAAA	AAAA	AAAA	ABAB	ABAB	ABAB	ABAB	AAAA
85	1	Maribor	2021	Maribor2021	NA	NA	ABAB	AAAA	ABAA	ABAB	AAAA	ABAB	ABAB	ABAB
85	2	Maribor	2021	Maribor2021	NA	NA	ABAB	AAAA	ABAA	ABAB	AAAA	ABAB	ABAB	ABAB
86	1	Maribor	2021	Maribor2021	25.8412	32.619	AAAA	ABAB	AAAA	ABAB	ABAB	AAAA	ABAA	ABAB
86	2	Maribor	2021	Maribor2021	NA	NA	AAAA	ABAB	AAAA	ABAB	ABAB	AAAA	ABAA	ABAB
87	1	Maribor	2021	Maribor2021	23.4681	29.8231	ABAB	AAAA	ABAB	ABAB	AAAA	ABAB	AAAA	AAAA
87	2	Maribor	2021	Maribor2021	23.4681	29.8231	ABAB	AAAA	ABAB	ABAB	AAAA	ABAB	AAAA	AAAA
88	1	Maribor	2021	Maribor2021	24.2591	30.4444	AAAA	AAAA	AAAA	ABAB	AAAA	ABAB	ABAA	AAAA
88	2	Maribor	2021	Maribor2021	NA	NA	AAAA	AAAA	AAAA	ABAB	AAAA	ABAB	ABAA	AAAA
89	1	Maribor	2021	Maribor2021	25.8412	32.619	AAAA	AAAA	ABAB	AAAA	AAAA	AAAA	AAAA	AAAA
89	2	Maribor	2021	Maribor2021	NA	NA	AAAA	AAAA	ABAB	AAAA	AAAA	AAAA	AAAA	AAAA
90	1	Maribor	2021	Maribor2021	26.1049	32.619	AAAA	AAAA	ABAB	AAAA	ABAB	ABAB	AAAA	AAAA
90	2	Maribor	2021	Maribor2021	26.1049	32.619	AAAA	AAAA	ABAB	AAAA	ABAB	ABAB	AAAA	AAAA
91	1	Maribor	2021	Maribor2021	23.9954	31.0658	ABAB	AAAA	ABAB	ABAB	ABAB	AAAA	AAAA	AAAA
91	2	Maribor	2021	Maribor2021	24.2591	30.1338	ABAB	AAAA	ABAB	ABAB	ABAB	AAAA	AAAA	AAAA
91	3	Maribor	2021	Maribor2021	NA	NA	ABAB	AAAA	ABAB	ABAB	ABAB	AAAA	AAAA	AAAA
92	1	Maribor	2021	Maribor2021	NA	NA	ABAA	AAAA	ABAB	ABAB	ABAB	ABAB	ABAB	ABAB
92	2	Maribor	2021	Maribor2021	NA	NA	ABAA	AAAA	ABAB	ABAB	ABAB	ABAB	ABAB	ABAB
93	1	Maribor	2021	Maribor2021	NA	NA	AAAB	ABAB	ABAA	AAAB	ABAB	AAAA	AAAA	AAAA
93	2	Maribor	2021	Maribor2021	NA	NA	AAAB	ABAB	ABAA	AAAB	ABAB	AAAA	AAAA	AAAA
94	1	Maribor	2021	Maribor2021	25.8412	31.9977	AAAA	AAAA	AAAA	ABAA	ABAB	ABAB	ABAB	AAAA
94	2	Maribor	2021	Maribor2021	25.8412	31.9977	AAAA	AAAA	AAAA	ABAA	ABAB	ABAB	ABAB	AAAA
95	1	Maribor	2021	Maribor2021	26.1049	32.3084	AAAA	ABAB	ABAB	ABAB	AAAA	ABAA	AAAB	AAAA
95	2	Maribor	2021	Maribor2021	26.1049	32.3084	AAAA	ABAB	ABAB	ABAB	AAAA	ABAA	AAAB	AAAA
96	1	Maribor	2021	Maribor2021	NA	NA	ABAA	AAAA	ABAB	ABAB	AAAA	AAAA	ABAA	AAAA
96	2	Maribor	2021	Maribor2021	NA	NA	ABAA	AAAA	ABAB	ABAB	AAAA	AAAA	ABAA	AAAA
97	1	Maribor	2021	Maribor2021	23.4681	29.8231	ABAB	ABAB	AAAA	ABAA	AAAA	AAAA	AAAA	ABAB
97	2	Maribor	2021	Maribor2021	23.4681	30.1338	ABAB	ABAB	AAAA	ABAA	AAAA	AAAA	AAAA	ABAB
98	1	Maribor	2021	Maribor2021	26.1049	31.9977	ABAA	ABAB	ABAB	AAAA	ABAB	ABAB	AAAA	ABAB
98	2	Maribor	2021	Maribor2021	NA	NA	ABAA	ABAB	ABAB	AAAA	ABAB	ABAB	AAAA	ABAB
99	1	Maribor	2021	Maribor2021	24.7865	31.0658	AAAA	ABAB	ABAB	AAAB	AAAA	AAAA	ABAB	ABAB
99	2	Maribor	2021	Maribor2021	23.7317	29.8231	AAAA	ABAB	ABAB	AAAB	AAAA	AAAA	ABAB	ABAB
100	1	Maribor	2021	Maribor2021	26.1049	31.9977	AAAA	AAAA	AAAA	AAAA	AAAA	AAAA	AAAA	ABAB
100	2	Maribor	2021	Maribor2021	26.1049	31.9977	AAAA	AAAA	AAAA	AAAA	AAAA	AAAA	AAAA	ABAB
101	1	Maribor	2021	Maribor2021	23.7317	29.8231	AAAA	ABAB	ABAB	ABAB	AAAA	AAAA	ABAA	ABAB
101	2	Maribor	2021	Maribor2021	NA	NA	AAAA	ABAB	ABAB	ABAB	AAAA	AAAA	ABAA	ABAB
102	1	Maribor	2021	Maribor2021	24.2591	31.0658	AAAB	ABAB	ABAB	ABAB	ABAB	AAAA	ABAB	AAAA
102	2	Maribor	2021	Maribor2021	25.0502	31.9977	AAAB	ABAB	ABAB	ABAB	ABAB	AAAA	ABAB	AAAA
103	1	Maribor	2021	Maribor2021	26.6323	32.9297	AAAA	ABAB	ABAB	AAAA	ABAB	AAAA	ABAB	AAAA
103	2	Maribor	2021	Maribor2021	26.6323	32.9297	AAAA	ABAB	ABAB	AAAA	ABAB	AAAA	ABAB	AAAA
103	3	Maribor	2021	Maribor2021	NA	NA	AAAA	ABAB	ABAB	AAAA	ABAB	AAAA	ABAB	AAAA
104	1	Maribor	2021	Maribor2021	25.8412	31.9977	ABAB	ABAB	ABAB	AAAA	AAAB	ABAB	ABAB	AAAA
104	2	Maribor	2021	Maribor2021	25.8412	31.9977	ABAB	ABAB	ABAB	AAAA	AAAB	ABAB	ABAB	AAAA
105	1	Maribor	2021	Maribor2021	26.1049	32.3084	AAAA	ABAB	ABAA	ABAA	ABAB	AAAA	ABAB	AAAA
105	2	Maribor	2021	Maribor2021	NA	NA	AAAA	ABAB	ABAA	ABAA	ABAB	AAAA	ABAB	AAAA
106	1	Maribor	2021	Maribor2021	26.3686	32.619	AAAA	AAAA	ABAB	AAAA	AAAA	ABAB	ABAB	AAAA
106	2	Maribor	2021	Maribor2021	26.3686	32.619	AAAA	AAAA	ABAB	AAAA	AAAA	ABAB	ABAB	AAAA
107	1	Maribor	2021	Maribor2021	25.0502	31.3764	AAAA	AAAA	ABAB	ABAB	AAAA	AAAA	ABAB	ABAB
107	2	Maribor	2021	Maribor2021	NA	NA	AAAA	AAAA	ABAB	ABAB	AAAA	AAAA	ABAB	ABAB
108	1	Maribor	2021	Maribor2021	25.8412	32.619	AAAA	AAAA	AAAA	ABAB	ABAB	AAAA	AAAA	ABAB
108	2	Maribor	2021	Maribor2021	NA	NA	AAAA	AAAA	AAAA	ABAB	ABAB	AAAA	AAAA	ABAB
109	1	Maribor	2021	Maribor2021	NA	NA	AAAA	ABAB	AAAA	ABAB	ABAB	ABAB	ABAB	AAAA
109	2	Maribor	2021	Maribor2021	NA	NA	AAAA	ABAB	AAAA	ABAB	ABAB	ABAB	ABAB	AAAA
109	3	Maribor	2021	Maribor2021	NA	NA	AAAA	ABAB	AAAA	ABAB	ABAB	ABAB	ABAB	AAAA
111	1	Maribor	2021	Maribor2021	NA	NA	AAAA	ABAB	AAAA	ABAB	AAAA	AAAA	ABAB	ABAB
111	2	Maribor	2021	Maribor2021	NA	NA	AAAA	ABAB	AAAA	ABAB	AAAA	AAAA	ABAB	ABAB
112	1	Maribor	2021	Maribor2021	23.9954	30.1338	AAAA	AAAA	ABAB	ABAB	AAAA	ABAB	AAAB	AAAB
112	2	Maribor	2021	Maribor2021	NA	NA	AAAA	AAAA	ABAB	ABAB	AAAA	ABAB	AAAB	AAAB
113	1	Maribor	2021	Maribor2021	25.5775	32.619	AAAB	ABAB	ABAB	AAAA	ABAB	AAAA	AAAA	AAAA
113	2	Maribor	2021	Maribor2021	NA	NA	AAAB	ABAB	ABAB	AAAA	ABAB	AAAA	AAAA	AAAA
114	1	Maribor	2021	Maribor2021	23.4681	29.8231	ABAB	ABAB	ABAA	AAAA	AAAA	ABAB	AAAB	AAAA
114	2	Maribor	2021	Maribor2021	NA	NA	ABAB	ABAB	ABAA	AAAA	AAAA	ABAB	AAAB	AAAA
115	1	Maribor	2021	Maribor2021	NA	NA	ABAA	AAAA	AAAA	AAAA	AAAA	AAAA	AAAA	ABAB
115	2	Maribor	2021	Maribor2021	NA	NA	ABAA	AAAA	AAAA	AAAA	AAAA	AAAA	AAAA	ABAB
116	1	Maribor	2021	Maribor2021	26.1049	32.619	AAAA	ABAB	ABAB	AAAA	ABAB	AAAA	ABAB	ABAB
116	2	Maribor	2021	Maribor2021	NA	NA	AAAA	ABAB	ABAB	AAAA	ABAB	AAAA	ABAB	ABAB
117	1	Maribor	2021	Maribor2021	26.1049	32.619	AAAA	AAAA	ABAA	AAAA	ABAB	ABAB	ABAB	AAAA
117	2	Maribor	2021	Maribor2021	26.1049	32.3084	AAAA	AAAA	ABAA	AAAA	ABAB	ABAB	ABAB	AAAA
118	1	Maribor	2021	Maribor2021	25.3139	32.3084	ABAA	AAAA	ABAB	ABAB	AAAA	AAAA	AAAB	ABAB
118	2	Maribor	2021	Maribor2021	24.5228	30.7551	ABAA	AAAA	ABAB	ABAB	AAAA	AAAA	AAAB	ABAB
119	1	Maribor	2021	Maribor2021	25.0502	31.3764	AAAA	AAAA	ABAB	AAAA	AAAA	ABAB	ABAB	AAAA
119	2	Maribor	2021	Maribor2021	NA	NA	AAAA	AAAA	ABAB	AAAA	AAAA	ABAB	ABAB	AAAA
120	1	Maribor	2021	Maribor2021	26.6323	32.619	ABAA	AAAA	ABAB	ABAB	ABAB	ABAB	ABAB	ABAB
120	2	Maribor	2021	Maribor2021	26.6323	32.619	ABAA	AAAA	ABAB	ABAB	ABAB	ABAB	ABAB	ABAB
123	1	Maribor	2021	Maribor2021	26.1049	32.3084	AAAA	AAAA	ABAB	AAAA	AAAA	ABAB	AAAA	AAAA
123	2	Maribor	2021	Maribor2021	25.8412	31.6871	AAAA	AAAA	ABAB	AAAA	AAAA	ABAB	AAAA	AAAA
124	1	Maribor	2021	Maribor2021	24.2591	30.4444	AAAA	AAAA	ABAB	ABAB	AAAA	AAAB	AAAB	AAAB
124	2	Maribor	2021	Maribor2021	25.8412	32.619	AAAA	AAAA	ABAB	ABAB	AAAA	AAAB	AAAB	AAAB
125	1	Maribor	2021	Maribor2021	25.3139	32.619	AAAA	ABAB	AAAA	ABAB	ABAB	AAAA	AAAA	AAAA
125	2	Maribor	2021	Maribor2021	NA	NA	AAAA	ABAB	AAAA	ABAB	ABAB	AAAA	AAAA	AAAA
126	1	Maribor	2021	Maribor2021	23.4681	30.1338	AAAA	ABAB	ABAB	AAAA	AAAA	AAAA	AAAA	ABAB
126	2	Maribor	2021	Maribor2021	NA	NA	AAAA	ABAB	ABAB	AAAA	AAAA	AAAA	AAAA	ABAB
127	1	Maribor	2021	Maribor2021	25.8412	32.619	AAAB	ABAB	ABAB	AAAA	ABAB	ABAB	ABAB	AAAA
127	2	Maribor	2021	Maribor2021	NA	NA	AAAB	ABAB	ABAB	AAAA	ABAB	ABAB	ABAB	AAAA
129	1	Maribor	2021	Maribor2021	24.2591	30.1338	ABAA	ABAB	ABAB	ABAB	AAAA	ABAB	AAAB	ABAA
129	2	Maribor	2021	Maribor2021	NA	NA	ABAA	ABAB	ABAB	ABAB	AAAA	ABAB	AAAB	ABAA
130	1	Maribor	2021	Maribor2021	NA	NA	ABAB	ABAB	ABAB	AAAA	ABAB	AAAA	AAAB	ABAB
130	2	Maribor	2021	Maribor2021	NA	NA	ABAB	ABAB	ABAB	AAAA	ABAB	AAAA	AAAB	ABAB
131	1	Maribor	2021	Maribor2021	NA	NA	ABAB	ABAB	ABAB	ABAB	AAAA	AAAA	ABAB	AAAA
131	2	Maribor	2021	Maribor2021	NA	NA	ABAB	ABAB	ABAB	ABAB	AAAA	AAAA	ABAB	AAAA
133	1	Maribor	2021	Maribor2021	25.8412	31.9977	AAAA	ABAB	ABAB	AAAA	AAAA	ABAB	ABAB	AAAA
133	2	Maribor	2021	Maribor2021	NA	NA	AAAA	ABAB	ABAB	AAAA	AAAA	ABAB	ABAB	AAAA
1	1	Murcia	2017	Murcia2017	NA	NA	ABAB	ABAB	ABAB	AAAA	ABAB	ABAB	ABAB	AAAA
1	2	Murcia	2017	Murcia2017	NA	NA	ABAB	ABAB	ABAB	AAAA	ABAB	ABAB	ABAB	AAAA
2	1	Murcia	2017	Murcia2017	32.1343	38.1181	AAAA	AAAA	ABAB	AAAA	ABAB	AAAA	ABAB	ABAB
2	2	Murcia	2017	Murcia2017	31.4202	37.7148	AAAA	AAAA	ABAB	AAAA	ABAB	AAAA	ABAB	ABAB
3	1	Murcia	2017	Murcia2017	31.0631	37.9164	AAAB	ABAB	ABAB	ABAB	AAAA	ABAB	AAAA	ABAB
3	2	Murcia	2017	Murcia2017	29.992	36.5047	AAAB	ABAB	ABAB	ABAB	AAAA	ABAB	AAAA	ABAB
4	1	Murcia	2017	Murcia2017	29.992	36.5047	AAAA	ABAB	ABAB	AAAA	ABAB	AAAA	AAAA	ABAB
4	2	Murcia	2017	Murcia2017	NA	NA	AAAA	ABAB	ABAB	AAAA	ABAB	AAAA	AAAA	ABAB
5	1	Murcia	2017	Murcia2017	31.4202	38.1181	AAAA	AAAA	AAAA	ABAB	ABAB	ABAB	ABAB	AAAA
5	2	Murcia	2017	Murcia2017	NA	NA	AAAA	AAAA	AAAA	ABAB	ABAB	ABAB	ABAB	AAAA
6	1	Murcia	2017	Murcia2017	32.1343	38.1181	AAAA	ABAB	ABAA	AAAA	ABAB	ABAB	AAAB	AAAA
6	2	Murcia	2017	Murcia2017	NA	NA	AAAA	ABAB	ABAA	AAAA	ABAB	ABAB	AAAB	AAAA
7	1	Murcia	2017	Murcia2017	NA	NA	ABAB	ABAB	AAAA	ABAB	AAAA	ABAB	AAAA	AAAA
7	2	Murcia	2017	Murcia2017	NA	NA	ABAB	ABAB	AAAA	ABAB	AAAA	ABAB	AAAA	AAAA
7	3	Murcia	2017	Murcia2017	NA	NA	ABAB	ABAB	AAAA	ABAB	AAAA	ABAB	AAAA	AAAA
8	1	Murcia	2017	Murcia2017	NA	NA	AAAA	ABAB	ABAB	AAAA	AAAA	ABAB	ABAB	ABAB
8	2	Murcia	2017	Murcia2017	NA	NA	AAAA	ABAB	ABAB	AAAA	AAAA	ABAB	ABAB	ABAB
9	1	Murcia	2017	Murcia2017	29.992	36.5047	ABAB	ABAB	AAAA	ABAB	ABAB	ABAB	AAAA	ABAB
9	2	Murcia	2017	Murcia2017	NA	NA	ABAB	ABAB	AAAA	ABAB	ABAB	ABAB	AAAA	ABAB
10	1	Murcia	2017	Murcia2017	30.7061	37.7148	ABAB	AAAA	ABAB	AAAA	ABAB	ABAB	ABAA	ABAB
10	2	Murcia	2017	Murcia2017	32.1343	37.7148	ABAB	AAAA	ABAB	AAAA	ABAB	ABAB	ABAA	ABAB
11	1	Murcia	2017	Murcia2017	31.0631	38.3198	AAAA	AAAA	ABAB	ABAB	AAAA	AAAA	ABAB	AAAA
11	2	Murcia	2017	Murcia2017	31.4202	38.5215	AAAA	AAAA	ABAB	ABAB	AAAA	AAAA	ABAB	AAAA
13	1	Murcia	2017	Murcia2017	31.0631	37.9164	AAAA	AAAA	ABAA	AAAA	AAAA	AAAA	AAAA	AAAA
13	2	Murcia	2017	Murcia2017	NA	NA	AAAA	AAAA	ABAA	AAAA	AAAA	AAAA	AAAA	AAAA
14	1	Murcia	2017	Murcia2017	29.992	36.5047	AAAB	AAAB	ABAB	ABAA	AAAA	AAAA	ABAB	ABAB
14	2	Murcia	2017	Murcia2017	NA	NA	AAAB	AAAB	ABAB	ABAA	AAAA	AAAA	ABAB	ABAB
15	1	Murcia	2017	Murcia2017	31.0631	37.9164	AAAA	ABAB	AAAA	ABAA	AAAA	ABAB	ABAB	AAAA
15	2	Murcia	2017	Murcia2017	31.4202	38.1181	AAAA	ABAB	AAAA	ABAA	AAAA	ABAB	ABAB	AAAA
16	1	Murcia	2017	Murcia2017	29.992	36.908	ABAB	AAAA	ABAB	AAAA	AAAA	AAAA	AAAA	AAAA
16	2	Murcia	2017	Murcia2017	29.992	36.908	ABAB	AAAA	ABAB	AAAA	AAAA	AAAA	AAAA	AAAA
17	1	Murcia	2017	Murcia2017	32.1343	39.3282	AAAA	ABAB	AAAA	ABAB	ABAB	AAAA	AAAB	ABAA
17	2	Murcia	2017	Murcia2017	32.4913	38.7232	AAAA	ABAB	AAAA	ABAB	ABAB	AAAA	AAAB	ABAA
18	1	Murcia	2017	Murcia2017	31.4202	38.1181	AAAA	ABAB	AAAA	AAAA	ABAB	ABAB	ABAB	AAAB
18	2	Murcia	2017	Murcia2017	29.992	37.3114	AAAA	ABAB	AAAA	AAAA	ABAB	ABAB	ABAB	AAAB
19	1	Murcia	2017	Murcia2017	30.7061	36.908	AAAB	AAAB	ABAB	AAAA	ABAB	ABAB	ABAB	AAAA
19	2	Murcia	2017	Murcia2017	30.7061	37.3114	AAAB	AAAB	ABAB	AAAA	ABAB	ABAB	ABAB	AAAA
21	1	Murcia	2017	Murcia2017	30.7061	36.5047	ABAB	AAAA	ABAA	AAAA	ABAB	ABAB	ABAB	AAAA
21	2	Murcia	2017	Murcia2017	32.1343	37.7148	ABAB	AAAA	ABAA	AAAA	ABAB	ABAB	ABAB	AAAA
21	3	Murcia	2017	Murcia2017	NA	NA	ABAB	AAAA	ABAA	AAAA	ABAB	ABAB	ABAB	AAAA
22	1	Murcia	2017	Murcia2017	31.4202	37.9164	ABAA	ABAB	ABAB	AAAA	ABAB	ABAB	AAAA	ABAA
22	2	Murcia	2017	Murcia2017	NA	NA	ABAA	ABAB	ABAB	AAAA	ABAB	ABAB	AAAA	ABAA
23	1	Murcia	2017	Murcia2017	31.4202	38.1181	AAAA	ABAB	ABAB	AAAA	ABAB	AAAA	AAAB	AAAA
23	2	Murcia	2017	Murcia2017	30.7061	37.3114	AAAA	ABAB	ABAB	AAAA	ABAB	AAAA	AAAB	AAAA
25	1	Murcia	2017	Murcia2017	33.2054	39.5299	AAAA	AAAA	AAAA	ABAB	ABAB	ABAB	ABAB	AAAA
25	2	Murcia	2017	Murcia2017	33.2054	39.5299	AAAA	AAAA	AAAA	ABAB	ABAB	ABAB	ABAB	AAAA
26	1	Murcia	2017	Murcia2017	31.4202	38.1181	AAAA	AAAA	ABAB	AAAA	ABAB	ABAB	AAAA	AAAA
26	2	Murcia	2017	Murcia2017	31.4202	38.5215	AAAA	AAAA	ABAB	AAAA	ABAB	ABAB	AAAA	AAAA
27	1	Murcia	2017	Murcia2017	30.7061	37.7148	AAAA	ABAB	ABAB	ABAB	AAAA	ABAB	ABAB	AAAA
27	2	Murcia	2017	Murcia2017	32.1343	38.1181	AAAA	ABAB	ABAB	ABAB	AAAA	ABAB	ABAB	AAAA
28	1	Murcia	2017	Murcia2017	29.992	38.9249	ABAB	ABAB	ABAB	AAAA	AAAA	ABAB	AAAA	ABAB
28	2	Murcia	2017	Murcia2017	30.7061	36.7063	ABAB	ABAB	ABAB	AAAA	AAAA	ABAB	AAAA	ABAB
29	1	Murcia	2017	Murcia2017	32.1343	38.1181	AAAA	AAAA	ABAA	ABAB	AAAA	ABAB	AAAB	ABAA
29	2	Murcia	2017	Murcia2017	NA	NA	AAAA	AAAA	ABAA	ABAB	AAAA	ABAB	AAAB	ABAA
30	1	Murcia	2017	Murcia2017	30.7061	36.908	AAAA	AAAA	ABAB	AAAA	AAAA	ABAB	ABAB	AAAA
30	2	Murcia	2017	Murcia2017	NA	NA	AAAA	AAAA	ABAB	AAAA	AAAA	ABAB	ABAB	AAAA
31	1	Murcia	2017	Murcia2017	30.7061	37.3114	ABAB	AAAA	ABAB	AAAB	ABAB	AAAA	ABAB	ABAB
31	2	Murcia	2017	Murcia2017	NA	NA	ABAB	AAAA	ABAB	AAAB	ABAB	AAAA	ABAB	ABAB
32	1	Murcia	2017	Murcia2017	29.2779	36.1013	ABAB	AAAA	ABAA	AAAB	ABAB	AAAA	AAAA	AAAA
32	2	Murcia	2017	Murcia2017	NA	NA	ABAB	AAAA	ABAA	AAAB	ABAB	AAAA	AAAA	AAAA
33	1	Murcia	2017	Murcia2017	31.0631	37.9164	AAAA	ABAB	AAAA	AAAA	ABAA	ABAB	ABAB	AAAA
33	2	Murcia	2017	Murcia2017	NA	NA	AAAA	ABAB	AAAA	AAAA	ABAA	ABAB	ABAB	AAAA
34	1	Murcia	2017	Murcia2017	32.1343	38.5215	AAAA	AAAA	AAAA	ABAB	ABAB	AAAA	AAAA	AAAA
34	2	Murcia	2017	Murcia2017	NA	NA	AAAA	AAAA	AAAA	ABAB	ABAB	AAAA	AAAA	AAAA
34	3	Murcia	2017	Murcia2017	NA	NA	AAAA	AAAA	AAAA	ABAB	ABAB	AAAA	AAAA	AAAA
35	1	Murcia	2017	Murcia2017	30.7061	37.3114	ABAB	AAAA	ABAB	ABAB	ABAB	ABAA	AAAB	AAAA
35	2	Murcia	2017	Murcia2017	NA	NA	ABAB	AAAA	ABAB	ABAB	ABAB	ABAA	AAAB	AAAA
36	1	Murcia	2017	Murcia2017	31.0631	36.7063	AAAB	ABAB	ABAB	AAAA	AAAA	AAAA	AAAA	AAAA
36	2	Murcia	2017	Murcia2017	29.2779	35.6979	AAAB	ABAB	ABAB	AAAA	AAAA	AAAA	AAAA	AAAA
37	1	Murcia	2017	Murcia2017	NA	NA	AAAA	ABAA	ABAB	AAAB	ABAB	ABAB	ABAA	ABAA
37	2	Murcia	2017	Murcia2017	NA	NA	AAAA	ABAA	ABAB	AAAB	ABAB	ABAB	ABAA	ABAA
38	1	Murcia	2017	Murcia2017	32.4913	38.3198	AAAA	AAAA	ABAB	ABAB	AAAA	AAAA	AAAA	ABAB
38	2	Murcia	2017	Murcia2017	NA	NA	AAAA	AAAA	ABAB	ABAB	AAAA	AAAA	AAAA	ABAB
39	1	Murcia	2017	Murcia2017	31.0631	37.5131	AAAA	AAAA	ABAB	AAAA	ABAB	ABAB	AAAA	ABAA
39	2	Murcia	2017	Murcia2017	30.7061	37.3114	AAAA	AAAA	ABAB	AAAA	ABAB	ABAB	AAAA	ABAA
40	1	Murcia	2017	Murcia2017	30.7061	36.908	ABAB	AAAA	AAAA	ABAB	AAAA	AAAA	AAAA	AAAA
40	2	Murcia	2017	Murcia2017	30.7061	37.7148	ABAB	AAAA	AAAA	ABAB	AAAA	AAAA	AAAA	AAAA
41	1	Murcia	2017	Murcia2017	31.4202	38.5215	ABAB	AAAA	AAAB	ABAB	AAAA	ABAA	AAAA	ABAB
41	2	Murcia	2017	Murcia2017	NA	NA	ABAB	AAAA	AAAB	ABAB	AAAA	ABAA	AAAA	ABAB
42	1	Murcia	2017	Murcia2017	32.4913	38.7232	AAAA	AAAA	ABAB	AAAA	AAAA	ABAB	AAAA	ABAB
42	2	Murcia	2017	Murcia2017	NA	NA	AAAA	AAAA	ABAB	AAAA	AAAA	ABAB	AAAA	ABAB
43	1	Murcia	2017	Murcia2017	NA	NA	AAAA	ABAB	ABAB	AAAA	AAAA	ABAB	ABAB	ABAB
43	2	Murcia	2017	Murcia2017	NA	NA	AAAA	ABAB	ABAB	AAAA	AAAA	ABAB	ABAB	ABAB
44	1	Murcia	2017	Murcia2017	33.2054	39.5299	AAAA	AAAA	AAAA	AAAA	ABAB	AAAA	ABAB	AAAB
44	2	Murcia	2017	Murcia2017	32.4913	39.5299	AAAA	AAAA	AAAA	AAAA	ABAB	AAAA	ABAB	AAAB
45	1	Murcia	2017	Murcia2017	30.7061	36.908	AAAA	AAAB	AAAA	AAAA	ABAB	ABAB	AAAA	ABAB
45	2	Murcia	2017	Murcia2017	30.7061	37.3114	AAAA	AAAB	AAAA	AAAA	ABAB	ABAB	AAAA	ABAB
46	1	Murcia	2017	Murcia2017	30.7061	37.7148	AAAA	ABAB	AAAA	ABAA	ABAB	ABAB	AAAA	ABAB
46	2	Murcia	2017	Murcia2017	NA	NA	AAAA	ABAB	AAAA	ABAA	ABAB	ABAB	AAAA	ABAB
47	1	Murcia	2017	Murcia2017	30.7061	37.3114	AAAA	AAAA	ABAB	ABAB	AAAB	ABAB	ABAB	ABAB
47	2	Murcia	2017	Murcia2017	31.4202	38.1181	AAAA	AAAA	ABAB	ABAB	AAAB	ABAB	ABAB	ABAB
48	1	Murcia	2017	Murcia2017	32.1343	38.5215	AAAA	ABAB	ABAB	ABAA	AAAA	ABAB	ABAB	AAAA
48	2	Murcia	2017	Murcia2017	NA	NA	AAAA	ABAB	ABAB	ABAA	AAAA	ABAB	ABAB	AAAA
49	1	Murcia	2017	Murcia2017	NA	NA	ABAB	AAAA	ABAB	ABAA	AAAA	AAAA	ABAB	ABAB
49	2	Murcia	2017	Murcia2017	NA	NA	ABAB	AAAA	ABAB	ABAA	AAAA	AAAA	ABAB	ABAB
50	1	Murcia	2017	Murcia2017	29.992	36.5047	ABAB	ABAB	ABAB	ABAB	ABAB	ABAB	ABAB	AAAA
50	2	Murcia	2017	Murcia2017	NA	NA	ABAB	ABAB	ABAB	ABAB	ABAB	ABAB	ABAB	AAAA
51	1	Murcia	2017	Murcia2017	33.2054	38.7232	ABAA	ABAB	AAAA	ABAB	AAAA	AAAA	ABAB	ABAB
51	2	Murcia	2017	Murcia2017	NA	NA	ABAA	ABAB	AAAA	ABAB	AAAA	AAAA	ABAB	ABAB
53	1	Murcia	2017	Murcia2017	32.1343	39.3282	AAAA	ABAB	ABAB	ABAB	ABAB	AAAA	AAAA	ABAB
53	2	Murcia	2017	Murcia2017	NA	NA	AAAA	ABAB	ABAB	ABAB	ABAB	AAAA	AAAA	ABAB
54	1	Murcia	2017	Murcia2017	30.7061	37.3114	ABAB	AAAA	AAAA	AAAA	ABAB	AAAA	AAAA	AAAA
54	2	Murcia	2017	Murcia2017	32.1343	38.9249	ABAB	AAAA	AAAA	AAAA	ABAB	AAAA	AAAA	AAAA
55	1	Murcia	2017	Murcia2017	31.4202	38.9249	AAAA	ABAB	ABAA	ABAB	AAAA	ABAB	ABAB	AAAA
55	2	Murcia	2017	Murcia2017	NA	NA	AAAA	ABAB	ABAA	ABAB	AAAA	ABAB	ABAB	AAAA
57	1	Murcia	2017	Murcia2017	31.4202	37.3114	AAAA	AAAA	ABAB	AAAA	AAAA	AAAA	AAAA	ABAB
57	2	Murcia	2017	Murcia2017	30.7061	37.3114	AAAA	AAAA	ABAB	AAAA	AAAA	AAAA	AAAA	ABAB
58	1	Murcia	2017	Murcia2017	32.4913	37.9164	ABAB	ABAB	ABAB	ABAB	ABAB	AAAA	ABAB	AAAA
58	2	Murcia	2017	Murcia2017	29.992	36.5047	ABAB	ABAB	ABAB	ABAB	ABAB	AAAA	ABAB	AAAA
59	1	Murcia	2017	Murcia2017	29.992	37.3114	ABAB	ABAB	AAAA	ABAB	AAAA	AAAA	AAAA	ABAA
59	2	Murcia	2017	Murcia2017	NA	NA	ABAB	ABAB	AAAA	ABAB	AAAA	AAAA	AAAA	ABAA
60	1	Murcia	2017	Murcia2017	32.4913	38.3198	AAAA	AAAA	ABAB	ABAB	AAAA	ABAB	AAAB	AAAA
60	2	Murcia	2017	Murcia2017	NA	NA	AAAA	AAAA	ABAB	ABAB	AAAA	ABAB	AAAB	AAAA
61	1	Murcia	2017	Murcia2017	31.4202	38.1181	AAAA	ABAB	ABAB	ABAB	ABAB	AAAA	ABAB	AAAA
61	2	Murcia	2017	Murcia2017	NA	NA	AAAA	ABAB	ABAB	ABAB	ABAB	AAAA	ABAB	AAAA
62	1	Murcia	2017	Murcia2017	31.4202	37.7148	AAAA	AAAA	AAAA	AAAA	ABAB	ABAB	AAAA	AAAA
62	2	Murcia	2017	Murcia2017	29.992	36.5047	AAAA	AAAA	AAAA	AAAA	ABAB	ABAB	AAAA	AAAA
63	1	Murcia	2017	Murcia2017	30.7061	37.7148	AAAA	ABAB	AAAA	AAAA	AAAB	AAAA	ABAB	AAAA
63	2	Murcia	2017	Murcia2017	NA	NA	AAAA	ABAB	AAAA	AAAA	AAAB	AAAA	ABAB	AAAA
64	1	Murcia	2017	Murcia2017	29.992	36.1013	ABAB	ABAB	ABAB	AAAA	ABAB	AAAA	ABAA	AAAA
64	2	Murcia	2017	Murcia2017	28.2068	35.0929	ABAB	ABAB	ABAB	AAAA	ABAB	AAAA	ABAA	AAAA
65	1	Murcia	2017	Murcia2017	NA	NA	AAAA	AAAA	ABAB	AAAB	ABAB	ABAB	ABAB	AAAB
65	2	Murcia	2017	Murcia2017	NA	NA	AAAA	AAAA	ABAB	AAAB	ABAB	ABAB	ABAB	AAAB
66	1	Murcia	2017	Murcia2017	32.1343	38.1181	AAAA	AAAA	ABAB	AAAA	AAAA	ABAB	AAAB	ABAB
66	2	Murcia	2017	Murcia2017	NA	NA	AAAA	AAAA	ABAB	AAAA	AAAA	ABAB	AAAB	ABAB
66	3	Murcia	2017	Murcia2017	NA	NA	AAAA	AAAA	ABAB	AAAA	AAAA	ABAB	AAAB	ABAB
68	1	Murcia	2017	Murcia2017	33.2054	39.9333	AAAA	AAAA	ABAB	AAAA	ABAB	ABAB	ABAB	ABAB
68	2	Murcia	2017	Murcia2017	NA	NA	AAAA	AAAA	ABAB	AAAA	ABAB	ABAB	ABAB	ABAB
69	1	Murcia	2017	Murcia2017	30.7061	37.3114	AAAA	AAAA	ABAB	AAAA	AAAA	AAAA	AAAA	ABAB
69	2	Murcia	2017	Murcia2017	NA	NA	AAAA	AAAA	ABAB	AAAA	AAAA	AAAA	AAAA	ABAB
70	1	Murcia	2017	Murcia2017	29.992	36.5047	ABAB	ABAB	AAAA	AAAA	ABAB	ABAB	AAAA	AAAA
70	2	Murcia	2017	Murcia2017	29.992	36.908	ABAB	ABAB	AAAA	AAAA	ABAB	ABAB	AAAA	AAAA
71	1	Murcia	2017	Murcia2017	30.7061	37.7148	AAAA	AAAA	ABAB	ABAB	AAAA	ABAB	ABAA	AAAA
71	2	Murcia	2017	Murcia2017	30.7061	37.7148	AAAA	AAAA	ABAB	ABAB	AAAA	ABAB	ABAA	AAAA
72	1	Murcia	2017	Murcia2017	NA	NA	ABAB	ABAB	AAAA	ABAB	ABAB	AAAA	AAAB	ABAB
72	2	Murcia	2017	Murcia2017	NA	NA	ABAB	ABAB	AAAA	ABAB	ABAB	AAAA	AAAB	ABAB
73	1	Murcia	2017	Murcia2017	NA	NA	ABAB	ABAB	ABAB	AAAA	ABAB	AAAA	ABAA	AAAA
73	2	Murcia	2017	Murcia2017	NA	NA	ABAB	ABAB	ABAB	AAAA	ABAB	AAAA	ABAA	AAAA
74	1	Murcia	2017	Murcia2017	29.992	36.1013	AAAA	ABAB	ABAB	ABAB	AAAA	AAAA	AAAA	AAAA
74	2	Murcia	2017	Murcia2017	NA	NA	AAAA	ABAB	ABAB	ABAB	AAAA	AAAA	AAAA	AAAA
75	1	Murcia	2017	Murcia2017	31.7772	38.3198	AAAA	AAAA	AAAA	ABAA	AAAA	ABAB	ABAA	AAAB
75	2	Murcia	2017	Murcia2017	29.992	36.908	AAAA	AAAA	AAAA	ABAA	AAAA	ABAB	ABAA	AAAB
76	1	Murcia	2017	Murcia2017	29.992	36.5047	ABAB	ABAB	AAAA	ABAB	AAAA	AAAA	ABAB	AAAA
76	2	Murcia	2017	Murcia2017	29.2779	36.5047	ABAB	ABAB	AAAA	ABAB	AAAA	AAAA	ABAB	AAAA
77	1	Murcia	2017	Murcia2017	NA	NA	AAAA	AAAA	ABAB	ABAB	ABAB	ABAB	ABAB	ABAB
77	2	Murcia	2017	Murcia2017	NA	NA	AAAA	AAAA	ABAB	ABAB	ABAB	ABAB	ABAB	ABAB
78	1	Murcia	2017	Murcia2017	29.992	36.5047	ABAB	ABAB	AAAA	AAAA	ABAB	ABAB	AAAA	AAAA
78	2	Murcia	2017	Murcia2017	29.2779	36.5047	ABAB	ABAB	AAAA	AAAA	ABAB	ABAB	AAAA	AAAA
79	1	Murcia	2017	Murcia2017	NA	NA	AAAA	ABAA	AAAA	AAAB	ABAB	AAAA	ABAB	AAAB
79	2	Murcia	2017	Murcia2017	NA	NA	AAAA	ABAA	AAAA	AAAB	ABAB	AAAA	ABAB	AAAB
79	3	Murcia	2017	Murcia2017	NA	NA	AAAA	ABAA	AAAA	AAAB	ABAB	AAAA	ABAB	AAAB
79	4	Murcia	2017	Murcia2017	NA	NA	AAAA	ABAA	AAAA	AAAB	ABAB	AAAA	ABAB	AAAB
81	1	Murcia	2017	Murcia2017	30.7061	38.1181	ABAB	ABAB	ABAB	AAAA	AAAB	ABAB	ABAB	AAAA
81	2	Murcia	2017	Murcia2017	NA	NA	ABAB	ABAB	ABAB	AAAA	AAAB	ABAB	ABAB	AAAA
82	1	Murcia	2017	Murcia2017	29.992	36.5047	AAAA	AAAA	ABAB	ABAA	AAAA	ABAB	AAAA	AAAA
82	2	Murcia	2017	Murcia2017	NA	NA	AAAA	AAAA	ABAB	ABAA	AAAA	ABAB	AAAA	AAAA
83	1	Murcia	2017	Murcia2017	NA	NA	AAAA	AAAA	ABAB	ABAB	AAAA	ABAB	ABAB	AAAA
83	2	Murcia	2017	Murcia2017	NA	NA	AAAA	AAAA	ABAB	ABAB	AAAA	ABAB	ABAB	AAAA
84	1	Murcia	2017	Murcia2017	33.2054	39.1265	AAAA	AAAA	AAAA	ABAB	ABAB	ABAB	ABAB	AAAA
84	2	Murcia	2017	Murcia2017	NA	NA	AAAA	AAAA	AAAA	ABAB	ABAB	ABAB	ABAB	AAAA
85	1	Murcia	2017	Murcia2017	NA	NA	ABAB	AAAA	ABAA	ABAB	AAAA	ABAB	ABAB	ABAB
85	2	Murcia	2017	Murcia2017	NA	NA	ABAB	AAAA	ABAA	ABAB	AAAA	ABAB	ABAB	ABAB
86	1	Murcia	2017	Murcia2017	NA	NA	AAAA	ABAB	AAAA	ABAB	ABAB	AAAA	ABAA	ABAB
86	2	Murcia	2017	Murcia2017	NA	NA	AAAA	ABAB	AAAA	ABAB	ABAB	AAAA	ABAA	ABAB
87	1	Murcia	2017	Murcia2017	29.992	36.5047	ABAB	AAAA	ABAB	ABAB	AAAA	ABAB	AAAA	AAAA
87	2	Murcia	2017	Murcia2017	29.2779	35.6979	ABAB	AAAA	ABAB	ABAB	AAAA	ABAB	AAAA	AAAA
88	1	Murcia	2017	Murcia2017	31.7772	38.7232	AAAA	AAAA	AAAA	ABAB	AAAA	ABAB	ABAA	AAAA
88	2	Murcia	2017	Murcia2017	NA	NA	AAAA	AAAA	AAAA	ABAB	AAAA	ABAB	ABAA	AAAA
89	1	Murcia	2017	Murcia2017	NA	NA	AAAA	AAAA	ABAB	AAAA	AAAA	AAAA	AAAA	AAAA
89	2	Murcia	2017	Murcia2017	NA	NA	AAAA	AAAA	ABAB	AAAA	AAAA	AAAA	AAAA	AAAA
90	1	Murcia	2017	Murcia2017	32.1343	38.5215	AAAA	AAAA	ABAB	AAAA	ABAB	ABAB	AAAA	AAAA
90	2	Murcia	2017	Murcia2017	NA	NA	AAAA	AAAA	ABAB	AAAA	ABAB	ABAB	AAAA	AAAA
91	1	Murcia	2017	Murcia2017	29.2779	35.2946	ABAB	AAAA	ABAB	ABAB	ABAB	AAAA	AAAA	AAAA
91	2	Murcia	2017	Murcia2017	29.2779	35.2946	ABAB	AAAA	ABAB	ABAB	ABAB	AAAA	AAAA	AAAA
91	3	Murcia	2017	Murcia2017	NA	NA	ABAB	AAAA	ABAB	ABAB	ABAB	AAAA	AAAA	AAAA
92	1	Murcia	2017	Murcia2017	32.4913	39.1265	ABAA	AAAA	ABAB	ABAB	ABAB	ABAB	ABAB	ABAB
92	2	Murcia	2017	Murcia2017	32.1343	38.9249	ABAA	AAAA	ABAB	ABAB	ABAB	ABAB	ABAB	ABAB
93	1	Murcia	2017	Murcia2017	31.4202	38.1181	AAAB	ABAB	ABAA	AAAB	ABAB	AAAA	AAAA	AAAA
93	2	Murcia	2017	Murcia2017	NA	NA	AAAB	ABAB	ABAA	AAAB	ABAB	AAAA	AAAA	AAAA
94	1	Murcia	2017	Murcia2017	31.7772	37.9164	AAAA	AAAA	AAAA	ABAA	ABAB	ABAB	ABAB	AAAA
94	2	Murcia	2017	Murcia2017	NA	NA	AAAA	AAAA	AAAA	ABAA	ABAB	ABAB	ABAB	AAAA
95	1	Murcia	2017	Murcia2017	31.7772	37.9164	AAAA	ABAB	ABAB	ABAB	AAAA	ABAA	AAAB	AAAA
95	2	Murcia	2017	Murcia2017	NA	NA	AAAA	ABAB	ABAB	ABAB	AAAA	ABAA	AAAB	AAAA
96	1	Murcia	2017	Murcia2017	31.4202	38.9249	ABAA	AAAA	ABAB	ABAB	AAAA	AAAA	ABAA	AAAA
96	2	Murcia	2017	Murcia2017	30.7061	37.7148	ABAA	AAAA	ABAB	ABAB	AAAA	AAAA	ABAA	AAAA
97	1	Murcia	2017	Murcia2017	NA	NA	ABAB	ABAB	AAAA	ABAA	AAAA	AAAA	AAAA	ABAB
97	2	Murcia	2017	Murcia2017	NA	NA	ABAB	ABAB	AAAA	ABAA	AAAA	AAAA	AAAA	ABAB
98	1	Murcia	2017	Murcia2017	29.992	37.7148	ABAA	ABAB	ABAB	AAAA	ABAB	ABAB	AAAA	ABAB
98	2	Murcia	2017	Murcia2017	NA	NA	ABAA	ABAB	ABAB	AAAA	ABAB	ABAB	AAAA	ABAB
99	1	Murcia	2017	Murcia2017	31.4202	37.9164	AAAA	ABAB	ABAB	AAAB	AAAA	AAAA	ABAB	ABAB
99	2	Murcia	2017	Murcia2017	31.4202	38.1181	AAAA	ABAB	ABAB	AAAB	AAAA	AAAA	ABAB	ABAB
100	1	Murcia	2017	Murcia2017	29.992	36.5047	AAAA	AAAA	AAAA	AAAA	AAAA	AAAA	AAAA	ABAB
100	2	Murcia	2017	Murcia2017	29.992	36.5047	AAAA	AAAA	AAAA	AAAA	AAAA	AAAA	AAAA	ABAB
101	1	Murcia	2017	Murcia2017	29.992	36.908	AAAA	ABAB	ABAB	ABAB	AAAA	AAAA	ABAA	ABAB
101	2	Murcia	2017	Murcia2017	NA	NA	AAAA	ABAB	ABAB	ABAB	AAAA	AAAA	ABAA	ABAB
102	1	Murcia	2017	Murcia2017	30.7061	37.3114	AAAB	ABAB	ABAB	ABAB	ABAB	AAAA	ABAB	AAAA
102	2	Murcia	2017	Murcia2017	29.992	36.5047	AAAB	ABAB	ABAB	ABAB	ABAB	AAAA	ABAB	AAAA
103	1	Murcia	2017	Murcia2017	33.2054	39.1265	AAAA	ABAB	ABAB	AAAA	ABAB	AAAA	ABAB	AAAA
103	2	Murcia	2017	Murcia2017	32.1343	38.5215	AAAA	ABAB	ABAB	AAAA	ABAB	AAAA	ABAB	AAAA
103	3	Murcia	2017	Murcia2017	NA	NA	AAAA	ABAB	ABAB	AAAA	ABAB	AAAA	ABAB	AAAA
104	1	Murcia	2017	Murcia2017	30.7061	36.908	ABAB	ABAB	ABAB	AAAA	AAAB	ABAB	ABAB	AAAA
104	2	Murcia	2017	Murcia2017	31.4202	37.3114	ABAB	ABAB	ABAB	AAAA	AAAB	ABAB	ABAB	AAAA
105	1	Murcia	2017	Murcia2017	31.4202	38.5215	AAAA	ABAB	ABAA	ABAA	ABAB	AAAA	ABAB	AAAA
105	2	Murcia	2017	Murcia2017	31.4202	38.5215	AAAA	ABAB	ABAA	ABAA	ABAB	AAAA	ABAB	AAAA
106	1	Murcia	2017	Murcia2017	30.7061	38.1181	AAAA	AAAA	ABAB	AAAA	AAAA	ABAB	ABAB	AAAA
106	2	Murcia	2017	Murcia2017	31.4202	38.5215	AAAA	AAAA	ABAB	AAAA	AAAA	ABAB	ABAB	AAAA
107	1	Murcia	2017	Murcia2017	32.8484	39.7316	AAAA	AAAA	ABAB	ABAB	AAAA	AAAA	ABAB	ABAB
107	2	Murcia	2017	Murcia2017	31.4202	38.9249	AAAA	AAAA	ABAB	ABAB	AAAA	AAAA	ABAB	ABAB
108	1	Murcia	2017	Murcia2017	32.4913	39.1265	AAAA	AAAA	AAAA	ABAB	ABAB	AAAA	AAAA	ABAB
108	2	Murcia	2017	Murcia2017	31.4202	38.5215	AAAA	AAAA	AAAA	ABAB	ABAB	AAAA	AAAA	ABAB
109	1	Murcia	2017	Murcia2017	31.7772	38.3198	AAAA	ABAB	AAAA	ABAB	ABAB	ABAB	ABAB	AAAA
109	2	Murcia	2017	Murcia2017	31.4202	38.9249	AAAA	ABAB	AAAA	ABAB	ABAB	ABAB	ABAB	AAAA
109	3	Murcia	2017	Murcia2017	NA	NA	AAAA	ABAB	AAAA	ABAB	ABAB	ABAB	ABAB	AAAA
111	1	Murcia	2017	Murcia2017	31.7772	37.9164	AAAA	ABAB	AAAA	ABAB	AAAA	AAAA	ABAB	ABAB
111	2	Murcia	2017	Murcia2017	31.4202	38.5215	AAAA	ABAB	AAAA	ABAB	AAAA	AAAA	ABAB	ABAB
112	1	Murcia	2017	Murcia2017	30.7061	37.3114	AAAA	AAAA	ABAB	ABAB	AAAA	ABAB	AAAB	AAAB
112	2	Murcia	2017	Murcia2017	NA	NA	AAAA	AAAA	ABAB	ABAB	AAAA	ABAB	AAAB	AAAB
113	1	Murcia	2017	Murcia2017	31.4202	37.7148	AAAB	ABAB	ABAB	AAAA	ABAB	AAAA	AAAA	AAAA
113	2	Murcia	2017	Murcia2017	31.4202	38.1181	AAAB	ABAB	ABAB	AAAA	ABAB	AAAA	AAAA	AAAA
114	1	Murcia	2017	Murcia2017	NA	NA	ABAB	ABAB	ABAA	AAAA	AAAA	ABAB	AAAB	AAAA
114	2	Murcia	2017	Murcia2017	NA	NA	ABAB	ABAB	ABAA	AAAA	AAAA	ABAB	AAAB	AAAA
115	1	Murcia	2017	Murcia2017	32.1343	38.9249	ABAA	AAAA	AAAA	AAAA	AAAA	AAAA	AAAA	ABAB
115	2	Murcia	2017	Murcia2017	NA	NA	ABAA	AAAA	AAAA	AAAA	AAAA	AAAA	AAAA	ABAB
116	1	Murcia	2017	Murcia2017	32.1343	38.5215	AAAA	ABAB	ABAB	AAAA	ABAB	AAAA	ABAB	ABAB
116	2	Murcia	2017	Murcia2017	31.4202	38.9249	AAAA	ABAB	ABAB	AAAA	ABAB	AAAA	ABAB	ABAB
117	1	Murcia	2017	Murcia2017	32.1343	38.5215	AAAA	AAAA	ABAA	AAAA	ABAB	ABAB	ABAB	AAAA
117	2	Murcia	2017	Murcia2017	31.4202	38.1181	AAAA	AAAA	ABAA	AAAA	ABAB	ABAB	ABAB	AAAA
118	1	Murcia	2017	Murcia2017	NA	NA	ABAA	AAAA	ABAB	ABAB	AAAA	AAAA	AAAB	ABAB
118	2	Murcia	2017	Murcia2017	NA	NA	ABAA	AAAA	ABAB	ABAB	AAAA	AAAA	AAAB	ABAB
119	1	Murcia	2017	Murcia2017	NA	NA	AAAA	AAAA	ABAB	AAAA	AAAA	ABAB	ABAB	AAAA
119	2	Murcia	2017	Murcia2017	NA	NA	AAAA	AAAA	ABAB	AAAA	AAAA	ABAB	ABAB	AAAA
120	1	Murcia	2017	Murcia2017	NA	NA	ABAA	AAAA	ABAB	ABAB	ABAB	ABAB	ABAB	ABAB
120	2	Murcia	2017	Murcia2017	NA	NA	ABAA	AAAA	ABAB	ABAB	ABAB	ABAB	ABAB	ABAB
123	1	Murcia	2017	Murcia2017	30.7061	37.7148	AAAA	AAAA	ABAB	AAAA	AAAA	ABAB	AAAA	AAAA
123	2	Murcia	2017	Murcia2017	NA	NA	AAAA	AAAA	ABAB	AAAA	AAAA	ABAB	AAAA	AAAA
124	1	Murcia	2017	Murcia2017	31.7772	38.7232	AAAA	AAAA	ABAB	ABAB	AAAA	AAAB	AAAB	AAAB
124	2	Murcia	2017	Murcia2017	NA	NA	AAAA	AAAA	ABAB	ABAB	AAAA	AAAB	AAAB	AAAB
125	1	Murcia	2017	Murcia2017	30.7061	37.3114	AAAA	ABAB	AAAA	ABAB	ABAB	AAAA	AAAA	AAAA
125	2	Murcia	2017	Murcia2017	NA	NA	AAAA	ABAB	AAAA	ABAB	ABAB	AAAA	AAAA	AAAA
126	1	Murcia	2017	Murcia2017	29.992	36.5047	AAAA	ABAB	ABAB	AAAA	AAAA	AAAA	AAAA	ABAB
126	2	Murcia	2017	Murcia2017	NA	NA	AAAA	ABAB	ABAB	AAAA	AAAA	AAAA	AAAA	ABAB
[truncated: 3,023 more rows]
